# Supplementary material for: LncRNA RP11-499E18.1 Inhibits Proliferation, Migration, and Epithelial–Mesenchymal Transition Process of Ovarian Cancer Cells by Dissociating PAK2–SOX2 Interaction
Source: Front Cell Dev Biol. 2021 Sep 21;9:697831. doi: 10.3389/fcell.2021.697831 (PMC8490721; doi:10.3389/fcell.2021.697831)
Supplement: Supplementary file 1 [file Data_Sheet_1.XLSX]

## Sheet: Figure 1
																						Figure 1B							Figure 1C						Figure 1D					Figure 1G						Figure 1H
																						GSE14407			AC098487.1				GSE18520		RP11-499E18.1				GSE26712		RP11-499E18.1			Well	Sample Name	RQ	RQ Mean	Groups		Well	Sample Name	RQ	RQ Mean
Figure 1A	GPL96_GSE26712_UP			GPL570_GSE18520_UP			GPL570_GSE14407_UP				GPL96_GSE26712_DOWN			GPL570_GSE18520_DOWN			GPL570_GSE14407_DOWN					Group	Sample	Title	222376_at				Sample	Title	222376_at				Sample	Title	222376_at			A1	A-EGOT	1.2778	1.2136	OVCAR3		A1	A-WT1-AS	0.7079	0.7106
	Tumor vs Normal_(185-10) p<0.05			Tumor vs Normal(53-10)			Tumor vs Normal (12-12)				Tumor vs Normal(185-10)			Tumor vs Normal(53-10)			Tumor vs Normal(12-12)					NC	GSM359972	OSE_434	1048.63				GSM462643	Normal Ovary, 2008	95.543				GSM657519	Normal HOSE2237	4.59148			A2	A-EGOT	1.2319				A2	A-WT1-AS	0.6884
	GeneName	logFC	P-Value	GeneName	logFC	P.Value	GeneName	logFC	P-Value		GeneName	logFC	P-Value	GeneName	logFC	P-Value	GeneName	logFC	P-Value			NC	GSM359973	OSE_541	1174.06				GSM462644	Normal Ovary, 2061	151.201				GSM657520	Normal HOSE2008	4.76389			A3	A-EGOT	1.131				A3	A-WT1-AS	0.7356
	C1orf186	2.352	0	ABHD1	0.5839	0.0143	AC022509.2	3.8291	0		HAND2-AS1	-1.4615	0	LINC01105	-3.3476	0	HAND2-AS1	-2.8158	0			NC	GSM359974	OSE_437	1809.59				GSM462645	Normal Ovary, 2064	150.088				GSM657521	Normal HOSE2061	4.87747			B1	B-EGOT	0.8218	0.8727	CaOV3		B1	B-WT1-AS	0.382	0.3517
	RHPN1-AS1	0.7483	0	ABHD11	0.6368	0.0001	MIR200CHG	1.7702	0.0001		FAM153A	-0.7471	0	HAND2-AS1	-3.6806	0	MAGI2-AS3	-1.946	0			NC	GSM359975	OSE_552	1655.36				GSM462646	Normal Ovary, 2085	132.621				GSM657522	Normal HOSE2064	4.90577			B2	B-EGOT	0.9232				B2	B-WT1-AS	0.3766
	LINC00339	0.8892	0	AC002064.1	0.6925	0.0033	AL353150.1	0.626	0.0002		FAM153B	-0.7471	0	FAM153B	-2.4561	0	N4BP2L2	-1.8712	0			NC	GSM359976	OSE_440	998.809				GSM462647	Normal Ovary, 2225	338.36				GSM657523	Normal HOSE2085	5.20862			B3	B-EGOT	0.8731				B3	B-WT1-AS	0.2966
	U73169.1	0.5766	0	AC002384.1	0.6263	0.0134	BBOX1-AS1	1.7443	0.0002		LOC100507387	-0.7471	0	CLDN15	-3.3975	0	LINC01105	-2.1127	0			NC	GSM359977	OSE_563	988.431				GSM462648	Normal Ovary, 2226	295.772				GSM657524	Normal HOSE2225	5.12252			C1	C-EGOT	0.8414	0.8442	SKOV3		C1	C-WT1-AS	0.4698	0.4594
	CYHR1	0.7836	0	AC003986.1	0.5169	0.0062	AC098484.2	0.6945	0.0003		N4BP2L2	-2.8389	0	CRLS1	-2.5065	0	FAM153B	-1.7694	0.0001			NC	GSM359978	OSE_470	1245.35				GSM462649	Normal Ovary, 2228	456.233				GSM657525	Normal HOSE2226	4.5816			C2	C-EGOT	0.7971				C2	C-WT1-AS	0.4787
	DM1-AS	0.4801	0	AC004233.3	0.6602	0.0005	AL137802.2	1.2798	0.0003		MIR22HG	-2.392	0	LOC646762	-1.8196	0	GATA6-AS1	-1.4948	0.0001			NC	GSM359979	OSE_567	1018.37				GSM462650	Normal Ovary, 2230	321.759				GSM657526	Normal HOSE2228	5.50044			C3	C-EGOT	0.894				C3	C-WT1-AS	0.4297
	DGCR9	0.5077	0	AC004241.1	0.5543	0.0003	AC234582.1	0.8987	0.0003		MRPS30	-0.8618	0	FAM153A	-2.1751	0	GAS1RR	-1.9419	0.0002			NC	GSM359980	OSE_475	1006.36				GSM462651	Normal Ovary, 2234	238.253				GSM657527	Normal HOSE2230	4.82907			D1	D-EGOT	0.5529	0.5178	A2780		D1	D-WT1-AS	0.6993	0.6919
	LINC00963	0.3519	0	AC005005.3	0.6204	0.0002	LINC00930	0.7144	0.0004		RPL37A	-1.0102	0	LOC100507387	-2.1751	0	FLRT2	-2.2954	0.0002			NC	GSM359981	OSE_463	1124.88				GSM462652	Normal Ovary, 2237	240.412				GSM657528	Normal HOSE2234	4.63662			D2	D-EGOT	0.4511				D2	D-WT1-AS	0.7288
	RIF1	0.3889	0.0001	AC005035.1	0.7395	0.0063	AP000525.1	1.1797	0.0007		DHX15	-0.9009	0	YPEL2	-1.9807	0	LINC01133	-1.077	0.0002			NC	GSM359982	OSE_452	889.154				GSM461348	Ovarian Tumor, 317	85.9663				GSM657529	Ovarian Cancer SO10	4.57543			D3	D-EGOT	0.5495				D3	D-WT1-AS	0.6477
	VASH1-AS1	0.3139	0.0001	AC005162.1	0.5441	0.0013	AC091544.5	1.0256	0.0007		THAP9-AS1	-1.2049	0	GAS1RR	-2.3041	0	LINC01616	-2.3986	0.0002			NC	GSM359983	OSE_448	575.652				GSM461349	Ovarian Tumor, 332	72.9264				GSM657530	Ovarian Cancer SO100	4.53737			E1	E-EGOT	0.5957	0.6437	HO-8910		E1	E-WT1-AS	1.1556	1.1077
	VGLL1	0.2815	0.0001	AC005256.1	0.7555	0.0002	LOC284454	1.3269	0.0007		KLF3-AS1	-0.7813	0	DAPK1-IT1	-2.8495	0	LINC01116	-2.829	0.0004			OV	GSM359984	CEPI_Ic_317	34.4393				GSM461350	Ovarian Tumor, 349	79.3292				GSM657531	Ovarian Cancer SO103	4.46474			E2	E-EGOT	0.7047				E2	E-WT1-AS	1.0338
	FAM239A	0.3601	0.0001	AC005498.3	0.6433	0.0036	AC012499.1	1.5329	0.0008		SPTAN1	-1.035	0	FGFR1OP2	-1.4903	0	HEIH	-1.004	0.0004			OV	GSM360039	CEPI_Ic_336	198.516				GSM461351	Ovarian Tumor, 351	90.3368				GSM657532	Ovarian Cancer SO106	5.49929			E3	E-EGOT	0.6309				E3	E-WT1-AS	1.1336
	LINC00652	0.6105	0.0002	AC005549.1	0.7274	0.0027	LOC105373764	1.5329	0.0008		SUPT20H	-0.4374	0	UBE2D3	-3.0387	0	MIR99AHG	-1.0844	0.0004			OV	GSM360040	CEPI_II_367	399.6				GSM461352	Ovarian Tumor, 386	80.0258				GSM657533	Ovarian Cancer SO108	4.08729			F1	F-EGOT	1.3311	1.161	IOSE80		F1	F-WT1-AS	1.1793	1.0814
	AL441883.1	0.3195	0.0002	AC005911.1	0.5576	0.002	HOXD-AS2	0.7852	0.0008		ZNF529	-0.7356	0	CNOT7	-2.6788	0	HIVEP3	-1.5343	0.0005			OV	GSM360041	CEPI_IIb_413	740.579				GSM461353	Ovarian Tumor, 388	55.7614				GSM657534	Ovarian Cancer SO11	4.93214			F2	F-EGOT	1.152				F2	F-WT1-AS	1.065
	SNHG17	0.7722	0.0003	AC006012.1	0.6084	0	TDRKH-AS1	0.9978	0.0008		SFPQ	-1.6062	0	MAGI2-AS3	-1.9704	0	LOC100507557	-1.2978	0.0006			OV	GSM360042	CEPI_III_183	460.282				GSM461354	Ovarian Tumor, 389	98.2641				GSM657535	Ovarian Cancer SO113	4.27275			F3	F-EGOT	1				F3	F-WT1-AS	1
	AL021937.4	0.4004	0.0004	AC006116.8	0.52	0.0056	TFAP2A-AS1	0.7795	0.0008		SRSF7	-1.3637	0	ECHDC2	-1.9159	0	VPS13C	-1.697	0.0007			OV	GSM360043	CEPI_IIIc_229	239.893				GSM461355	Ovarian Tumor, 402	121.074				GSM657536	Ovarian Cancer SO115	4.40366
	2020-03-06	0.3561	0.0004	AC006205.2	0.5159	0.0016	IDH1-AS1	0.5812	0.0009		SEMA3D	-0.4355	0	PPP1R12B	-1.5933	0	AC098487.1	-1.8583	0.0007			OV	GSM360044	CEPI_IIIc_242	20.3189				GSM461356	Ovarian Tumor, 410	49.8375				GSM657537	Ovarian Cancer SO116	4.46317
	LINC01399	1.0511	0.0005	AC006206.1	0.6501	0.0008	ASMTL-AS1	0.507	0.0009		SMIM7	-0.9472	0	EIF5	-1.4996	0	LOC105377621	-1.8583	0.0007			OV	GSM360045	CEPI_IIIc_369	1565.18				GSM461357	Ovarian Tumor, 412	63.9697				GSM657538	Ovarian Cancer SO117	4.63607
	HECW1	0.5231	0.0006	AC007009.1	0.8395	0.0138	FZD10-AS1	0.9892	0.001		PSPC1	-0.6759	0	FLRT2	-3.6396	0	LINC02381	-2.3989	0.0009			OV	GSM360046	CEPI_IIIc_528	390.811				GSM461358	Ovarian Tumor, 434	91.9763				GSM657539	Ovarian Cancer SO118	4.0609
	NR4A1	0.3516	0.0006	AC007128.1	0.8395	0.0138	MICALL2	1.2203	0.0011		ARHGAP44	-0.5328	0	Z99289.3	-2.3753	0	CLDN15	-1.6148	0.001			OV	GSM360047	CEPI_IIIc_588	301.989				GSM461359	Ovarian Tumor, 467	91.5839				GSM657540	Ovarian Cancer SO12	4.13686
	AC125494.1	0.3482	0.0006	AC007255.1	0.6605	0.0022	LINC01977	1.498	0.0012		SNHG14	-0.5893	0	ARHGAP44	-1.5425	0	FAM153A	-1.82	0.0011			OV	GSM360048	CEPI_IV_489	935.562				GSM461360	Ovarian Tumor, 629	191.564				GSM657541	Ovarian Cancer SO121	4.46918
	LOC283683	0.4424	0.0006	AC007368.1	0.6529	0.0028	LINC01936	0.8467	0.0016		NUMA1	-0.4516	0	ST3GAL5	-1.6174	0	LOC100507387	-1.82	0.0011			OV	GSM360049	CEPI_IV_542	579.072				GSM461361	Ovarian Tumor, 702	110.943				GSM657542	Ovarian Cancer SO122	4.32728
	PART1_2	1.1135	0.0009	AC007389.3	1.1405	0.0002	LINC01297	1.1305	0.0017		MAST4	-0.529	0	B2M	-1.9624	0	HLA-F-AS1	-0.9128	0.0011										GSM461362	Ovarian Tumor, 714	71.4295				GSM657543	Ovarian Cancer SO124	4.19664
	AC131971.1	0.3803	0.001	AC007613.1	0.5624	0.0002	AC010503.4	0.5848	0.002		ZBTB20	-0.559	0	ZFYVE16	-1.4331	0	NR2F1-AS1	-1.1225	0.0011										GSM461363	Ovarian Tumor, 765	87.9378				GSM657544	Ovarian Cancer SO129	4.99027
	PART1	0.5529	0.001	AC007996.1	2.0726	0.0001	RNF144A-AS1	0.5838	0.0022		ZNF721	-0.4313	0	AL122035.2	-1.1759	0	AC022784.3	-0.57	0.0016										GSM461364	Ovarian Tumor, 780	69.631				GSM657545	Ovarian Cancer SO13	4.32703
	AL139352.1	0.4314	0.0014	AC008627.1	0.6191	0.0001	LINC00664	0.6765	0.0023		EGOT	-0.4782	0	C1orf132	-3.0825	0	WDFY3-AS2	-0.7127	0.002										GSM461365	Ovarian Tumor, 799	137.764				GSM657546	Ovarian Cancer SO131	4.43946
	LINC01260	0.4314	0.0014	AC009237.14	0.6683	0	AC078846.1	0.5669	0.0023		HNRNPD	-1.101	0.0001	AC027288.3	-2.3032	0	MUM1	-0.7443	0.002										GSM461366	Ovarian Tumor, 872	57.9754				GSM657547	Ovarian Cancer SO134	4.49891
	MMP24-AS1	0.4153	0.0014	AC009486.1	0.9337	0.0048	CU633906.2	1.1716	0.0026		HCP5	-0.903	0.0001	PPP2R5C	-1.6712	0	LINC00473	-1.2586	0.0021										GSM461367	Ovarian Tumor, 1231	73.8183				GSM657548	Ovarian Cancer SO135	4.45462
	MAPKAPK5-AS1	0.2401	0.0016	AC009502.1	0.5345	0.0027	CU638689.4	1.1716	0.0026		TP73-AS1	-0.4068	0.0001	NPTN-IT1	-2.5516	0	AC027288.3	-1.7844	0.0024										GSM461368	Ovarian Tumor, 1562	84.4593				GSM657549	Ovarian Cancer SO137	4.37244
	AC067930.2	0.72	0.0018	AC009549.1	0.6776	0	BLACAT1	1.1172	0.0029		AC092069.1	-0.9993	0.0002	RAF1	-1.6023	0	LOC646762	-0.9643	0.0028										GSM461369	Ovarian Tumor, 1660	144.893				GSM657550	Ovarian Cancer SO141	4.27594
	LINC00921	0.3147	0.0026	AC009803.1	0.6332	0.0055	KIAA1614-AS1	0.6323	0.003		WT1-AS	-0.7072	0.0004	SREK1	-1.7001	0	PAX8-AS1	-0.9011	0.0029										GSM461370	Ovarian Tumor, 662	105.439				GSM657551	Ovarian Cancer SO143	4.34262
	DNAJC4	0.4398	0.0026	AC009812.4	1.2099	0.0059	C1orf186	1.9297	0.0032		WT1-AS_7	-0.7072	0.0004	CHD9	-0.9654	0	AC124016.2	-1.2955	0.0029										GSM461371	Ovarian Tumor, 800	71.0886				GSM657552	Ovarian Cancer SO148	4.48544
	LOC100131532	0.4003	0.0027	AC010145.1	0.6322	0.0039	AC004687.1	0.8165	0.0032		GABPB1	-0.268	0.001	LINC01616	-2.2062	0	FGF14-AS2	-1.0641	0.0031										GSM461372	Ovarian Tumor, 934	123.854				GSM657553	Ovarian Cancer SO154	4.40209
	RGS12	0.2279	0.0028	AC010327.3	0.8452	0.0032	KCNK9	0.6412	0.0032		GABPB1-IT1	-0.268	0.001	NBR1	-1.2038	0	SMIM7	-1.2504	0.0031										GSM461373	Ovarian Tumor, 324	110.625				GSM657554	Ovarian Cancer SO16	5.0504
	FLJ13224	0.2134	0.0032	AC011124.1	0.632	0.0125	ATP2A1-AS1	0.8176	0.0037		AP000873.2	-0.2864	0.0014	NR2F1-AS1	-1.8108	0	AC110491.1	-0.5881	0.0031										GSM461374	Ovarian Tumor, 377	106.063				GSM657555	Ovarian Cancer SO166	4.99921
	DIAPH2-AS1	0.2447	0.0032	AC011297.1	0.7729	0.0054	LINC01503	1.0356	0.0039		MIOS	-0.1502	0.0025	AC092140.2	-1.3741	0	AC093726.1	-0.91	0.0032										GSM461375	Ovarian Tumor, 380	58.3971				GSM657556	Ovarian Cancer SO17	4.46064
	PVT1	0.3474	0.0032	AC011306.1	0.5244	0.0059	AL138724.1	0.5684	0.004		PPIA	-0.1946	0.0034	AC103853.2	-1.6963	0	LOC100288911	-1.357	0.0032										GSM461376	Ovarian Tumor, 396	26.1422				GSM657557	Ovarian Cancer SO173	4.34414
	ALB	0.1701	0.0062	AC011503.2	1.355	0	LOC105374952	0.5684	0.004		AC098487.1	-0.3995	0.004	AC092376.2	-1.7702	0	AC103853.2	-1.3654	0.0033										GSM461377	Ovarian Tumor, 443	59.6653				GSM657558	Ovarian Cancer SO174	4.13566
	DNAAF1	0.3564	0.0065	AC011824.2	0.5811	0.0013	ACBD6	0.7762	0.004		LOC105377621	-0.3995	0.004	SPRY4-IT1	-1.8037	0	ZNF33B	-1.1987	0.0033										GSM461378	Ovarian Tumor, 744	50.4126				GSM657559	Ovarian Cancer SO18	4.64648
	AC008080.1	0.3699	0.0067	AC011840.1	0.5002	0.0002	LHX4-AS1	0.7762	0.004		AL450384.2	-0.3869	0.0067	AC025171.4	-0.9476	0	AC092140.2	-1.292	0.0033										GSM461379	Ovarian Tumor, 312	74.2972				GSM657560	Ovarian Cancer SO181	4.20671
	LINC01558	0.3171	0.0067	AC011997.1	0.602	0.0048	HAGLROS	0.9166	0.0042		EIF4A1	-0.5623	0.0088	AC073476.3	-1.4154	0	AC084033.3	-0.9586	0.0033										GSM461380	Ovarian Tumor, 321	78.3785				GSM657561	Ovarian Cancer SO184	4.05262
	LINC01482	0.3026	0.007	AC012360.3	0.7782	0	LINC00665	0.4768	0.0042		XIST	-1.2206	0.0109	NUMB	-1.7881	0	LOC100506844	-0.9586	0.0033										GSM461381	Ovarian Tumor, 367	66.7605				GSM657562	Ovarian Cancer SO185	4.5893
	TRMU	0.2843	0.0074	AC012379.2	0.5201	0.0001	AC006012.1	0.6818	0.0042		SURF1	-0.2637	0.0147	AC026124.1	-1.7941	0	AC009414.2	-2.0348	0.0037										GSM461382	Ovarian Tumor, 394	87.2002				GSM657563	Ovarian Cancer SO187	4.47925
	AC018766.1	0.371	0.0088	AC012456.1	0.5999	0.0029	LOC100507468	0.6818	0.0042		COPG2IT1	-0.4115	0.0223	ADAMTS9-AS1	-1.3508	0	ADAMTS9-AS1	-1.1669	0.0038										GSM461383	Ovarian Tumor, 477	62.4056				GSM657564	Ovarian Cancer SO189	4.24973
	SMG7-AS1	0.2095	0.0088	AC012499.1	0.6284	0.0134	CATIP-AS1	1.0237	0.0042		HCG26	-0.2117	0.0306	ADAMTS9-AS2	-0.8499	0	AL451069.1	-2.2934	0.004										GSM461384	Ovarian Tumor, 656	126.592				GSM657565	Ovarian Cancer SO190	4.52374
	LINC00588	0.1477	0.0089	AC012640.2	0.8107	0	EMC3-AS1	0.5322	0.0043		AC022613.3	-0.2084	0.0396	DPP10-AS1	-1.7967	0	OIP5-AS1	-0.9735	0.0042										GSM461385	Ovarian Tumor, 694	95.5534				GSM657566	Ovarian Cancer SO193	4.77486
	CEBPA-AS1	0.3249	0.0102	AC015845.2	0.9881	0.0004	LOC101928000	0.7675	0.0043		FUBP1	-0.3626	0.0412	NUP58	-1.7349	0	AC124798.1	-0.861	0.0044										GSM461386	Ovarian Tumor, 715	135.934				GSM657567	Ovarian Cancer SO194	4.58426
	AC006453.2	0.687	0.0102	AC015912.3	0.5512	0.0059	LINC00523	0.515	0.0044		SCARB2	-0.3377	0.0458	SLC38A9	-1.3443	0	ID2-AS1	-0.5321	0.0045										GSM461387	Ovarian Tumor, 786	47.4131				GSM657568	Ovarian Cancer SO196	4.50527
	PLA2G5	0.2753	0.0107	AC015982.1	1.0588	0	LIFR-AS1	0.354	0.0044		HNRNPH1	-0.1214	0.0474	GATA6-AS1	-2.4587	0	EPB41L4A-AS1	-1.1322	0.0048										GSM461388	Ovarian Tumor, 794	98.4296				GSM657569	Ovarian Cancer SO197	4.32884
	SLC39A9	0.3139	0.0113	AC018358.1	0.5384	0.0045	LINC00673	0.6987	0.0044					SCARB2	-1.2579	0	LINC00909	-1.4033	0.0048										GSM461389	Ovarian Tumor, 970	56.6471				GSM657570	Ovarian Cancer SO2	4.78545
	TMEM262	0.3852	0.0119	AC018816.1	0.5813	0.0019	LOC105274304	0.5434	0.0044					KLF3-AS1	-1.576	0	ZBTB20	-0.6139	0.0051										GSM461390	Ovarian Tumor, 1109	157.994				GSM657571	Ovarian Cancer SO200	4.7005
	SRRM2	0.2961	0.0126	AC019069.1	0.5319	0.0054	AC007359.1	0.5076	0.0045					AL450384.2	-1.4881	0	HHIP-AS1	-0.9587	0.0075										GSM461391	Ovarian Tumor, 1214	179.417				GSM657572	Ovarian Cancer SO201	4.3162
	FAM30A	0.2744	0.0138	AC020915.4	0.5415	0.0004	GFI1B	0.5914	0.0045					NR2F2-AS1	-0.9515	0	AC021016.2	-0.861	0.0077										GSM461392	Ovarian Tumor, 345	65.051				GSM657573	Ovarian Cancer SO203	4.22213
	ANP32A-IT1	0.1853	0.016	AC022034.2	0.6833	0.0187	RASSF1-AS1	0.5233	0.0045					HIVEP3	-1.2688	0	CERNA1	-0.6385	0.0089										GSM461393	Ovarian Tumor, 358	65.251				GSM657574	Ovarian Cancer SO205	4.97365
	AL136379.1	0.3171	0.0164	AC022509.2	2.8744	0	LINC00858	0.6089	0.0047					EXOSC1	-0.9613	0	AC017048.3	-0.9356	0.0103										GSM461394	Ovarian Tumor, 461	46.4126				GSM657575	Ovarian Cancer SO21	4.87064
	AC019069.1	0.292	0.0176	AC022893.2	0.544	0.0111	AC079922.2	0.7238	0.0048					LINC00294	-1.3497	0	NORAD	-0.8532	0.0108										GSM461395	Ovarian Tumor, 486	68.5557				GSM657576	Ovarian Cancer SO211	4.72943
	LINC00574	0.4047	0.019	AC023157.3	0.7531	0.0025	CU634019.6	1.9011	0.0048					PEG3-AS1	-3.0502	0	ADAMTS9-AS2	-0.6661	0.0111										GSM461396	Ovarian Tumor, 631	125.785				GSM657577	Ovarian Cancer SO214	4.52342
	ZNF205-AS1	0.2155	0.019	AC023813.4	0.8817	0.0018	AC007996.1	1.3287	0.0048					AC005632.2	-0.9562	0	MIOS	-0.6622	0.0113										GSM461397	Ovarian Tumor, 692	105.257				GSM657578	Ovarian Cancer SO216	4.29182
	C1orf61	0.3399	0.0197	AC024560.1	0.7368	0.0013	LINC00511	0.5254	0.005					CCDC90B	-0.9261	0	RFPL1S	-0.9562	0.0116										GSM461398	Ovarian Tumor, 718	62.7608				GSM657579	Ovarian Cancer SO217	4.31266
	MIR600HG	0.2683	0.0202	AC024560.3	0.7641	0.0016	AC006206.1	1.0452	0.005					SORBS2	-1.6953	0	AP002840.2	-1.0022	0.0116										GSM461399	Ovarian Tumor, 778	143.386				GSM657580	Ovarian Cancer SO218	5.54763
	TTTY15	0.2373	0.0214	AC026336.2	0.5451	0.0004	LINC01257	0.4033	0.0051					TALAM1	-2.0447	0	AC124312.3	-0.9929	0.0119										GSM461400	Ovarian Tumor, 1993	165.592				GSM657581	Ovarian Cancer SO224	4.32778
	PIGA	0.3105	0.0223	AC026356.1	1.0016	0.0308	MRVI1-AS1	0.5115	0.0053					MUM1	-1.6196	0	MALAT1	-1.1925	0.0122																GSM657582	Ovarian Cancer SO225	5.03814
	LINC02249	0.2465	0.0252	AC026471.3	0.5388	0.0059	AL354836.1	1.0315	0.0058					AL356124.2	-0.7139	0	SNHG8	-1.1788	0.0123																GSM657583	Ovarian Cancer SO227	4.55941
	LINC00260	0.3171	0.0278	AC027031.2	1.3439	0.0029	AC004241.1	0.4081	0.0061					ZBTB20	-0.8866	0	TP53TG1	-0.4309	0.0126																GSM657584	Ovarian Cancer SO228	3.7664
	TTTY14	0.2456	0.0286	AC027458.1	0.6766	0.0029	ARHGAP11B	1.8611	0.0061					U2AF1	-1.4079	0	AL359397.2	-1.2489	0.0131																GSM657585	Ovarian Cancer SO229	4.92708
	PRIM2	0.1822	0.0286	AC040918.1	0.6524	0.0003	AL353708.3	0.4866	0.0061					U2AF1L5	-1.4079	0	DPP10-AS1	-1.2271	0.0131																GSM657586	Ovarian Cancer SO23	4.67122
	NDUFB2-AS1	0.3134	0.0286	AC048344.1	0.6523	0.0036	AL133215.2	0.5625	0.0061					VPS13C	-2.4289	0	CNOT7	-1.121	0.0131																GSM657587	Ovarian Cancer SO230	4.09019
	TEX41	0.1846	0.0286	AC061975.1	0.5266	0.0005	LOC101927604	0.5273	0.0061					AC009159.3	-0.7533	0	AC007406.5	-1.2332	0.0131																GSM657588	Ovarian Cancer SO231	4.0772
	COL8A1	0.1721	0.0307	AC068189.1	0.6172	0.0011	AC092069.1	0.5389	0.0063					AP000873.2	-1.2596	0	WT1-AS	-0.9946	0.0138																GSM657589	Ovarian Cancer SO235	4.81987
	BLK	0.2783	0.0316	AC073130.1	0.5597	0.012	AC090907.1	0.6025	0.0072					AL035425.3	-0.9414	0	WT1-AS_7	-0.9946	0.0138																GSM657590	Ovarian Cancer SO236	4.92188
	GS1-600G8.3	0.227	0.0331	AC073316.1	0.8281	0.0048	MIR222HG	0.7997	0.0072					AC022613.3	-0.9501	0	LINC00526	-0.9473	0.0139																GSM657591	Ovarian Cancer SO237	4.44516
	RPARP-AS1	0.4535	0.0331	AC079922.2	0.5776	0	AL022324.3	0.755	0.0072					LOC401261	-0.9478	0	AC012306.2	-1.0689	0.0149																GSM657592	Ovarian Cancer SO241	3.98884
	AL590705.3	0.4498	0.0331	AC082651.1	0.65	0.0002	LINC01933	0.467	0.0072					AC022306.2	-1.0634	0	LINC00863	-1.0689	0.0149																GSM657593	Ovarian Cancer SO242	4.29915
	KIF25-AS1	0.136	0.0333	AC083799.1	0.962	0.0111	LINC01648	0.3435	0.0072					MSI2	-1.3346	0	LOC642361	-1.0689	0.0149																GSM657594	Ovarian Cancer SO243	3.98328
	RUNX1-IT1	0.3076	0.0344	AC084262.1	0.5694	0.0007	UBL7-AS1	0.7307	0.0072					AL021707.6	-0.8466	0	AC004825.2	-0.4831	0.0151																GSM657595	Ovarian Cancer SO244	4.14065
	LINC00939	0.2329	0.0349	AC087388.1	0.833	0.0018	LINC02532	0.3769	0.0072					AC027279.1	-0.5553	0	AC092376.2	-0.9395	0.0152																GSM657596	Ovarian Cancer SO246	4.48936
	TSC22D2	0.1824	0.0357	AC091170.1	0.6057	0.0095	RNF157-AS1	1.6407	0.0073					SEMA3D	-0.773	0	EIF3B	-0.4565	0.016																GSM657597	Ovarian Cancer SO247	4.52464
	ZNF783	0.3112	0.0395	AC091488.1	0.624	0.0002	AC112219.2	0.4453	0.0077					STK4	-0.6704	0	AC067838.1	-0.6546	0.0165																GSM657598	Ovarian Cancer SO249	5.09101
	FOXN3-AS2	0.3314	0.0406	AC091534.1	0.5333	0.0076	C12orf40	0.4635	0.0079					AC098487.1	-1.537	0	AC008124.1	-0.7213	0.017																GSM657599	Ovarian Cancer SO25	3.93562
	TCL6	0.2039	0.041	AC091544.2	0.572	0.0056	AC116614.1	0.8333	0.008					LOC105377621	-1.537	0	PAK3	-1.2181	0.0174																GSM657600	Ovarian Cancer SO250	4.14443
	GTPBP10	0.148	0.041	AC091544.5	0.7577	0.0008	LOC101060391	0.8333	0.008					LOC145474	-1.2106	0	LOC100506990	-0.8249	0.0178																GSM657601	Ovarian Cancer SO256	5.2809
	LOC101927446	0.148	0.041	AC092068.3	0.5861	0.0081	AC004812.2	0.4146	0.0083					SPTAN1	-0.7615	0	AC005014.2	-0.5251	0.0191																GSM657602	Ovarian Cancer SO257	5.19413
	LINC01361	0.1568	0.0429	AC092164.1	0.5761	0	AL365181.3	0.4091	0.0087					NAPEPLD	-1.284	0	LINC02035	-1.2144	0.0191																GSM657603	Ovarian Cancer SO258	4.45299
	ADGRD2	0.4562	0.0431	AC092666.1	0.5313	0.0003	AL390860.1	0.4771	0.0088					EIF4A1	-1.6037	0	UBE2D3	-1.1768	0.0194																GSM657604	Ovarian Cancer SO261	4.22047
	PP14571	0.2133	0.0431	AC092803.2	0.8629	0.0098	LOC285819	0.5032	0.0088					AC017048.3	-1.1307	0	LINC00667	-0.5752	0.0198																GSM657605	Ovarian Cancer SO262	4.90966
	CADM3-AS1	0.3082	0.0454	AC093426.1	0.6393	0.0038	LINC02493	0.4582	0.0089					PAPOLA	-0.9591	0	AL049838.1	-1.611	0.0202																GSM657606	Ovarian Cancer SO263	4.49833
	ZSWIM8-AS1	0.286	0.0476	AC093525.6	0.5658	0.0008	CLDN10-AS1	0.4177	0.009					NPIPB4	-2.1507	0	PSMB8-AS1	-1.2179	0.0205																GSM657607	Ovarian Cancer SO265	4.49159
	AC002310.2	0.252	0.0493	AC093609.1	0.6037	0.0022	AC104986.2	0.8909	0.009					NPIPB5	-2.1507	0	PRCD	-0.823	0.0209																GSM657608	Ovarian Cancer SO267	4.43061
	N4BP2L2-IT2	0.2085	0.0493	AC093627.4	0.8518	0.0148	AP001062.1	0.3626	0.009					VAPA	-0.7405	0	EGOT	-0.4841	0.0211																GSM657609	Ovarian Cancer SO268	4.2675
				AC096734.2	0.6087	0.0004	ITGB2-AS1	0.8827	0.0093					PPIA	-1.1634	0	TIAM2	-1.1936	0.0212																GSM657610	Ovarian Cancer SO272	4.43748
				AC097639.1	0.7778	0.0004	AC073195.1	0.4234	0.0093					ZNF224	-0.7241	0	AC093297.3	-0.948	0.0232																GSM657611	Ovarian Cancer SO273	4.93875
				AC098484.2	0.8468	0	AC011503.2	0.851	0.0095					MED13	-0.7697	0	AC100810.1	-0.5748	0.0235																GSM657612	Ovarian Cancer SO278	4.55788
				AC099329.2	0.8299	0.0006	AC244034.2	0.7734	0.0095					AC092620.2	-1.2985	0	LOC101927752	-0.5748	0.0235																GSM657613	Ovarian Cancer SO279	4.54239
				AC099786.1	0.5412	0	UCA1	1.1622	0.0099					MKNK1	-1.0417	0	DCP2	-0.7646	0.025																GSM657614	Ovarian Cancer SO282	4.30071
				AC100827.4	0.6345	0.0041	LINC02363	0.3376	0.0099					RFPL1S	-1.338	0	CINP	-1.0955	0.0257																GSM657615	Ovarian Cancer SO283	4.99927
				AC103740.1	0.6583	0.0007	CAPN10-AS1	0.5422	0.0099					AKT3	-1.1927	0	AC104825.2	-0.589	0.0258																GSM657616	Ovarian Cancer SO285	5.66675
				AC103923.1	0.5207	0.0001	AC008467.1	0.5882	0.0099					AC011468.1	-1.2875	0	SNHG18	-0.7173	0.026																GSM657617	Ovarian Cancer SO290	4.26515
				AC104574.1	0.5383	0.0029	BVES-AS1	0.4944	0.0099					SRSF4	-0.6153	0	AC004908.1	-0.827	0.0263																GSM657618	Ovarian Cancer SO295	4.90359
				AC104825.1	0.5531	0.0062	DUXAP8	1.3072	0.0099					PAPD4	-1.9159	0	SLC25A21-AS1	-0.669	0.0264																GSM657619	Ovarian Cancer SO299	4.3358
				AC104986.2	0.7091	0.0002	U47924.1	0.4384	0.0099					AL357568.2	-1.281	0	AL122035.2	-0.8985	0.0264																GSM657620	Ovarian Cancer SO300	4.35888
				AC105275.2	0.7415	0.0002	AC006205.2	0.3796	0.0099					ANAPC5	-1.918	0	PWAR6	-1.4484	0.027																GSM657621	Ovarian Cancer SO301	4.66443
				AC106801.1	0.6139	0.025	LOC105369595	0.3796	0.0099					SURF1	-0.999	0	ATP2B1-AS1	-1.1024	0.027																GSM657622	Ovarian Cancer SO303	4.34766
				AC106875.1	0.5523	0.0025	AC010809.2	0.5181	0.0099					AL162390.1	-0.775	0	SVIL-AS1	-0.6243	0.0271																GSM657623	Ovarian Cancer SO308	4.4546
				AC107294.3	0.5396	0	AC074386.1	0.4063	0.0099					MIR22HG	-2.5092	0	TUG1	-0.7862	0.0275																GSM657624	Ovarian Cancer SO31	4.53714
				AC117402.1	0.5684	0.0142	PART1_2	0.8265	0.01					LARP7	-1.3833	0	KIF6	-0.6826	0.0276																GSM657625	Ovarian Cancer SO312	4.47332
				AC118555.1	0.589	0.0001	AL136311.1	0.3915	0.01					ATP2B1-AS1	-1.2819	0	AL035425.3	-0.7377	0.0276																GSM657626	Ovarian Cancer SO322	4.88309
				AC121761.1	0.6947	0.0018	LOC101927211	0.3915	0.01					ZNF131	-1.0337	0	FGFR1OP2	-0.8119	0.0279																GSM657627	Ovarian Cancer SO325	4.37384
				AC123777.1	0.6055	0.0001	LAMTOR5-AS1	0.8514	0.0101					AC124798.1	-1.3598	0	AKT3	-0.4507	0.03																GSM657628	Ovarian Cancer SO334	4.5445
				AC129507.2	0.5619	0.0249	RUSC1-AS1	0.8152	0.0101					AP002840.2	-1.5689	0	AL356488.3	-0.6723	0.0304																GSM657629	Ovarian Cancer SO342	4.23941
				AC131971.1	0.6152	0.0016	CDKN2B-AS1	0.3613	0.0101					SRSF7	-1.9589	0	AC146944.4	-0.8797	0.0305																GSM657630	Ovarian Cancer SO347	4.96637
				AC132216.1	0.8604	0.0022	LINC01056	0.409	0.0103					FNTA	-0.6709	0	LINC00842	-0.5281	0.0307																GSM657631	Ovarian Cancer SO36	4.50551
				AC133065.4	0.8033	0.0008	LOC101928881	0.368	0.0105					FOXP1-IT1	-1.0027	0	DHX15	-0.8029	0.0307																GSM657632	Ovarian Cancer SO362	5.56928
				AC232271.1	0.5115	0.0009	AC004918.1	0.6486	0.0106					AHI1	-0.8039	0	NBR2	-0.3456	0.0307																GSM657633	Ovarian Cancer SO367	4.69799
				AC239868.3	0.5562	0.0269	LINC00841	0.4345	0.0106					AC005072.1	-0.7655	0	IPP	-0.6052	0.0317																GSM657634	Ovarian Cancer SO375	5.07487
				AC244100.2	0.7097	0.0007	LINC02028	0.344	0.0108					GPBP1L1	-1.1746	0	SP2-AS1	-0.7648	0.0322																GSM657635	Ovarian Cancer SO38	4.49188
				AC244100.4	0.575	0.0061	LINC00474	0.3156	0.0109					DCP2	-1.1823	0	AC084824.4	-0.8805	0.0334																GSM657636	Ovarian Cancer SO387	4.55153
				ADIRF-AS1	0.5999	0.0066	AC006994.2	0.427	0.0111					CAND1	-1.4795	0	DHRS4-AS1	-0.9096	0.0342																GSM657637	Ovarian Cancer SO388	4.75219
				AF001548.2	0.7295	0.0004	AC087482.1	0.5958	0.0114					NPL	-1.4491	0	AL512625.1	-0.7447	0.0345																GSM657638	Ovarian Cancer SO393	4.40418
				AL008628.1	0.6279	0.0042	LOC102723493	0.5958	0.0114					AC242842.1	-1.8927	0	LOC728673	-0.7447	0.0345																GSM657639	Ovarian Cancer SO395	4.89354
				AL009178.2	1.2483	0.0027	AC005005.3	0.3757	0.0118					PSMA3-AS1	-1.1605	0	ZBED5-AS1	-0.9549	0.0345																GSM657640	Ovarian Cancer SO396	4.87996
				AL022068.1	0.5434	0.0006	AL596202.1	0.4992	0.0118					AC245452.1	-0.645	0	UBXN7-AS1	-0.4237	0.035																GSM657641	Ovarian Cancer SO4	4.68152
				AL022324.3	0.5081	0.0013	TBX2-AS1	1.0848	0.0118					TTC9C	-0.7825	0	LOC100505715	-0.6831	0.035																GSM657642	Ovarian Cancer SO400	4.04613
				AL023755.1	0.529	0.0054	PRR7-AS1	0.4398	0.0119					BBIP1	-0.4138	0	ZNF404	-0.6831	0.035																GSM657643	Ovarian Cancer SO401	4.46888
				AL024508.1	0.5083	0.0289	AC048341.2	0.6962	0.0119					SUPT20H	-1.3649	0	AL604028.1	-0.7633	0.0373																GSM657644	Ovarian Cancer SO402	4.29504
				AL031118.1	0.7177	0.0031	AC104184.1	0.5874	0.0119					TLK1	-1.0267	0	SERTAD4-AS1	-0.5875	0.0381																GSM657645	Ovarian Cancer SO404	4.46936
				AL031710.1	0.5099	0.0014	SNRK-AS1	0.5874	0.0119					LOC441242	-1.4118	0	NNT-AS1	-1.0365	0.0401																GSM657646	Ovarian Cancer SO409	4.14997
				AL031985.3	0.9275	0	LINC00853	0.6531	0.0121					SNHG22	-0.6174	0	AL591848.4	-0.2972	0.0401																GSM657647	Ovarian Cancer SO418	4.84729
				AL050341.2	0.5479	0.031	STK19	0.6253	0.0122					AC104825.2	-1.0589	0	CCDC90B	-1.0117	0.0401																GSM657648	Ovarian Cancer SO420	4.7399
				AL096869.3	0.8929	0.001	LINC01410	0.4686	0.0122					LINC01116	-3.1702	0	RASSF8-AS1	-0.6742	0.0404																GSM657649	Ovarian Cancer SO420b	4.5816
				AL109615.2	0.6986	0.0006	KRT7-AS	0.3832	0.0123					ATXN1	-0.7115	0	Z99289.3	-1.4549	0.0411																GSM657650	Ovarian Cancer SO421	3.94315
				AL109924.1	0.6461	0.0082	LOC100134368	0.4038	0.0126					SND1-IT1	-0.6406	0	PSMA3-AS1	-0.5875	0.0411																GSM657651	Ovarian Cancer SO422	4.49763
				AL109954.1	0.5955	0.0033	LOC101928069	0.5092	0.0127					SLC20A1	-1.6533	0	AC022306.2	-0.5607	0.0413																GSM657652	Ovarian Cancer SO422b	4.79572
				AL117379.1	0.5401	0.0263	LOC284933	0.3351	0.0129					PPP2R3C	-0.6366	0	SNHG14	-0.3216	0.043																GSM657653	Ovarian Cancer SO423	4.06985
				AL121672.1	0.5099	0.0004	LINC00487	0.5414	0.0129					NKTR	-0.6854	0	LOC441242	-0.8097	0.0438																GSM657654	Ovarian Cancer SO426	4.73899
				AL121832.2	0.5662	0	LINC02012	0.5004	0.0129					LINC01638	-0.7526	0	CADM1	-0.9936	0.047																GSM657655	Ovarian Cancer SO428	4.48402
				AL132822.1	0.7094	0.0003	SATB2-AS1	0.4162	0.0131					ADD1	-0.6807	0	AL391987.4	-0.6291	0.0476																GSM657656	Ovarian Cancer SO428b	3.82965
				AL133215.2	0.8041	0	AC007009.1	0.9285	0.0131					SFPQ	-1.8205	0	LOC284578	-0.5927	0.0487																GSM657657	Ovarian Cancer SO429	4.23731
				AL136040.2	0.5831	0.0001	AC007128.1	0.9285	0.0131					AC024075.2	-0.9046	0	AL121839.2	-0.5943	0.049																GSM657658	Ovarian Cancer SO434	4.91824
				AL136984.1	0.5117	0.0037	LOC100505938	0.9285	0.0131					RASSF8-AS1	-1.2111	0	SORBS2	-0.6351	0.0501																GSM657659	Ovarian Cancer SO44	4.58098
				AL137220.1	0.5073	0.0489	LOC100507634	0.3487	0.0134					N4BP2L2	-2.4911	0	SGMS1-AS1	-0.4498	0.0506																GSM657660	Ovarian Cancer SO46	4.4686
				AL137802.2	1.379	0	AC024560.3	0.7294	0.0137					FAM226B	-1.1081	0	PGM5-AS1	-0.5467	0.0507																GSM657661	Ovarian Cancer SO475	4.89816
				AL139241.1	0.5719	0.0008	AC008175.1	0.342	0.0138					AC080038.1	-0.8942	0	AP000766.1	-0.6217	0.0509																GSM657662	Ovarian Cancer SO479	4.15991
				AL139327.2	0.5945	0.0007	LYRM2	0.5277	0.0138					XPO1	-1.608	0																			GSM657663	Ovarian Cancer SO481	4.19514
				AL160275.1	0.5361	0.0016	INHBA-AS1	0.3501	0.0141					AC027020.2	-1.4022	0																			GSM657664	Ovarian Cancer SO483	4.71206
				AL161772.1	1.4242	0.0003	AP003119.3	0.3023	0.0143					BTBD19	-0.7248	0																			GSM657665	Ovarian Cancer SO487	4.38781
				AL161912.2	0.5701	0.0088	LOC349160	0.5058	0.0143					AL136295.2	-0.7846	0																			GSM657666	Ovarian Cancer SO489	3.56022
				AL162258.1	0.5722	0	AP000866.6	0.4464	0.0147					TMEM50B	-0.8131	0																			GSM657667	Ovarian Cancer SO490	3.76862
				AL162258.2	0.5722	0	LOC101928222	0.487	0.0147					LOC286437	-1.0248	0																			GSM657668	Ovarian Cancer SO5	4.48974
				AL163952.1	0.5611	0.0015	B3GALT5-AS1	0.4266	0.0147					HHIP-AS1	-1.0334	0																			GSM657669	Ovarian Cancer SO500	4.78521
				AL353150.1	0.5921	0.0009	LINC01711	0.7288	0.0149					NUMA1	-0.9815	0																			GSM657670	Ovarian Cancer SO501	3.86316
				AL353796.1	0.5538	0.0066	LINC01618	0.3696	0.015					ZSCAN18	-0.9627	0																			GSM657671	Ovarian Cancer SO502	3.99956
				AL354707.1	0.9118	0	PRKCQ-AS1	0.5048	0.0151					AL157786.1	-0.5219	0																			GSM657672	Ovarian Cancer SO504	5.7386
				AL355001.2	0.7442	0.0071	LINC00654	0.3823	0.0151					MBNL1	-0.6209	0																			GSM657673	Ovarian Cancer SO505	4.96576
				AL355592.1	0.5591	0.0049	IQCF5-AS1	0.6355	0.0151					FRMD6-AS1	-0.7597	0																			GSM657674	Ovarian Cancer SO506	4.93918
				AL356130.2	0.5308	0.0016	AL391987.3	0.4907	0.0151					AC245297.3	-1.4325	0																			GSM657675	Ovarian Cancer SO507	4.06244
				AL356488.2	0.6866	0.0005	AL591926.2	0.4907	0.0151					AC100810.1	-1.4091	0																			GSM657676	Ovarian Cancer SO509	4.92489
				AL356489.2	0.6574	0.0023	LOC105376064	0.4907	0.0151					LOC101927752	-1.4091	0																			GSM657677	Ovarian Cancer SO511	4.34141
				AL358074.1	0.5386	0.0033	BRE-AS1	0.7163	0.0155					ANKRD10-IT1	-2.2809	0																			GSM657678	Ovarian Cancer SO57	4.37023
				AL359643.3	0.6908	0.0003	DLGAP4-AS1	0.5314	0.0157					LOC101929165	-0.7556	0																			GSM657679	Ovarian Cancer SO58	4.23026
				AL359881.3	0.611	0.0001	AC141928.1	0.3463	0.0157					CTNNB1	-1.4496	0																			GSM657680	Ovarian Cancer SO59	4.78574
				AL360270.2	0.6389	0	DBF4B	0.3006	0.0157					MEG3	-0.6443	0																			GSM657681	Ovarian Cancer SO60	4.7125
				AL360295.1	0.5359	0.0038	LINC00636	0.4699	0.0159					DHX15	-1.4647	0																			GSM657682	Ovarian Cancer SO600	4.3885
				AL391056.1	0.5033	0.0048	HCG22	0.3312	0.0159					LINC00597	-0.9786	0																			GSM657683	Ovarian Cancer SO603	4.28279
				AL391244.1	0.5655	0.0001	LOC102723335	0.4538	0.0159					CRTC3	-0.4788	0																			GSM657684	Ovarian Cancer SO604	4.13619
				AL445235.1	0.6649	0.0175	LINC00589	0.4416	0.0159					AC008764.7	-0.8193	0																			GSM657685	Ovarian Cancer SO607	4.33954
				AL445524.1	0.5873	0.0001	LINC01449	0.3687	0.0159					EPB41L4A-AS1	-1.7438	0																			GSM657686	Ovarian Cancer SO609	4.01225
				AL512306.3	0.5852	0	MIR205HG	0.6682	0.016					AC074387.1	-0.698	0																			GSM657687	Ovarian Cancer SO61	4.85657
				AL512791.2	0.6744	0.0003	RHPN1-AS1	0.4893	0.0163					AC226101.2	-0.698	0																			GSM657688	Ovarian Cancer SO610	3.94896
				AL513218.1	0.5638	0.0001	NEAT1	0.9978	0.0163					LOC105373553	-0.698	0																			GSM657689	Ovarian Cancer SO613	4.81391
				AL513283.1	0.5016	0.01	CDIPT-AS1	0.5814	0.0163					RPL23	-0.7277	0																			GSM657690	Ovarian Cancer SO67	4.42345
				AL513365.2	0.5088	0.0008	LINC00884	0.5203	0.0164					FUS	-1.1567	0																			GSM657691	Ovarian Cancer SO68	4.40039
				AL590128.2	0.9744	0.0001	LOC730101	0.7901	0.0167					ERVK13-1	-0.7569	0																			GSM657692	Ovarian Cancer SO69	4.74515
				AL590787.1	0.6573	0.0173	LINC02240	0.495	0.017					HNRNPD	-2.3136	0																			GSM657693	Ovarian Cancer SO7	4.2631
				AL606537.1	0.5304	0.0018	FOXP4-AS1	1.0599	0.0173					RBM5	-1.1145	0																			GSM657694	Ovarian Cancer SO70	4.51976
				ALDH1A2	0.6948	0.0038	LINC00867	0.3478	0.0174					SMARCC2	-0.5125	0																			GSM657695	Ovarian Cancer SO71	4.11462
				ALMS1-IT1	0.6539	0.003	AC092127.1	0.4368	0.0174					USP53	-0.6723	0																			GSM657696	Ovarian Cancer SO73	4.98453
				ANGEL2	0.5575	0.001	AC010207.1	0.564	0.0174					AC110285.2	-0.4483	0																			GSM657697	Ovarian Cancer SO74	4.16172
				AP000347.2	0.5197	0.0031	OGFRP1	0.4195	0.0174					AC127502.2	-1.7522	0																			GSM657698	Ovarian Cancer SO76	4.29943
				AP000525.1	1.3679	0	NTRK3-AS1	0.4394	0.0175					MBTD1	-0.5802	0																			GSM657699	Ovarian Cancer SO77	4.29063
				AP000526.1	2.7925	0	FAM41AY1	0.5278	0.0175					CEP95	-0.3497	0																			GSM657700	Ovarian Cancer SO78	4.34517
				AP001347.1	0.6201	0.0011	MEG9	0.3711	0.0175					AL683813.1	-0.5729	0																			GSM657701	Ovarian Cancer SO79	4.16738
				AP001432.1	0.5364	0.0007	LINC01512	0.4937	0.0175					SFT2D1	-0.4145	0																			GSM657702	Ovarian Cancer SO8	4.34527
				AP001596.2	0.7198	0.0032	AC009061.2	0.4477	0.0177					DAAM1	-0.8044	0																			GSM657703	Ovarian Cancer SO80	4.81804
				AP001604.1	0.5714	0.0025	LINC01833	0.3439	0.0179					MAST4	-1.1098	0																			GSM657704	Ovarian Cancer SO82	4.10676
				AP001626.1	0.623	0.0005	ZSWIM8-AS1	0.714	0.0179					CADM1	-1.1086	0																			GSM657705	Ovarian Cancer SO83	3.98094
				AP002360.2	1.0378	0.0055	Z97832.2	0.4152	0.0182					HMBOX1	-0.956	0																			GSM657706	Ovarian Cancer SO84	4.38033
				AP002957.1	0.5454	0.0114	NRF1	0.7402	0.0182					KATNBL1	-0.7137	0																			GSM657707	Ovarian Cancer SO85	4.42068
				AP003031.2	0.5865	0.0027	LYPD8	0.4142	0.0182					RBM25	-1.3035	0																			GSM657708	Ovarian Cancer SO86	5.28124
				AP005432.2	0.6665	0.0001	AC099786.1	0.5398	0.0183					AC023421.1	-0.5132	0																			GSM657709	Ovarian Cancer SO87	4.19708
				APTR	0.5183	0.0037	SRGAP3	0.3415	0.0183					LINC02035	-1.5445	0																			GSM657710	Ovarian Cancer SO88	4.10358
				ARHGAP11B	1.6717	0	ZNF365	0.3694	0.0188					CCDC18-AS1	-1.2495	0																			GSM657711	Ovarian Cancer SO89	4.28325
				ARHGEF7-AS1	0.5434	0.0006	AL359643.3	0.715	0.019					AC009120.2	-0.5008	0																			GSM657712	Ovarian Cancer SO91	4.09647
				ASH1L-AS1	1.3005	0	MYCNOS	0.674	0.0191					LOC100129917	-0.4675	0																			GSM657713	Ovarian Cancer SO94	4.38955
				ATP13A5	0.7347	0.018	AC024560.1	0.6229	0.0191					KIDINS220	-0.8474	0
				ATP2A1-AS1	0.6726	0.0001	LOC101928595	0.4056	0.0191					AL117339.5	-0.9406	0
				ATP6AP1L	0.5537	0.0002	DIAPH3	0.3325	0.0191					H2AFY	-0.7197	0
				BAALC-AS2	0.5744	0.0003	AC005674.2	0.7665	0.0191					GOSR1	-0.2878	0
				BACH1-IT1	0.5245	0.001	NEGR1-IT1	0.3253	0.0191					EIF3B	-1.2085	0
				BANCR	0.5699	0.0025	LINC01260	0.4306	0.0191					RAB18	-1.2081	0
				BBOX1-AS1	1.5077	0	AC004771.1	0.3932	0.0191					MYOF	-0.9319	0
				BLACAT1	0.994	0.001	LOC102724009	0.3932	0.0191					FTX	-0.7038	0
				BROX	0.5697	0.0043	NTN5	0.3845	0.0191					MALAT1	-2.159	0
				BRWD1-AS2	0.5445	0.0075	LOC283140	0.4575	0.0191					FKBP11	-0.7104	0
				BTNL9	0.6466	0.0133	EME2	0.5466	0.0196					ZNF207	-0.7773	0
				BUB1	0.5177	0.0138	LINC00265	0.8732	0.0197					TRIM33	-0.576	0
				C1orf186	2.9136	0	EXOC3	0.6563	0.0198					AL049838.1	-1.7785	0
				C3orf52	0.5354	0.0209	PPP1R26-AS1	0.6583	0.0198					PODN	-0.592	0
				C5orf64-AS1	0.5017	0.0083	AC025442.1	0.4521	0.0198					AMMECR1	-0.657	0
				C7orf13	0.6328	0.0027	DLGAP2-AS1	0.3536	0.0199					AL359397.2	-1.764	0
				C9orf135-AS1	0.5045	0.0104	ERF	0.5385	0.0201					AC021078.1	-0.8364	0
				CACNA1G-AS1	0.6132	0.0241	AL391069.3	0.7262	0.0201					TPT1-AS1	-0.4708	0
				CADM3-AS1	0.7036	0.0001	GBAT2	0.7262	0.0201					GPALPP1	-0.7033	0
				CALCOCO2	0.6615	0.0004	LINC00689	0.3039	0.0202					SVIL-AS1	-0.7697	0
				CASC23	0.8488	0	SACS-AS1	0.2996	0.0203					ZNF333	-0.7823	0
				CATIP-AS1	0.7065	0	AFG1L	0.3498	0.0205					SNHG18	-1.143	0
				CBX2	0.6753	0	ACKR2	0.362	0.0205					WT1-AS	-0.9641	0
				CDH6	0.9873	0	RNASEH1-AS1	0.6017	0.0206					WT1-AS_7	-0.9641	0
				CDIPT-AS1	0.8009	0.0001	DLX6-AS1	0.5057	0.0208					STAT3	-0.5825	0
				CEBPA-AS1	0.5182	0.0001	AC092535.1	0.3269	0.0208					PDK4	-0.4729	0
				CEP41	0.5925	0.0043	AC004520.1	0.5518	0.0208					ZNF33B	-1.1602	0
				CH17-340M24.3	0.6159	0.0002	LOC101929528	0.4647	0.0208					AC067838.1	-0.8891	0
				CHL1	0.6724	0.0347	LINC01992	0.3458	0.0208					LINC00622	-1.281	0
				CHRNA10	0.5314	0.0012	MIR503HG	0.4224	0.0208					LINC00173	-0.8131	0
				CSMD2-AS1	0.7082	0.0051	AC026469.1	0.4244	0.0208					AC104564.6	-0.3456	0
				CU633906.2	0.8644	0.0001	AC092666.1	0.5971	0.0208					CLNS1A	-0.8002	0
				CU634019.6	1.3618	0.0007	PACRG-AS1	0.3505	0.0208					AL512625.1	-1.2264	0
				CU638689.4	0.8644	0.0001	LOC101929054	0.3199	0.0208					LOC728673	-1.2264	0
				CUX2	0.5245	0.0001	LINC00574	0.501	0.0209					EIF1	-0.5128	0
				CYHR1	0.542	0.0021	LOC100507053	0.4392	0.0209					LOC100507557	-0.7622	0
				CYMP-AS1	0.5432	0.0044	AC107294.3	0.4631	0.0209					HLA-F-AS1	-0.9789	0
				DANCR	0.6661	0.0242	PART1	0.7194	0.0209					AC009133.1	-0.363	0
				DAPP1	0.6933	0.0134	AC091182.1	0.3317	0.0209					PTPRD-AS1	-0.3661	0
				DCAF8L2	0.6247	0.0048	AC078842.2	0.3411	0.0209					SCAF11	-0.3718	0
				DGKZ	0.5019	0.0001	LOC613266	1.3272	0.0209					AC004908.1	-1.1177	0
				DIO2-AS1	0.5054	0.0014	LINC01692	0.2835	0.0209					LINC00473	-0.9053	0
				DKFZp451B082	0.509	0.0114	DKFZP434H168	0.4379	0.0211					ID2-AS1	-0.3841	0
				DLEU1	0.587	0.0048	LOC105371046	0.4178	0.0211					WDFY3-AS2	-0.409	0
				DLEU1_2	0.587	0.0048	AC008735.3	0.5581	0.0211					LOC101928429	-0.5096	0
				DLGAP2-AS1	0.9232	0.0018	LOC100506585	0.393	0.0211					UBE2I	-0.425	0
				DLX6-AS1	0.512	0.0133	AC034229.2	0.4471	0.0212					NMT2	-0.7345	0
				DOCK9-AS2	0.5288	0	AC034229.3	0.4471	0.0212					RBMX	-0.3956	0
				DSCR9	0.5364	0.0007	AC090398.1	0.3406	0.0212					RNASET2	-0.606	0
				DUXAP8	2.0128	0	AP000229.1	0.4825	0.0212					AL162274.2	-0.592	0
				ELFN1-AS1	0.7028	0.0002	AC011997.1	1.1446	0.0212					PCF11-AS1	-0.7177	0
				EP300-AS1	0.8674	0.0364	ABHD11	0.3206	0.0213					LINC01133	-1.2777	0
				EPHA10	0.5799	0.0006	LINC00687	0.3896	0.0213					AC010201.1	-1.1335	0
				ESRG	1.5599	0.0013	TCL6	0.3611	0.0213					SGSM2	-0.4772	0
				FAM201A	0.5011	0.0242	AC124283.3	0.3283	0.0216					LEMD1-AS1	-0.832	0
				FAM212B	0.5537	0.0097	LINC00836	0.4368	0.0217					LOC103611081	-0.594	0
				FAM239A	0.5356	0.0002	LINC00460	0.4266	0.0218					FUT11	-0.8781	0
				FAM27B	0.5681	0.0001	AATBC	0.5968	0.0219					LOC100506990	-0.9952	0
				FAM27C	0.5681	0.0001	LOC101559451	0.3754	0.0222					RPL37A	-1.211	0
				FAR2	0.5	0.0075	LINC01140	0.4094	0.0222					C7	-0.9372	0
				FBXL19-AS1	0.563	0	LOC101927377	0.6399	0.0224					AC009414.2	-1.6968	0
				FIRRE	0.544	0.0002	CFL1	0.4991	0.023					TLDC1	-0.3726	0
				FLJ32255	0.575	0.0044	AL359921.1	0.5735	0.023					AC026367.2	-0.5744	0
				FOXN3-AS2	0.5981	0.0061	AC022167.3	0.3384	0.0231					GABPB1-AS1	-0.9379	0
				FOXP4-AS1	0.9464	0.0005	SCML4	0.3819	0.0234					MIATNB	-0.4825	0
				FP236315.1	0.505	0.0003	LINC00880	0.362	0.0234					FAM13A-AS1	-0.6682	0
				FSTL1	0.5915	0.0116	LINC01347	0.4424	0.0235					PSMG3-AS1	-0.6863	0
				FZD10-AS1	0.7713	0.0005	EPN2	0.4209	0.0235					SNHG8	-1.826	0
				GABRG3-AS1	0.5766	0.0051	EPN2-IT1	0.4209	0.0235					LINC00663	-0.4631	0
				GS1-124K5.4	0.8003	0	ISM1-AS1	0.4278	0.0235					AC048341.3	-1.4707	0
				GSN-AS1	0.6125	0.0011	LINC00839	0.807	0.0235					USP34	-0.5543	0.0001
				HAGLR	0.9791	0	MIR155HG	1.3277	0.0235					SNHG25	-0.9679	0.0001
				HAGLROS	1.1341	0	LINC01620	0.2741	0.0236					AC092490.1	-0.5741	0.0001
				HDAC2-AS2	0.7416	0	HOTTIP_3	0.303	0.0238					LINC00205	-0.9925	0.0001
				HOXD-AS2	0.6244	0.0025	AC073957.3	0.3926	0.0241					HNRNPH1	-0.3013	0.0001
				HPS3	0.8204	0.0062	LOC100499194	0.4375	0.0247					AC092279.1	-1.016	0.0001
				IDH1-AS1	0.622	0	LINC02011	0.2766	0.025					AFG3L2	-0.5903	0.0001
				ITGB6	0.5099	0.0027	VPS8	0.9132	0.0252					AL049840.4	-0.5319	0.0001
				JAKMIP2-AS1	0.569	0.0002	LOC286178	0.4084	0.0253					AC104695.3	-1.6933	0.0001
				JHDM1D-AS1	0.5946	0.0003	AC091057.3	0.7888	0.0253					LOC100507487	-0.929	0.0001
				JMJD1C-AS1	0.7038	0	LINC00462	0.4119	0.0253					AC004951.1	-1.2745	0.0001
				KCNAB1	0.6442	0.012	AL445209.1	0.4344	0.0253					PWAR6	-1.799	0.0001
				KCNIP2-AS1	0.6091	0.0022	AC114271.1	0.4359	0.0253					MIR34AHG	-0.678	0.0001
				KCNK9	0.8156	0.0004	AC068282.1	0.4786	0.0253					FNBP1	-1.4624	0.0001
				KCNMA1-AS1	0.5425	0.001	NCF4-AS1	0.4844	0.0253					RUNX1-IT1	-0.3517	0.0001
				KCNMB2-AS1	0.7054	0.0062	LINC00471	0.3776	0.0255					AC010761.1	-0.9222	0.0001
				KIAA1614-AS1	0.5725	0.0001	LINC02043	0.5345	0.0255					LOC100505715	-0.7918	0.0001
				KIRREL3-AS3	0.7666	0.001	AL357673.2	0.4399	0.0255					ZNF404	-0.7918	0.0001
				KRBOX1-AS1	0.8713	0.0016	AC100832.2	0.3133	0.0257					AC093726.1	-0.9472	0.0001
				LAMTOR5-AS1	0.6809	0.0001	AL359881.3	0.402	0.0258					LOC100288911	-1.1097	0.0001
				LARP1B	0.5896	0	SEPT4	0.6809	0.0258					GART	-0.7984	0.0001
				LCAL1	0.8821	0.005	RUNX2	0.5956	0.0258					XIST	-2.1954	0.0001
				LDB2	0.7018	0.0011	DARS-AS1	0.3668	0.0259					AC079630.1	-0.3371	0.0001
				LINC00032	0.6496	0.0001	SLC25A25-AS1	0.8136	0.026					AP001258.1	-0.7266	0.0001
				LINC00174	0.5046	0.0002	LOC101927539	0.4294	0.026					LOC101927204	-0.7266	0.0001
				LINC00216	0.5395	0.003	LOC101927657	0.3512	0.026					ZNF230	-0.2955	0.0001
				LINC00284	0.9468	0.003	AC100821.2	0.499	0.0263					SH3BP5-AS1	-0.694	0.0001
				LINC00293	0.6253	0	AL109954.1	0.6006	0.0263					SNHG5	-1.2851	0.0001
				LINC00467	0.6316	0.049	LINC02245	0.4175	0.0263					ERICH1	-0.4885	0.0002
				LINC00491	1.0455	0	AL031118.1	0.5895	0.0263					MIR99AHG	-0.772	0.0002
				LINC00508	0.6017	0.0205	ZNF184	0.5895	0.0263					AC124312.3	-0.4435	0.0002
				LINC00511	1.0091	0	AC114737.1	0.3668	0.0263					AC104836.2	-0.2207	0.0002
				LINC00520	0.7424	0.0004	LINC00112	0.4083	0.0263					RALGPS2	-0.2768	0.0002
				LINC00589	0.6828	0.0023	FTX	0.2986	0.0264					STX4	-0.3511	0.0002
				LINC00612	0.5186	0.0005	AL359711.2	0.5419	0.0264					PAX8-AS1	-0.7041	0.0002
				LINC00652	0.6137	0.0006	LOC101927839	0.4831	0.0264					STRBP	-0.5021	0.0002
				LINC00654	0.7425	0.0004	LINC01004	0.4194	0.0264					CERNA1	-0.3944	0.0002
				LINC00664	0.6874	0.0004	AC004023.1	0.3779	0.0264					SERP2	-0.3158	0.0002
				LINC00668	0.9089	0.0002	AL445524.1	0.6887	0.0265					LINC02381	-2.1228	0.0002
				LINC00673	1.3468	0	C6orf141	0.4642	0.0265					SUZ12	-0.4721	0.0002
				LINC00687	0.6585	0.0002	LNPEP	0.6537	0.027					NOL3	-0.4619	0.0002
				LINC00705	0.5743	0.0156	LOC100506858	0.5024	0.0271					LOC642852	-0.6164	0.0002
				LINC00845	0.6029	0.0003	FAM95C	0.4726	0.0271					LOC644656	-0.8714	0.0002
				LINC00853	0.6	0.0021	LINC01723	0.4532	0.0271					CDC42-IT1	-0.5138	0.0002
				LINC00865	0.7889	0.0122	ESRG	0.8463	0.0271					EPB41L4A-AS2	-0.5401	0.0002
				LINC00888	0.9297	0.0077	LOC101929497	0.429	0.0271					LINC00926	-0.3242	0.0003
				LINC00896	0.5185	0.004	TTTY1	0.3289	0.0271					AC126118.1	-0.6806	0.0003
				LINC00927	0.5087	0	TTTY1B	0.3289	0.0271					AC004825.2	-0.2993	0.0003
				LINC00943	0.7493	0.0124	AC073316.1	0.4133	0.0271					TMEM67	-0.4026	0.0003
				LINC01007	0.5732	0.0012	LOC100129603	0.4133	0.0271					LINC00324	-0.4772	0.0003
				LINC01101	0.5136	0.0001	LINC02123	0.3828	0.0272					LINC00893	-1.0016	0.0003
				LINC01139	0.8379	0.0483	AP001605.1	0.2735	0.0274					LINC00685	-0.4275	0.0003
				LINC01142	0.5679	0.0034	DACT3-AS1	0.3948	0.0274					OIP5-AS1	-0.9263	0.0003
				LINC01144	0.7057	0.0002	ERICH1-AS1	0.4086	0.0275					ZBED5-AS1	-0.7504	0.0003
				LINC01148	0.5374	0.0002	LOC102724814	0.4607	0.0275					TIAM2	-1.1821	0.0003
				LINC01181	0.5681	0	AC107294.1	0.6235	0.0276					FNIP1	-0.674	0.0003
				LINC01214	0.5652	0.0323	BACH1-IT1	0.404	0.028					AC016831.5	-0.852	0.0004
				LINC01215	1.0266	0.0217	GTSE1-AS1	0.4339	0.0282					AC009021.2	-0.5812	0.0004
				LINC01224	0.6795	0	LINC01144	0.4631	0.0284					AC092375.2	-0.5812	0.0004
				LINC01297	1.0872	0.0004	THSD4-AS1	0.2838	0.0284					TP73-AS1	-0.3346	0.0004
				LINC01312	0.6042	0.0057	NBAT1	0.2617	0.0284					AL049840.5	-0.3996	0.0004
				LINC01315	0.5828	0.0138	LOC105370622	0.4456	0.0284					SLC25A21-AS1	-1.1476	0.0004
				LINC01356	0.5439	0.0019	LINC01887	0.4752	0.0284					BDNF-AS	-0.5641	0.0004
				LINC01416	0.6267	0.007	LINC01477	0.4092	0.029					TM2D3	-0.5516	0.0004
				LINC01503	0.884	0.0256	LARP1B	0.5446	0.029					GRAMD1A	-0.3828	0.0004
				LINC01520	0.5247	0.0087	AC007952.5	0.2944	0.029					AC097376.2	-0.4724	0.0005
				LINC01551	0.6336	0.0003	AL353719.1	0.2916	0.029					COPG2IT1	-0.7517	0.0005
				LINC01558	0.6269	0.0003	AC004241.4	0.4617	0.029					MIR100HG	-1.1395	0.0005
				LINC01614	1.2468	0.0078	LOC101928590	0.3048	0.029					SNHG14	-0.4606	0.0005
				LINC01622	0.5308	0.0016	PSORS1C3	0.3987	0.029					LINC00667	-0.4405	0.0005
				LINC01676	0.9148	0.0082	LINC00051	0.2668	0.029					HEIH	-0.6894	0.0005
				LINC01697	1.1381	0.0248	SPINT1-AS1	0.6248	0.0296					AC010201.2	-0.5413	0.0005
				LINC01723	0.5553	0.0044	LINC02424	0.2305	0.0297					FAM223A	-0.3497	0.0005
				LINC01770	0.7928	0	AL080317.1	0.3779	0.0297					FAM223B	-0.3497	0.0005
				LINC01800	0.6134	0.003	LOC100506125	0.6753	0.0301					LINC01597	-1.4705	0.0005
				LINC01816	0.6408	0.0012	LINC01181	0.4648	0.0305					LINC01000	-0.4742	0.0005
				LINC01831	0.5542	0.0008	LINC02273	0.6549	0.0307					AC015726.1	-0.3007	0.0005
				LINC01833	0.8329	0.0003	AC092652.3	0.3458	0.0307					AC128688.2	-0.2954	0.0005
				LINC01838	0.8148	0.0022	ANKRD23	0.5434	0.0307					ZNF252P-AS1	-0.6656	0.0005
				LINC01845	0.5752	0.0001	CUX2	0.6197	0.0307					C8orf49	-0.3218	0.0005
				LINC01936	0.6891	0.0003	LINC02078	0.4221	0.0307					AC092123.2	-0.3687	0.0006
				LINC01977	0.574	0.0019	LINC00313	0.2481	0.0312					FGF14-AS2	-0.88	0.0006
				LINC01992	0.7039	0.0017	LINC01669	0.2481	0.0312					LOC100128288	-0.4005	0.0007
				LINC02001	0.787	0.0059	AC007405.1	0.4306	0.0312					JPX	-0.6021	0.0007
				LINC02008	0.5121	0.0003	AC025031.2	0.294	0.0312					HCG26	-0.6133	0.0007
				LINC02086	0.5383	0.0005	LINC00615	0.3833	0.0315					SEC61B	-0.3996	0.0007
				LINC02140	0.8677	0.0011	AL139352.1	0.4342	0.0315					AC124016.2	-1.0376	0.0007
				LINC02241	0.7013	0.0143	AL023755.1	0.2869	0.0315					ATF7IP	-0.9617	0.0008
				LINC02387	0.6067	0.0149	LINC01270	0.2728	0.0315					HECTD1	-0.3922	0.0008
				LINC02400	0.6428	0.0048	LOC400794	0.3356	0.0315					AC104964.3	-0.243	0.0008
				LINC02443	0.5418	0.0008	MIAT	0.3392	0.0317					AC146944.4	-0.9022	0.0008
				LINC02478	0.5099	0.0027	AC004846.2	0.4631	0.0322					LOC101930114	-0.2858	0.0008
				LINC02482	0.5558	0.0409	AL512604.3	0.4006	0.0322					AC012306.2	-1.2731	0.0009
				LINC02517	0.5531	0.0062	GALNT14	0.4702	0.0322					LINC00863	-1.2731	0.0009
				LINC02525	0.6478	0.0068	AC009803.1	0.4219	0.0322					LOC642361	-1.2731	0.0009
				LINC02535	0.6569	0.0027	LINC01614	0.9374	0.0322					AC004076.2	-0.4121	0.0009
				LOC100129603	0.8281	0.0048	TRABD2A	0.4004	0.0323					LINC00909	-1.21	0.0009
				LOC100130264	0.6004	0.0041	AC026462.3	0.5625	0.0323					PSMB8-AS1	-1.0764	0.0009
				LOC100499194	0.504	0.001	KCNMB2-AS1	0.9496	0.0323					PAN3-AS1	-0.6921	0.0009
				LOC100505918	0.6336	0.009	LINC01191	0.3041	0.0324					LOC100289230	-0.506	0.001
				LOC100505938	0.8395	0.0138	LINC00029	0.4168	0.0324					DHX36	-0.4065	0.001
				LOC100506098	0.8836	0.0122	AC092378.1	0.4828	0.0324					EGOT	-0.4153	0.001
				LOC100506113	0.5865	0.0027	AC093609.1	0.4851	0.0327					Z97989.1	-0.2789	0.0011
				LOC100506679	0.5236	0	ERLNC1	0.389	0.0327					AL391987.4	-0.7637	0.0011
				LOC100506858	0.6354	0.014	LOC283194	0.5944	0.0327					LOC401320	-0.2095	0.0012
				LOC100506885	0.5434	0.0006	LRRC41	0.2542	0.0328					LRRC1	-0.2998	0.0012
				LOC100507388	0.83	0.0001	TUSC7	0.2275	0.0329					PAXIP1-AS2	-0.3614	0.0013
				LOC100507443	0.5803	0.0045	AC092611.1	0.4934	0.0329					ATG16L1	-0.3456	0.0013
				LOC100507468	0.6084	0	CBX2	0.5235	0.033					RARA-AS1	-0.4714	0.0013
				LOC100507642	0.8518	0.0148	CPEB1-AS1	0.3192	0.033					AF131215.4	-0.2576	0.0013
				LOC100507670	1.0569	0	LINC00958	0.6426	0.0332					TTC12	-0.3813	0.0013
				LOC101060553	0.5434	0.0006	AC006064.2	0.2299	0.0333					SSBP1	-0.5748	0.0014
				LOC101926915	1.0148	0.0109	MRGPRG-AS1	0.4995	0.0334					HEXA	-0.3862	0.0014
				LOC101927157	0.5704	0.0001	AL109615.2	0.338	0.0334					PDCD4-AS1	-0.5402	0.0014
				LOC101927377	0.6991	0.0002	ELMOD1	0.2728	0.0334					GLIDR	-0.7993	0.0014
				LOC101927884	0.6062	0.0063	LOC643923	0.2728	0.0334					HCP5	-1.076	0.0015
				LOC101927948	0.522	0.0027	AC048344.1	0.3659	0.0334					KANTR	-0.5493	0.0015
				LOC101927950	0.761	0.0018	FBXL19-AS1	0.4333	0.0334					SQSTM1	-0.3097	0.0015
				LOC101928000	0.6155	0	AC145343.1	0.439	0.0334					AL158163.2	-0.3368	0.0016
				LOC101928069	0.5491	0	LOC100130452	0.3182	0.0335					FLJ20021	-0.4594	0.0016
				LOC101928132	0.6671	0.0302	LOC389641	0.3404	0.0335					AL451069.1	-0.7039	0.0016
				LOC101928222	0.5545	0	HOTTIP	0.2504	0.0335					CD44	-0.537	0.0017
				LOC101928273	0.6037	0.0019	FP236315.1	0.5198	0.0336					AVL9	-0.2432	0.0017
				LOC101928303	0.5863	0.0001	AC013733.1	0.3147	0.0337					AC093503.2	-0.6274	0.0017
				LOC101928324	0.5088	0.0008	AC234781.1	0.3619	0.0337					PAK3	-1.0429	0.0018
				LOC101928461	0.5083	0.0289	LOC101927830	0.3619	0.0337					LINC02256	-0.4632	0.0018
				LOC101928504	0.5831	0.0001	AC092803.2	0.4078	0.0337					MAP2K7	-0.6628	0.0018
				LOC101928516	0.9855	0.0008	ZNF783	0.2683	0.034					AL136964.1	-0.2977	0.0018
				LOC101928557	0.5545	0.0003	LINC01310	0.3125	0.0342					ZNF583	-0.5699	0.0019
				LOC101928728	0.5962	0	LOC100506406	0.3723	0.0342					TYMP	-0.419	0.0021
				LOC101928894	0.5713	0.0166	DDX49	0.3543	0.0342					C9orf3	-0.9826	0.0021
				LOC101928985	0.6331	0.0057	JMJD1C-AS1	0.6273	0.0342					AC004687.1	-0.3892	0.0023
				LOC101929054	0.6088	0.0001	LINC02499	0.4552	0.0342					AC144521.1	-0.2945	0.0023
				LOC101929279	0.7605	0.0007	DIO2-AS1	0.4539	0.0342					NDUFA5	-0.2234	0.0023
				LOC101929552	0.7505	0.0021	LINC00703	0.3405	0.0342					NADSYN1	-0.2092	0.0023
				LOC101929657	0.7106	0.0004	AC036108.3	0.2804	0.0343					CEPT1	-0.3805	0.0024
				LOC101929662	0.5526	0.0013	AP001347.1	0.4234	0.0344					AP2A1	-0.5455	0.0024
				LOC101930085	0.8383	0.0022	ASH1L-AS1	1.0817	0.0345					AP001020.2	-0.2164	0.0025
				LOC102723665	0.6318	0.0029	LINC01215	0.9575	0.0345					AC087284.1	-0.6028	0.0025
				LOC102724404	0.6123	0.0033	AC019129.2	0.4506	0.0345					AC005546.1	-0.4026	0.0027
				LOC102724434	0.5597	0.012	TBL1X	0.3456	0.0347					LOC101930071	-0.3917	0.0028
				LOC105369192	0.5372	0.0054	LOC101928728	0.535	0.035					AC004948.1	-0.2198	0.0029
				LOC105369595	0.5159	0.0016	LYRM4-AS1	0.4547	0.035					RAD51-AS1	-0.6254	0.003
				LOC105370622	0.7259	0.0083	AL359715.2	0.4897	0.0351					NIFK-AS1	-0.4683	0.0032
				LOC105372695	0.6119	0.0007	ARRDC1-AS1	0.2839	0.0351					ELP2	-0.3697	0.0034
				LOC105373764	0.6284	0.0134	AP001432.1	0.3975	0.0351					LOC284578	-0.4196	0.0036
				LOC105376997	0.519	0	DSCR9	0.3975	0.0351					AC084036.1	-0.4114	0.0036
				LOC105378146	0.6461	0.0082	PHF20	0.6311	0.0351					AC040977.1	-0.3147	0.0044
				LOC148413	0.5655	0.0001	SOX9-AS1	0.4129	0.0355					AC067930.2	-0.5282	0.0048
				LOC283194	0.7183	0.0007	GHRLOS	0.3105	0.0357					WDR41	-0.2241	0.0048
				LOC283683	0.5681	0.0056	C9orf41-AS1	0.3024	0.0358					HOTAIRM1	-0.8067	0.0049
				LOC339666	0.7274	0.0014	ANP32A-IT1	0.3405	0.0362					AL034397.3	-0.5225	0.0049
				LOC340357	0.6055	0.0001	AC009549.1	0.3835	0.0362					SNHG10	-0.4388	0.0051
				LOC349160	0.9313	0.0002	AL117378.1	0.3901	0.0364					STAG1	-0.3356	0.0052
				LOC389641	0.5069	0	SLC2A1-AS1	0.3743	0.0364					TUG1	-0.5235	0.0053
				LOC550113	0.5875	0.0023	LINC01049	0.4001	0.0371					GALT	-0.3102	0.0054
				LOC613266	2.5099	0.0008	TOP2A	0.4105	0.0371					LINC00271	-0.2549	0.0054
				LRRC8C	0.5241	0.0038	MTBP	0.2262	0.0372					LOC105376575	-0.3853	0.0056
				LYPD8	0.507	0.0043	Z84485.1	0.343	0.0373					NUCB2	-0.3853	0.0056
				LYRM2	0.6457	0.0041	LOC101927157	0.3544	0.0373					AL158163.1	-0.1889	0.0058
				LYRM4-AS1	0.5578	0.0003	LINC00396	0.3457	0.0378					PIGC	-0.4487	0.0059
				MCF2L	0.5905	0.0027	AL117379.1	0.8584	0.0378					AL008721.2	-0.5559	0.0059
				MED23	0.6818	0.011	LIMD1-AS1	0.3223	0.0381					AC093227.1	-0.698	0.006
				METTL15	0.6181	0.0016	AL021368.2	0.2724	0.0382					AL356056.2	-0.2285	0.006
				MGC2889	0.8241	0	SNHG11	0.5533	0.0382					SP2-AS1	-0.5776	0.0061
				MICALL2	0.8452	0.0006	LINC00907	0.2604	0.0385					LINC01094	-0.8141	0.0061
				MINCR	0.663	0.0089	LINC00892	0.3944	0.0385					INTS4	-0.2691	0.0065
				MIR155HG	0.8209	0.0127	LINC02064	0.438	0.0385					TMF1	-0.5794	0.0065
				MIR200CHG	1.2805	0	PDE9A	0.5002	0.0385					ITPR1-AS1	-0.4652	0.0066
				MIR205HG	0.5179	0.0002	AC073335.2	0.3252	0.0385					LINC00674	-0.3944	0.0068
				MIR3150BHG	0.6172	0.0011	LOC644794	0.3252	0.0385					AC023908.3	-0.2946	0.007
				MIR7515HG	0.5187	0.0169	AC087392.3	0.6096	0.0385					LOC105370941	-0.2946	0.007
				MKNK1-AS1	0.7214	0.0152	TMPO-AS1	0.5576	0.0386					ARHGAP29	-0.2894	0.0071
				MYT1	0.526	0.0003	ZNF436-AS1	0.9074	0.0386					ARL17B	-0.6068	0.0072
				NALCN-AS1	0.5737	0.001	ZNF213-AS1	0.39	0.0387					AC005674.2	-0.4024	0.0073
				NAV2-AS4	0.7246	0.0008	AL136439.1	0.4067	0.0387					TRIM69	-0.7041	0.0074
				NAV2-AS5	0.5484	0.0058	MAFG-AS1	0.4648	0.0389					AC091132.5	-0.5648	0.0074
				NCK1-AS1	0.8924	0.0008	LPAR6	0.4897	0.0392					AL138756.1	-0.3918	0.0075
				NEGR1-IT1	0.5844	0.0019	AC096734.2	0.3278	0.0395					TSIX	-0.3836	0.0075
				NLRP1	0.7207	0.0132	LOC105372179	0.2941	0.0399					AC018647.1	-0.4352	0.0078
				NRSN2-AS1	0.5584	0.0305	SNHG17	0.6361	0.0399					LOC100506725	-0.4352	0.0078
				NUB1	0.703	0.0148	LINC02492	0.5659	0.0399					AC087741.1	-0.5877	0.0078
				NUP50-AS1	0.7552	0	STX4	0.3355	0.0402					AC027575.4	-0.3954	0.0086
				NUTM2A-AS1	0.5541	0.0098	FAM224A	0.2818	0.0402					AC093510.2	-0.1509	0.0087
				P4HA3	0.5206	0.0009	FAM224B	0.2818	0.0402					AC008945.2	-0.2611	0.0093
				P4HA3-AS1	0.6445	0.0033	AC244100.2	0.2848	0.0402					RAB6A	-0.2518	0.0094
				PART1	1.015	0	AL133410.1	1.0518	0.0402					ZNF814	-0.1311	0.0094
				PART1_2	1.2301	0	AC012640.2	0.4235	0.0402					SPIN3	-0.2456	0.0096
				PAXIP1-AS1	0.8834	0.0213	AL022323.4	0.5073	0.0404					NAPB	-0.2052	0.0097
				PCAT6	0.7132	0.0014	UNC5B-AS1	0.5285	0.0404					RNF149	-0.3962	0.0097
				PDE9A	0.5195	0.002	AC011228.1	0.3332	0.0404					AGBL3	-0.2273	0.0098
				PHF20	0.9054	0	FAM239A	0.2777	0.0404					AL596244.1	-0.2135	0.0098
				PIK3IP1-AS1	0.5497	0.0054	PPME1	0.2933	0.0405					DENND1B	-0.5533	0.0101
				PLCE1-AS2	0.5743	0.0149	TMEM126B	0.4488	0.0405					B3GALNT2	-0.2609	0.0103
				POU6F2-AS2	0.7417	0.0276	AC009093.1	0.4236	0.0405					FNBP4	-0.5305	0.0104
				PP7080	0.5633	0.0285	AL109741.3	0.3305	0.0405					AC012313.5	-0.2342	0.0107
				PPP4R3B	0.7888	0.0056	LOC101929645	0.3384	0.0405					PRR34-AS1	-0.715	0.0108
				PRKAG2-AS1	0.8326	0.0155	TBX5-AS1	0.3133	0.0405					PGF	-0.6476	0.0109
				PROSER3	0.8848	0.0068	AC002059.1	0.3629	0.0405					AC244021.1	-0.1638	0.0113
				PRRT3-AS1	1.0249	0.0094	LOC101929719	0.3773	0.0405					U73166.1	-0.2596	0.012
				RABGEF1	0.9386	0	LOC100506691	0.6835	0.0406					ZFAS1	-0.6745	0.0122
				RAD21-AS1	0.5647	0.0002	TNRC6C-AS1	0.3421	0.0406					EXTL3-AS1	-0.2634	0.0124
				RALY-AS1	1.1033	0	MIR4435-2HG	0.2515	0.0409					COLCA1	-0.435	0.0127
				RAPGEF4-AS1	0.5168	0.0099	PRRX2-AS1	0.5441	0.0409					AL606834.3	-0.3826	0.013
				RASGRP3	0.62	0.0137	LINC01482	0.5238	0.0409					MSC-AS1	-0.5876	0.0133
				RCOR3	0.5161	0.0046	GS1-124K5.4	0.4802	0.0411					AL160314.2	-0.3829	0.0133
				RGMB-AS1	0.7774	0.0001	AC133065.4	0.5385	0.0411					UBXN10-AS1	-0.2934	0.0137
				RHPN1-AS1	1.0324	0	RALY-AS1	0.4739	0.0411					TRG-AS1	-0.348	0.0139
				RNASEH1-AS1	0.6633	0.008	TEX41	0.2415	0.0411					AC010542.4	-0.7005	0.014
				RNF130	0.6462	0.0008	LINC01970	0.3277	0.0411					AC124312.1	-0.1893	0.014
				RNF139-AS1	0.7038	0.0008	LOC101929718	0.3707	0.0411					SLC16A1-AS1	-0.243	0.014
				RNF144A-AS1	0.7056	0.0008	AC103740.1	0.3637	0.0411					PAAF1	-0.3567	0.0141
				RNF157-AS1	1.6175	0	AL096869.3	0.2811	0.0411					THAP6	-0.31	0.0142
				RPARP-AS1	0.5367	0.0208	LINC00301	0.2614	0.0411					NFYC-AS1	-0.2601	0.0145
				RTFDC1	0.581	0	GALNT2	0.3842	0.0413					AC073283.1	-0.2115	0.0147
				SARS	0.5787	0.0312	LINC02345	0.2761	0.0418					IQCG	-0.2445	0.0151
				SELENOI	0.5422	0.0121	KCNK15-AS1	0.427	0.0418					ZNF529	-1.0169	0.0151
				SENCR	0.5196	0.0048	LINC01366	0.2723	0.0423					NBPF1	-0.6472	0.0152
				SEPT4	0.5627	0.0005	LINC01561	0.3766	0.0426					AC092162.2	-0.154	0.0152
				SERP1	0.6483	0.0002	AC079411.1	0.2928	0.0427					EIF3J-AS1	-0.4448	0.0153
				Six3os1_7	0.636	0.002	LINC00454	0.3659	0.0428					AC084033.3	-0.788	0.0155
				SLC25A5-AS1	0.7958	0	AC015982.1	0.8322	0.0428					LOC100506844	-0.788	0.0155
				SLF1	0.5631	0.0091	LOC100507564	0.6161	0.0428					CNIH3	-0.1826	0.016
				SNHG17	0.8913	0.0052	TMEM132A	0.2575	0.0428					SMIM8	-0.2205	0.016
				SORCS3-AS1	0.6929	0.0032	MELTF-AS1	0.3155	0.0428					EXOC3	-0.5161	0.016
				SPINT1-AS1	0.8833	0.0001	LOC101928283	0.4206	0.043					AC087477.2	-0.518	0.016
				SSSCA1-AS1	0.5069	0.0012	TTTY5	0.4277	0.043					AL157392.4	-0.2075	0.0161
				ST7-AS1	0.6952	0.0004	LINC01753	0.3504	0.043					AL137003.2	-0.3865	0.0162
				STAU2-AS1	0.6746	0.0063	LINC00682	0.3885	0.0431					ARMCX4	-0.2232	0.0164
				TANK	1.2042	0.0023	ST18	0.3089	0.0431					TP53TG1	-0.5776	0.0165
				TDRG1	0.8697	0.0034	LINC02148	0.2994	0.0433					MRPS25	-0.7375	0.017
				TDRKH-AS1	0.71	0	LINC00635	0.3515	0.0433					ZCCHC11	-0.1267	0.0171
				TIMM8B	0.7661	0.001	LOC100507670	0.406	0.0434					PCBP1-AS1	-0.1675	0.0171
				TLR8-AS1	0.5246	0.0133	RIF1	0.4115	0.0434					AL136531.1	-0.2769	0.0174
				TMEM108-AS1	0.5968	0.0013	LINC00308	0.3604	0.0434					LOC102724927	-0.3156	0.0174
				TMEM126B	0.5243	0.0003	AL160275.1	0.4129	0.0434					AC091152.2	-0.1936	0.0175
				TMEM72-AS1	0.5894	0.0028	LINC01785	0.6109	0.0434					LINC00475	-0.1886	0.0176
				TMPO-AS1	0.5127	0.0002	AC005306.1	0.4248	0.0435					ITGB2-AS1	-0.3922	0.0177
				TRIQK	0.9531	0.0005	LCAL1	0.5669	0.0435					AC084824.4	-0.4491	0.0179
				TRMU	0.5582	0.0009	AC087388.1	1.2355	0.0435					AP006284.1	-0.2838	0.018
				TTTY11	0.5373	0.0008	LINC01545	0.478	0.0435					SNHG26	-0.4087	0.0181
				TTTY5	0.687	0.0007	LINC01845	0.3418	0.0436					BX284668.5	-0.5721	0.0189
				TTTY9B	0.5414	0.0021	CADM3-AS1	0.3021	0.0437					LOC105376805	-0.5721	0.0189
				U62317.2	0.6871	0.0001	AL356356.1	0.6321	0.0438					CARD8-AS1	-0.3753	0.0192
				U91319.1	0.6649	0.0002	KRTAP5-AS1	0.3833	0.0438					AC095057.3	-0.2791	0.0198
				UBA6-AS1	0.5875	0.0023	LINC02367	0.324	0.0438					GABPB1	-0.4382	0.0204
				UBAC2-AS1	0.6428	0	AC007389.3	0.4675	0.0438					GABPB1-IT1	-0.4382	0.0204
				UBE2G2	0.6513	0	AC117500.3	0.3042	0.0438					ZNF81	-0.2742	0.0208
				UCA1	1.7281	0.0004	SLIT1-AS1	0.3347	0.0438					SLC13A3	-0.2174	0.0208
				UNC5B-AS1	0.5535	0.0322	AC068491.3	0.8865	0.0438					AL604028.1	-0.5337	0.021
				URB1-AS1	0.5331	0.0176	AC026316.3	0.2336	0.0438					MGC16275	-0.1764	0.021
				VPS8	0.5498	0.0005	STARD7-AS1	0.4318	0.0442					AL583810.1	-0.5011	0.0221
				VRK3	0.543	0.0019	TTTY11	0.42	0.0443					LOC100132356	-0.4705	0.0224
				VSIG10	0.6876	0.0008	LOC101927950	0.438	0.0444					AC018645.3	-0.272	0.0226
				VTI1A	0.5659	0.0255	AC006111.2	0.4493	0.0444					SLC25A36	-0.6043	0.0226
				WASIR2	1.0853	0.0144	LINC02387	0.6297	0.0444					AC004803.1	-0.2788	0.023
				WDR11-AS1	0.5417	0.0094	TMEM147-AS1	0.4421	0.0444					AC114737.1	-0.2792	0.0233
				WFDC21P	0.6929	0	CSMD2-AS1	0.5218	0.0444					METTL16	-0.1788	0.0236
				Z97205.2	0.5258	0	IGHMBP2	0.3608	0.0444					AC019080.5	-0.2722	0.0242
				Z98259.1	0.9881	0.0046	LOC101928068	0.2415	0.0444					AC103810.2	-0.7786	0.0249
				ZFHX4-AS1	0.6362	0.0006	LINC01012	0.2725	0.0444					AC023283.1	-0.7086	0.0254
				ZNF107	0.5653	0	AC006960.3	0.771	0.0444					TAPT1	-0.1261	0.0254
				ZNF184	0.7177	0.0031	LOC145783	0.2563	0.0449					LINC00526	-0.5281	0.0255
				ZNF219	0.5431	0.0009	LINC02223	0.2813	0.045					DUBR	-0.3754	0.026
				ZNF273	0.6671	0.0093	AC109349.1	0.4385	0.045					ZNF440	-0.1407	0.026
				ZNF295-AS1	0.6936	0.0108	AC021087.4	0.3206	0.045					DET1	-0.3259	0.0269
				ZNF487	1.0829	0.0042	AL163952.1	0.4799	0.0451					R3HDM1	-0.181	0.0273
				ZNF503-AS1	0.6934	0.0042	TLX1NB	0.409	0.0452					EBLN3P	-0.6763	0.0279
				ZNF571-AS1	0.9388	0.0015	DLG3-AS1	0.3919	0.0452					CKMT2-AS1	-0.3942	0.0283
				ZNF578	0.7998	0.0068	LMO2	0.4274	0.0455					AC099778.1	-0.3377	0.0292
							AL049796.1	0.4263	0.0458					AC092611.2	-0.4418	0.0294
							AC093151.3	0.4629	0.046					BX322557.1	-0.2403	0.0294
							AL356489.2	0.3302	0.046					FGD5-AS1	-0.2969	0.0296
							SELENOI	0.32	0.046					AC007406.5	-0.9128	0.0297
							AL512306.3	0.3431	0.046					PGM5-AS1	-0.3243	0.0299
							CADPS	0.9449	0.0462					AC016705.2	-0.1727	0.0299
							AP000662.2	0.4048	0.0462					LINC01963	-0.3382	0.0304
							EML2-AS1	0.3164	0.0463					MIF-AS1	-0.3833	0.0308
							AC092125.1	0.3106	0.0465					AC107021.2	-0.2646	0.0309
							LINC01089	0.3521	0.0465					LOC100130987	-0.5437	0.031
							ATP13A4-AS1	0.2638	0.0465					RAD9A	-0.5437	0.031
							AC093895.1	0.337	0.0465					AC012557.1	-0.2309	0.0312
							LOC440982	0.7431	0.0465					PLSCR2	-0.2042	0.0321
							ZIC1	0.7431	0.0465					PTPN9	-0.2407	0.033
							AC010547.1	0.3317	0.0466					AC100793.4	-0.1377	0.033
							AC012485.1	0.3595	0.0466					RAB5A	-0.1626	0.0337
							NOS1	0.3244	0.0471					LINC01560	-0.5919	0.034
							AL137244.1	0.432	0.0473					AL356417.2	-0.2348	0.0343
							LINC01863	0.2892	0.0473					LOC101929122	-0.2348	0.0343
							TIPARP-AS1	0.6826	0.0475					LOC101927550	-0.1989	0.0368
							AC002480.1	0.3848	0.0475					AC027796.1	-0.1704	0.0373
							FOXP1-AS1	0.3884	0.0476					STAM-AS1	-0.2289	0.0374
							STPG3-AS1	0.3103	0.0476					ZNF350	-0.1956	0.0375
							LINC00928	0.4254	0.0476					AC024060.1	-0.6162	0.0378
							AP005329.3	0.6535	0.0478					EML4	-0.249	0.0388
							FGF10-AS1	0.3484	0.0478					LINC00545	-0.1644	0.0391
							LINC01532	0.412	0.0478					HOPX	-0.1579	0.0407
							AC021683.3	0.523	0.0478					AC005306.1	-0.3011	0.0407
							LINC01569	0.4455	0.0478					AC068790.5	-0.2332	0.0407
							LINC01838	1.0524	0.0478					AC099343.2	-0.217	0.0414
							LOC101929064	0.469	0.0479					LINC00106	-0.1686	0.0416
							ZSCAN16-AS1	0.2821	0.0483					AC104662.3	-0.2609	0.042
							AP006216.2	0.3693	0.0483					FUBP3	-0.3063	0.0448
							SLC39A9	0.3565	0.0483					AC009166.1	-0.182	0.0448
							AC012339.1	0.3232	0.0484					MIR31HG	-0.2177	0.0455
							AL078590.3	0.2964	0.0484					AC008555.1	-0.4012	0.0459
							LOC101928304	0.2964	0.0484					HOXD10	-0.2293	0.0466
							TMEM63A	0.239	0.0484					LINC01578	-0.4686	0.048
							LOC101929592	0.4553	0.0485					AC121247.1	-0.148	0.0486
							AP005432.2	0.3476	0.0487					AF131215.6	-0.2588	0.0496
							AC009041.2	0.2522	0.049					LINC01184	-0.1969	0.0492
							AC080129.2	0.2276	0.049					AP002495.1	-0.2719	0.0493
							LOC101929116	0.2652	0.049					AC116158.1	-0.1056	0.0494
							LINC00671	0.2876	0.049					LOC102723809	-0.1222	0.0495
							RCOR3	0.7723	0.049					AC008280.3	-0.2255	0.0491
							EIF4ENIF1	0.3175	0.049
							FLJ12825	0.4134	0.0495
							LOC101929586	0.2988	0.0495
							AL157756.1	0.3045	0.0495
							ZNF578	0.7289	0.0496
							LINC01981	0.2716	0.0498
							AL121992.3	0.3831	0.0498
							AC093583.1	0.2923	0.0498
[truncated: 16 more columns]

## Sheet: Figure2
Figure 2A
GSE14407_up				GSE18520_UP				GSE26712_up					GSE14407_down				GSE18520_down				GSE26712_down					Figure 2B														Figure 2C						Figure 2D
ID	P.Value	logFC	Genesymbol	ID	P.Value	logFC	Gene.symbol	ID	P.Value	logFC	symble		ID	P.Value	logFC	Genesymbol	ID	P.Value	logFC	Gene.symbol	ID	P.Value	logFC	Gene.symbol		SampleGroup	Term	Count	%	PValue	Genes	List Total	Pop Hits	Pop Total	Fold Enrichment	Bonferroni	Benjamini	FDR		GSE14407			PAK2			GSE18520		PAK2
201511_at	0.00692	1.45657	AAMP	1565641_at	1.33e-51	6.05078	C16orf45	219488_at	0.00231	0.360305	A4GALT		203413_at	5.09e-16	-4.86404	NELL2	1553505_at	4.93e-06	-0.686333	A2ML1	208935_s_at	7.53e-89	-3.26847	LGALS8		Tumor vs normal	GO:0051301~cell division	74	0.0393418	6.05018e-17	KIFC1, SEPT2, MAU2, AURKA, PTTG1, CCNE2, KIF2C, CCNE1, NDE1, CDCA8, ATAD3B, OIP5, MIS18A, KLHL22, CCNA2, KMT5A, CDCA4, CDCA3, KIF14, CDC7, CDK1, CDC6, ARHGEF2, KIF11, LIG1, CCNF, TPX2, UBE2C, HMGA2, TACC3, MCM5, NCAPD3, CCND1, PPP1CA, MAD2L1, TIMELESS, SPAG5, ZWINT, BUB1B, UBE2S, SEPT9, CKS1B, NEK2, ARF6, ENSA, RCC1, LLGL2, SPC25, NCAPH, SAC3D1, NCAPG, BUB1, SKA1, ERCC6L, CSNK1A1, SPOUT1, PSRC1, …	1214	350	16792	2.92447	4.62186e-13	4.62186e-13	2.10942e-13		Group	Sample	Title	208875_s_at			Sample	Title	208875_s_at
1563088_a_at	0.00335	1.18338	AATBC	1554442_at	5.79e-46	4.5481	BEST1	221131_at	8.9e-05	0.321127	A4GNT		207016_s_at	4.78e-15	-8.002	LOC101928635	205969_at	1.39e-05	-1.73053	AADAC	206581_at	2.99e-83	-3.72993	BNC1		Tumor vs normal	GO:0006260~DNA replication	39	0.0207342	1.4544e-11	ING4, BLM, KIAA0101, CHEK1, MCM10, CDT1, IGHMBP2, CDC45, MCM7, POLE2, ATRIP, FEN1, EXO1, RECQL4, CDC7, CDK1, GINS2, CDC6, DTL, LIG1, GINS4, BRIP1, TREX1, MCM2, CDC25C, RNASEH2A, MCM4, MCM5, BRCA1, CDC25A, MCM6, RAD1, DNA2, RFC3, TIMELESS, RRM2, CHAF1A, DSCC1, BARD1	1214	155	16792	3.4803	6.05468e-08	3.02734e-08	2.71443e-08		NC	GSM359972	OSE_434	787.581			GSM462643	Normal Ovary, 2008	83.1068
205986_at	9e-05	2.15915	AATK	242773_at	1.11e-39	4.4927	SLC5A1	218075_at	6.96e-06	0.377697	AAAS		201010_s_at	4.5e-14	-4.08619	TXNIP	240420_at	1.45e-23	-3.35435	AADACL2	203934_at	1.56e-76	-3.11676	KDR		Tumor vs normal	GO:0007067~mitotic nuclear division	50	0.0265823	8.05487e-11	KIF22, SEPT2, NEK2, PKMYT1, AURKA, AURKB, PTTG1, ENSA, CEP55, RCC1, SPC25, KIF2C, SAC3D1, OIP5, INCENP, MIS18A, BUB1, SKA1, CCNA2, ASPM, KMT5A, CDCA3, ERCC6L, CSNK1A1, CDK1, CDC6, CENPN, ARHGEF2, KIF11, KIF15, CCNF, TPX2, CENPF, CDC20, BIRC5, PBK, HMGA2, CDC25C, CDC25A, REEP4, RGS14, EML4, FAM64A, CCNB2, NOLC1, TIMELESS, KIF20B, BUB1B, CIT, TXNL4A	1214	248	16792	2.7887	3.35325e-07	1.11775e-07	1.50332e-07		NC	GSM359973	OSE_541	751.764			GSM462644	Normal Ovary, 2061	88.0986
1553295_at	0.00472	1.92507	ABCA13	229207_x_at	1.4e-39	4.80978	RNF187	202851_at	1.41e-07	0.673752	AAGAB		225171_at	7.51e-14	-3.85581	ARHGAP18	220268_at	0.00795	-0.367953	AAMDC	209469_at	3.61e-66	-3.85864	GPM6A		Tumor vs normal	GO:0042787~protein ubiquitination involved in ubiquitin-dependent protein catabolic process	20	0.0106329	0.0143672	TAF1, CDK1, UBE2Z, ABTB2, UBE4B, CBL, AURKA, CDC20, PTTG1, AURKB, UBE2C, CCNB1, CBLC, ARIH2, MAD2L1, RMND5A, KLHL25, BUB1B, SMURF1, ITCH	1214	153	16792	1.8081	1	0.487975	23.6687		NC	GSM359974	OSE_437	937.523			GSM462645	Normal Ovary, 2064	103.617
212772_s_at	0.000216	1.50773	ABCA2	1565772_at	4.12e-38	5.61429	PAK1	201511_at	4.95e-11	1.00814	AAMP		205568_at	1.73e-12	-4.2939	AQP9	228041_at	0.000625	-0.564116	AASDH	203413_at	1.47e-64	-3.68444	NELL2		Tumor vs normal	GO:0006468~protein phosphorylation	54	0.0287089	0.000400874	NUAK2, FASTK, PASK, PKMYT1, RPS6KB2, AURKA, AURKB, PRKY, CCNE1, ACVR1B, ADCK2, CSNK2A1, PAK2, TLK1, CDK16, CSK, LIMK1, PHKG2, PRKCI, PKN1, MINK1, PBK, SRPK1, GAK, CCND1, MAST2, HIPK2, BUB1B, WNT11, EIF2AK2, LRRK1, KALRN, NEK2, MAP4K1, MAPKAPK2, BUB1, CAMK2B, DYRK2, STK19, RUNX3, AATK, CSNK1A1, TAF1, TRIO, BIRC5, ILF3, IKBKE, CSNK1E, GSK3A, GRK6, TSSK2, JAK3, CIT, IKBKB	1214	456	16792	1.638	0.811597	0.0479077	0.745528		NC	GSM359975	OSE_552	604.062			GSM462646	Normal Ovary, 2085	82.3937
213485_s_at	0.00085	1.21982	ABCC10	1553943_at	2.92e-35	2.10892	LOC171391	205986_at	0.000301	0.341512	AATK		205083_at	1.81e-12	-4.906	AOX1	214829_at	6.64e-11	-2.30455	AASS	221480_at	6.01e-61	-2.14345	HNRNPD		Tumor vs normal	GO:0098609~cell-cell adhesion	40	0.0212658	2.78209e-05	ALDOA, YWHAZ, SEPT2, ZC3HAV1, RANGAP1, SFN, TAGLN2, PKM, EPCAM, PAK6, BZW2, PAK2, DDX3X, CC2D1A, CLINT1, TES, GOLGA2, HIST1H3J, STX5, MYO6, BAIAP2, TRIM29, CBL, DOCK9, PFKP, LYPLA2, MICALL1, CORO1B, EPB41L1, CCNB2, HIST1H3B, HIST1H3E, ERC1, HIST1H3F, DBN1, HIST1H3G, HIST1H3H, PUF60, HIST1H3I, SEPT9	1214	271	16792	2.04162	0.109364	0.00525071	0.0519107		NC	GSM359976	OSE_440	662.744			GSM462647	Normal Ovary, 2225	255.064
221927_s_at	2.24e-05	1.55047	ABHD11	1569105_at	1.06e-34	3.5565	SETD5	212772_s_at	5.79e-05	0.602296	ABCA2		241833_at	4.91e-12	-6.65454	PEX5L	210099_at	1.03e-17	-1.11976	ABCA2	219895_at	1.7e-59	-3.32769	TMEM255A		Tumor vs normal	GO:0046777~protein autophosphorylation	24	0.0127595	0.00306545	FGFR2, TAF1, FLT1, NEK2, PASK, MAP4K1, TTK, MINK1, AURKA, CAD, MAPKAPK2, AURKB, EPHB3, PRKX, ACVR1B, DDR1, PTK2, PAK2, MAP3K10, TSSK2, CAMK2B, EIF2AK2, CSK, MELK	1214	172	16792	1.93004	0.999997	0.200868	5.56893		NC	GSM359977	OSE_563	695.421			GSM462648	Normal Ovary, 2226	150.42
225436_at	0.00907	0.905301	ABHD17C	1552568_at	1.07e-34	4.2173	RTP3	210082_at	1.45e-06	0.554431	ABCA4		223597_at	8.41e-12	-7.32417	ITLN1	213353_at	1.72e-20	-2.76769	ABCA5	204959_at	1.95e-58	-4.43974	MNDA		Tumor vs normal	GO:2001238~positive regulation of extrinsic apoptotic signaling pathway	7	0.00372152	0.00922318	BID, LTBR, PAK2, TNFRSF12A, PML, RBCK1, WWOX	1214	26	16792	3.72399	1	0.375259	15.8808		NC	GSM359978	OSE_470	410.312			GSM462649	Normal Ovary, 2228	174.534
207268_x_at	0.00139	1.23566	ABI2	219517_at	1.34e-33	4.32637	ELL3	207561_s_at	0.00275	0.243448	ABCB8		204646_at	1.53e-11	-3.63476	DPYD	217504_at	0.000109	-0.93259	ABCA6	214945_at	4.69e-58	-4.66198	LOC101930363		Tumor vs normal	GO:0043066~negative regulation of apoptotic process	43	0.0228608	0.0602498	STIL, CLDN7, PPARD, YWHAZ, HTATIP2, MCL1, NUAK2, AURKA, BCL2L1, SOX9, ADORA1, EPCAM, PTK2, PAK2, DDX3X, ITCH, ARHGDIA, DHCR24, KIF14, CDK1, PRAME, SOCS3, SMAD6, CBL, TP53, PRKCI, BIRC5, HMGA2, PPIF, ATF5, PA2G4, HSP90B1, MSX1, MAD2L1, UCP2, VEGFA, TFAP2A, WNT11, IKBKB, EIF2AK2, CLEC5A, GSTP1, BARD1	1214	455	16792	1.3072	1	0.805496	68.6443		NC	GSM359979	OSE_567	183.63			GSM462650	Normal Ovary, 2230	123.406
1559077_at	0.00262	2.10542	ABI3BP	1560030_at	1.38e-33	3.88451	CPEB1-AS1	202805_s_at	4.98e-05	0.491828	ABCC1		201842_s_at	1.83e-11	-4.96721	EFEMP1	204719_at	2.36e-28	-5.06993	ABCA8	203908_at	5.66e-58	-3.67051	SLC4A4		Tumor vs normal	GO:0008283~cell proliferation	50	0.0265823	2.04777e-05	CMC4, FGF6, STIL, PPARD, DTYMK, NR6A1, AURKB, MCM10, PAX1, KIF2C, GFI1B, MCM7, NRG1, OCA2, CDK1, BYSL, KIF15, TPX2, TP53, TACC3, GRHL2, PA2G4, DNPH1, RASGRF1, BUB1B, YME1L1, MELK, BCAT1, CKS1B, HDGF, MAP4K1, EHF, UBE2V2, BOP1, BCL2L1, SCRIB, TYMS, ENTPD5, BUB1, MTCP1, TFDP1, MKI67, DLGAP5, CENPF, DACH1, CDC25C, CDC25A, LIPG, CKS2, H3F3A	1214	366	16792	1.88961	0.0817168	0.0042534	0.0382116		NC	GSM359980	OSE_475	360.038			GSM462651	Normal Ovary, 2234	162.388
213497_at	0.00124	2.10328	ABTB2	208714_at	5.17e-30	2.90121	NDUFV1	206155_at	0.00183	0.334281	ABCC2		207761_s_at	2.62e-11	-3.18563	METTL7A	239185_at	1.18e-14	-1.26502	ABCA9	205440_s_at	3.03e-57	-3.67194	NPY1R																NC	GSM359981	OSE_463	696.433			GSM462652	Normal Ovary, 2237	101.95
214584_x_at	0.00176	1.67345	ACACB	206074_s_at	3.38e-29	4.7378	HMGA1	205142_x_at	4.11e-09	0.663735	ABCD1		204365_s_at	3.8e-11	-5.88107	REEP1	243951_at	1.1e-21	-3.48368	ABCB1	204364_s_at	1.41e-56	-3.94761	REEP1																NC	GSM359982	OSE_452	545.804			GSM461348	Ovarian Tumor, 317	357.966
239976_at	4.3e-05	1.73954	ACAD9	213852_at	2.29e-28	3.13367	RBM8A	200045_at	0.00099	0.541187	ABCF1		203908_at	3.83e-11	-4.59918	SLC4A4	209620_s_at	0.00691	-0.566923	ABCB7	203355_s_at	1.14e-55	-3.31581	PSD3																NC	GSM359983	OSE_448	726.182			GSM461349	Ovarian Tumor, 332	248.329
200710_at	0.00644	1.19057	ACADVL	228601_at	5.75e-28	3.71067	HAGLR	209247_s_at	6.72e-05	0.594537	ABCF2		212096_s_at	7.37e-11	-3.1864	MTUS1	1558460_at	0.000185	-0.746239	ABCC5	209706_at	3.68e-51	-2.57723	NKX3-1																OV	GSM359984	CEPI_Ic_317	1433.32			GSM461350	Ovarian Tumor, 349	224.403
227463_at	0.00928	1.51701	ACE	242077_x_at	1.59e-27	7.85539	MB21D1	202394_s_at	4.17e-20	1.02681	ABCF3		229160_at	1.08e-10	-4.71222	MUM1L1	203981_s_at	1.83e-06	-1.28846	ABCD4	206007_at	6.47e-50	-2.95447	PRG4																OV	GSM360039	CEPI_Ic_336	2172.22			GSM461351	Ovarian Tumor, 351	207.759
222689_at	0.00202	1.03953	ACER3	210036_s_at	1.63e-27	2.97862	KCNH2	211113_s_at	0.00299	0.299039	ABCG1		227758_at	1.2e-10	-3.74992	RERG	207623_at	0.000313	-0.865362	ABCF2	219640_at	8.72e-50	-2.25056	CLDN15																OV	GSM360040	CEPI_II_367	798.872			GSM461352	Ovarian Tumor, 386	152.4
205377_s_at	0.00294	1.27309	ACHE	224954_at	1.81e-27	2.92327	MIR6778	221927_s_at	7.09e-15	1.99888	ABHD11		214945_at	1.92e-10	-4.26894	LOC101930363	222697_s_at	1.12e-06	-1.09375	ABHD10	210481_s_at	2.68e-49	-2.46988	CLEC4M																OV	GSM360041	CEPI_IIb_413	5914.83			GSM461353	Ovarian Tumor, 388	510.053
208335_s_at	0.00277	1.86169	ACKR1	1556510_at	1.9e-27	4.63982	NFIA-AS2	210006_at	2.3e-09	0.807196	ABHD14A		238512_at	3.09e-10	-5.93037	WNT2B	1552800_at	3.19e-15	-1.7447	ABHD11	218370_s_at	4.15e-47	-2.25463	S100PBP																OV	GSM360042	CEPI_III_183	2841.42			GSM461354	Ovarian Tumor, 389	118.016
236514_at	0.00932	1.52674	ACOT8	1554331_a_at	2.72e-27	3.87406	LRRC18	202740_at	0.00207	0.606828	ABHD14A-ACY1		226789_at	3.87e-10	-3.19183	EMB	236240_at	0.00468	-0.578025	ABHD18	44790_s_at	6.99e-47	-1.87093	KIAA0226L																OV	GSM360043	CEPI_IIIc_229	2496.05			GSM461355	Ovarian Tumor, 402	645.894
215227_x_at	0.0027	1.14817	ACP1	227217_at	3.05e-27	1.92324	WNK2	221267_s_at	0.00041	0.620977	ABHD17A		204417_at	4e-10	-2.21218	GALC	63825_at	0.00925	-0.4957	ABHD2	203695_s_at	2.93e-46	-3.34069	DFNA5																OV	GSM360044	CEPI_IIIc_242	1852.27			GSM461356	Ovarian Tumor, 410	339.367
242270_at	0.000174	1.20545	ACP6	224473_x_at	1.69e-25	3.26568	LZTS2	205566_at	3.53e-06	0.487362	ABHD2		208450_at	4.05e-10	-4.80515	LGALS2	213017_at	4.2e-08	-1.31855	ABHD3	203074_at	1.08e-45	-3.40031	ANXA8L1																OV	GSM360045	CEPI_IIIc_369	1210.69			GSM461357	Ovarian Tumor, 412	502.248
238825_at	0.00854	0.953859	ACRC	225794_s_at	2.02e-25	2.21142	SMDT1	218581_at	0.00594	0.266875	ABHD4		1552487_a_at	4.27e-10	-7.10952	BNC1	221678_at	2.5e-05	-0.826189	ABHD6	206458_s_at	7.34e-45	-2.66765	WNT2B																OV	GSM360046	CEPI_IIIc_528	2851.77			GSM461358	Ovarian Tumor, 434	201.887
1556552_a_at	0.00761	1.48084	ACSF3	243814_at	4.32e-25	3.43762	LOC101927377	209856_x_at	0.00316	0.327514	ABI2		204072_s_at	4.58e-10	-3.24864	FRY	231075_x_at	4.71e-08	-1.00807	ABI2	214719_at	1.04e-44	-2.44201	SLC46A3																OV	GSM360047	CEPI_IIIc_588	371.497			GSM461359	Ovarian Tumor, 467	257.099
244723_at	0.000461	2.47093	ACSM2A	200708_at	5.15e-25	3.01591	GOT2	206411_s_at	0.000247	0.350589	ABL2		209116_x_at	6.25e-10	-7.13318	HBB	223395_at	2.97e-13	-3.34504	ABI3BP	215894_at	2.43e-44	-1.72121	PTGDR																OV	GSM360048	CEPI_IV_489	278.074			GSM461360	Ovarian Tumor, 629	235.328
213867_x_at	0.00939	0.683117	ACTB	202483_s_at	5.72e-25	2.99921	RANBP1	218405_at	1.54e-05	0.582139	ABT1		226186_at	6.73e-10	-4.14594	TMOD2	212895_s_at	3.2e-05	-1.02369	ABR	209277_at	5.53e-44	-3.06902	TFPI2																OV	GSM360049	CEPI_IV_542	1708.26			GSM461361	Ovarian Tumor, 702	275.068
220501_at	0.00117	1.21474	ACTL7A	32836_at	6.83e-25	2.73073	AGPAT1	213497_at	1.46e-09	0.620067	ABTB2		228973_at	7.58e-10	-3.44409	DLG2	202003_s_at	0.000137	-1.35869	ACAA2	203650_at	7.17e-44	-3.47704	PROCR																						GSM461362	Ovarian Tumor, 714	145.1
214957_at	0.00343	1.83115	ACTL8	202559_x_at	6.97e-25	2.80932	CHTOP	202002_at	0.00217	0.429085	ACAA2		201278_at	8.06e-10	-3.10961	LOC101926921	214358_at	4.75e-05	-0.915983	ACACA	206140_at	1.66e-43	-3.75029	LHX2																						GSM461363	Ovarian Tumor, 765	541.082
1554390_s_at	0.00261	0.988058	ACTR2	1557037_a_at	8.34e-25	4.47161	UBAC2-AS1	202366_at	3.48e-06	0.510826	ACADS		202158_s_at	8.12e-10	-2.76314	CELF2	49452_at	3.44e-06	-1.22612	ACACB	220432_s_at	4.52e-43	-1.95435	CYP39A1																						GSM461364	Ovarian Tumor, 780	298.906
213101_s_at	0.000199	1.00037	ACTR3	242866_x_at	1.73e-24	1.56628	POU2F2	207692_s_at	0.000104	0.2911	ACAN		204359_at	8.21e-10	-3.836	LOC100506718	219986_s_at	0.000705	-0.6124	ACAD10	203801_at	5.17e-43	-1.48138	MRPS14																						GSM461365	Ovarian Tumor, 799	159.51
223874_at	0.00108	1.21895	ACTR3C	202435_s_at	1.8e-24	4.76868	CYP1B1	205213_at	0.00133	0.302075	ACAP1		221207_s_at	9.56e-10	-3.21837	NBEA	1559239_s_at	2.61e-17	-1.2667	ACAT1	220543_at	1.36e-42	-2.11256	C21orf62																						GSM461366	Ovarian Tumor, 872	296.314
205209_at	0.00311	1.42126	ACVR1B	232001_at	2.32e-24	4.42689	PRKCQ-AS1	212477_at	0.000681	0.264304	ACAP2		239272_at	9.83e-10	-4.55238	MMP28	219413_at	0.00034	-0.549191	ACBD4	213934_s_at	1.41e-42	-1.97937	ZNF23																						GSM461367	Ovarian Tumor, 1231	387.586
226950_at	2.99e-06	2.86397	ACVRL1	233741_at	2.56e-24	1.58175	FTCD	205378_s_at	0.0247	0.186216	ACHE		1562736_at	1.06e-09	-6.1601	LHX9	228264_at	0.00238	-0.638465	ACCS	218499_at	1.55e-42	-3.97485	STK26																						GSM461368	Ovarian Tumor, 1562	199.645
204639_at	6.75e-07	1.85461	ADA	243841_at	3.21e-24	2.2253	SYNE2	208335_s_at	0.00707	0.782931	ACKR1		212097_at	1.1e-09	-3.20605	CAV1	222687_s_at	3.15e-07	-0.936394	ACER3	213327_s_at	1.87e-42	-1.69146	USP12																						GSM461369	Ovarian Tumor, 1660	291.565
202952_s_at	0.00125	1.99777	ADAM12	201334_s_at	3.55e-24	2.34648	ARHGEF12	201127_s_at	0.0232	0.268516	ACLY		203695_s_at	1.22e-09	-3.40761	DFNA5	232746_at	1.43e-05	-1.35268	ACKR3	205111_s_at	7.67e-42	-2.22766	PLCE1																						GSM461370	Ovarian Tumor, 662	222.972
1552579_a_at	0.00267	1.93496	ADAM21	224882_at	4.05e-24	1.50585	ACSS1	216103_at	0.00251	0.265199	ACOT11		203789_s_at	1.28e-09	-3.85922	SEMA3C	216103_at	2.29e-16	-1.64741	ACOT11	212672_at	8.76e-42	-1.2593	ATM																						GSM461371	Ovarian Tumor, 800	221.436
206616_s_at	0.00221	1.79274	ADAM22	222124_at	8.09e-24	4.90324	HIF3A	204565_at	0.00137	0.734896	ACOT13		222722_at	1.31e-09	-6.56326	OGN	221641_s_at	0.00285	-0.745881	ACOT9	222028_at	9.64e-42	-2.07903	ZNF45																						GSM461372	Ovarian Tumor, 934	210.419
221446_at	0.00904	1.40124	ADAM30	218320_s_at	2.42e-23	2.28399	NDUFB11	215728_s_at	7.16e-05	0.404458	ACOT7		201535_at	1.34e-09	-2.39869	UBL3	209600_s_at	0.000571	-0.930233	ACOX1	205428_s_at	1.57e-41	-3.89844	CALB2																						GSM461373	Ovarian Tumor, 324	325.633
217003_s_at	4.76e-05	2.86966	ADAM5	227195_at	3.5e-23	2.01183	ZNF503	204242_s_at	8.34e-06	0.325051	ACOX3		213397_x_at	1.49e-09	-4.35891	RNASE4	1554808_at	2.1e-16	-1.22029	ACP1	222237_s_at	2.74e-41	-1.78038	ZNF112																						GSM461374	Ovarian Tumor, 377	255.938
205180_s_at	0.00131	1.90663	ADAM8	213447_at	3.61e-23	3.76989	LOC101930404	215227_x_at	0.00218	0.748327	ACP1		226425_at	1.79e-09	-2.88164	CLIP4	204393_s_at	7.3e-05	-0.964202	ACPP	206032_at	3.98e-41	-2.26127	DSC3																						GSM461375	Ovarian Tumor, 380	852.322
206134_at	0.0019	1.89241	ADAMDEC1	1568916_at	4.67e-23	2.38436	SPIRE2	202767_at	0.000576	0.45426	ACP2		219049_at	2.04e-09	-4.01199	CSGALNACT1	207275_s_at	4.24e-07	-0.927195	ACSL1	213238_at	6.9e-41	-2.27162	ATP10D																						GSM461376	Ovarian Tumor, 396	252.566
222486_s_at	0.00435	1.6511	ADAMTS1	228415_at	5.02e-23	2.56638	AP1S2	207969_x_at	0.00166	0.412919	ACRV1		201117_s_at	2.26e-09	-2.87113	CPE	1557419_a_at	1.63e-26	-1.97511	ACSL4	212095_s_at	8.68e-41	-1.87064	MTUS1																						GSM461377	Ovarian Tumor, 443	174.575
226997_at	0.00786	1.78149	ADAMTS12	1562378_s_at	6.31e-23	1.38753	PROM2	216409_at	0.00206	0.379013	ACSL6		223883_s_at	2.38e-09	-4.9919	STK31	220061_at	0.00168	-0.393728	ACSM5	202363_at	8.98e-40	-3.20397	SPOCK1																						GSM461378	Ovarian Tumor, 744	163.93
230167_at	0.00289	2.26582	ADAMTS14	218862_at	1.9e-22	3.07961	ASB13	220061_at	0.00283	0.364492	ACSM5		203180_at	2.45e-09	-4.18605	ALDH1A3	229222_at	5.39e-05	-1.459	ACSS3	205110_s_at	9.26e-40	-2.75939	FGF13																						GSM461379	Ovarian Tumor, 312	98.2974
238125_at	0.00159	1.29575	ADAMTS16	218902_at	2.26e-22	2.49515	NOTCH1	213867_x_at	1.32e-11	1.15977	ACTB		205110_s_at	2.67e-09	-3.68853	FGF13	AFFX-HSAC07/X00351_5_at	1.91e-08	-1.09163	ACTB	219266_at	1.27e-39	-1.15578	ZNF350																						GSM461380	Ovarian Tumor, 321	126.847
201786_s_at	0.000147	1.22064	ADAR	1554198_at	2.74e-22	2.63876	SH3YL1	217211_at	7.67e-10	0.966307	ACTBP9		204793_at	3.19e-09	-2.71394	GPRASP1	1565911_at	1.44e-06	-1.4196	ACTG1P17	213228_at	2.35e-39	-2.39896	PDE8B																						GSM461381	Ovarian Tumor, 367	152.947
234539_at	0.00152	1.81329	ADARB1	203143_s_at	3.31e-22	2.17878	KIAA0040	205132_at	0.00523	0.265522	ACTC1		205289_at	3.47e-09	-3.63343	BMP2	206013_s_at	4.06e-08	-1.29562	ACTL6B	212855_at	8.99e-39	-2.02338	DCUN1D4																						GSM461382	Ovarian Tumor, 394	110.216
1553967_at	0.00395	1.1583	ADAT3	224905_at	5.04e-22	3.45876	WDR26	202274_at	0.00114	1.36465	ACTG2		214930_at	3.47e-09	-3.99655	SLITRK5	202135_s_at	0.00117	-0.676365	ACTR1B	218128_at	9.65e-39	-1.79905	NFYB																						GSM461383	Ovarian Tumor, 477	147.356
222117_s_at	0.00167	1.61587	ADCK2	1562330_s_at	6.62e-22	1.87744	CSMD1	206014_at	0.000233	0.264964	ACTL6B		212586_at	3.81e-09	-2.22229	CAST	228603_at	0.000906	-0.734271	ACTR3	202569_s_at	2.6e-38	-1.68009	MARK3																						GSM461384	Ovarian Tumor, 656	212.061
230800_at	3.85e-06	3.0463	ADCY4	202111_at	7.44e-22	4.41438	SLC4A2	214957_at	6.44e-07	0.736037	ACTL8		208933_s_at	3.97e-09	-2.80146	LGALS8	208218_s_at	1.74e-20	-1.32505	ACVR1B	205414_s_at	7.96e-38	-2.23218	ARHGAP44																						GSM461385	Ovarian Tumor, 694	273.267
228182_at	0.00212	1.72532	ADCY5	211764_s_at	8.7e-22	2.62532	UBE2D1	208637_x_at	3.33e-11	1.89681	ACTN1		201847_at	4.11e-09	-2.48948	LIPA	1559548_at	4.28e-13	-1.6049	ACVR2B	219737_s_at	9.94e-38	-2.20263	PCDH9																						GSM461386	Ovarian Tumor, 715	128.045
230988_at	0.00139	1.85902	ADD2	216251_s_at	9.59e-22	1.87774	TTLL12	206891_at	0.00921	0.214323	ACTN3		214961_at	4.23e-09	-3.79539	MTUS2	231448_at	0.00208	-0.780338	ADAD1	212792_at	1.04e-37	-1.71104	DPY19L1																						GSM461387	Ovarian Tumor, 786	425.472
207111_at	0.00677	1.43607	ADGRE1	204447_at	1.52e-21	2.51906	LZTS3	200601_at	1.53e-12	1.70241	ACTN4		223923_at	4.41e-09	-4.44108	C21orf62	1555896_a_at	1.95e-06	-0.65597	ADAM15	221207_s_at	1.1e-37	-1.79717	NBEA																						GSM461388	Ovarian Tumor, 794	334.581
212950_at	0.00121	1.44084	ADGRF5	243753_at	1.62e-21	2.28389	ERICH3	200720_s_at	4.06e-05	0.610847	ACTR1A		208848_at	4.45e-09	-2.79591	ADH5	208226_x_at	8.3e-16	-1.46171	ADAM22	213106_at	2.78e-37	-2.32718	ATP8A1																						GSM461389	Ovarian Tumor, 970	415.505
206582_s_at	0.00318	1.52603	ADGRG1	203229_s_at	2.11e-21	2.40829	CLK2	202135_s_at	8.01e-07	0.557296	ACTR1B		238625_at	4.57e-09	-4.83732	C1orf168	241446_at	0.000101	-0.997734	ADAM28	219263_at	2.83e-37	-1.71836	RNF128																						GSM461390	Ovarian Tumor, 1109	334.309
233887_at	0.00843	1.56819	ADGRG6	1569986_x_at	2.34e-21	2.15678	TNNT3	222147_s_at	2.59e-10	0.525737	ACTR5		220432_s_at	4.65e-09	-2.66136	CYP39A1	232570_s_at	2.66e-06	-0.680759	ADAM33	212981_s_at	7.21e-37	-1.71984	LOC100294033																						GSM461391	Ovarian Tumor, 1214	303.961
47560_at	0.00453	0.892362	ADGRL1	226420_at	3.03e-21	4.97603	MECOM	208218_s_at	0.00681	0.205621	ACVR1B		206007_at	5.22e-09	-5.48447	PRG4	211239_s_at	1.14e-09	-1.4599	ADAM7	206262_at	1.07e-36	-1.42593	ADH1C																						GSM461392	Ovarian Tumor, 345	571.545
219134_at	4.84e-06	3.30964	ADGRL4	224635_s_at	3.9e-21	2.82181	BIRC6	220028_at	0.000606	0.400233	ACVR2B		229414_at	5.47e-09	-3.49058	PITPNC1	1552726_at	0.00673	-0.432369	ADAMTS17	205083_at	1.4e-36	-4.2256	AOX1																						GSM461393	Ovarian Tumor, 358	273.399
234871_at	0.00637	2.00239	ADGRV1	1565906_at	4.24e-21	2.49955	NADSYN1	204639_at	9.19e-05	0.43547	ADA		1554547_at	5.9e-09	-2.51943	FAM13C	1553180_at	0.00379	-0.5565	ADAMTS19	204072_s_at	1.9e-36	-3.10251	FRY																						GSM461394	Ovarian Tumor, 461	846.261
231675_s_at	0.00764	1.52494	ADH4	205363_at	4.26e-21	3.80348	BBOX1	202604_x_at	0.0232	0.278534	ADAM10		227705_at	6.49e-09	-4.97009	TCEAL7	214913_at	5.53e-10	-2.5671	ADAMTS3	202235_at	1.97e-36	-1.73752	SLC16A1																						GSM461395	Ovarian Tumor, 486	703.641
232154_at	5.8e-05	2.71266	ADM5	218137_s_at	4.36e-21	2.96564	SMAP1	207880_at	0.000151	0.409047	ADAM11		235210_s_at	6.65e-09	-3.27901	SBSPON	1570351_at	0.00152	-0.575355	ADAMTS6	216497_at	3.42e-36	-1.14121	AGAP11																						GSM461396	Ovarian Tumor, 631	680.346
205481_at	0.00455	1.39054	ADORA1	227480_at	6.69e-21	2.56915	SUSD2	202952_s_at	0.000771	0.485498	ADAM12		1563533_at	7.33e-09	-6.07201	GADL1	220705_s_at	0.0019	-0.487205	ADAMTS7	213407_at	6.67e-36	-1.93568	PHLPP2																						GSM461397	Ovarian Tumor, 692	678.214
228042_at	0.0075	1.42996	ADPRH	200779_at	7.49e-21	1.85246	ATF4	217007_s_at	3.51e-05	0.469641	ADAM15		226682_at	7.46e-09	-1.94315	RORA	241369_at	1.54e-20	-2.04481	ADAMTS9-AS1	210375_at	1.79e-35	-1.93843	PTGER3																						GSM461398	Ovarian Tumor, 718	1365
207589_at	0.00427	1.77203	ADRA1B	225865_x_at	9.35e-21	2.7881	NELFCD	205746_s_at	4.04e-06	0.719194	ADAM17		202037_s_at	7.6e-09	-5.88642	SFRP1	1556364_at	2.25e-10	-1.27802	ADAMTS9-AS2	201989_s_at	2.58e-35	-2.42911	CREBL2																						GSM461399	Ovarian Tumor, 778	279.122
206128_at	6.73e-05	1.89889	ADRA2C	53968_at	1.26e-20	1.89209	INTS5	209765_at	0.000494	0.452134	ADAM19		228708_at	7.96e-09	-3.50729	RAB27B	213974_at	0.000353	-0.749108	ADAMTSL3	207016_s_at	3.13e-35	-4.36511	LOC101928635																						GSM461400	Ovarian Tumor, 1993	791.256
226325_at	0.00197	1.0441	ADSSL1	225258_at	1.8e-20	3.22564	FBLIM1	207423_s_at	0.00715	0.271518	ADAM20		209763_at	8.49e-09	-5.42328	CHRDL1	222117_s_at	0.0012	-0.909893	ADCK2	205027_s_at	3.15e-35	-2.15682	MAP3K8
226829_at	0.00546	1.58057	AFAP1L2	212456_at	2.13e-20	2.42009	CLUH	206615_s_at	0.0278	0.116903	ADAM22		230109_at	8.7e-09	-5.05866	PDE7B	214547_at	5.96e-09	-0.934303	ADCY10	207283_at	3.61e-35	-1.37891	RPL23AP32
210409_at	0.00609	1.0503	AFDN-AS1	210838_s_at	2.73e-20	1.55496	ACVRL1	206046_at	0.000102	0.343364	ADAM23		206542_s_at	9.53e-09	-3.59659	SMARCA2	213219_at	0.000112	-0.766305	ADCY2	37943_at	6.89e-35	-0.856842	ZFYVE26
1565034_s_at	0.000733	2.23064	AFF3	219590_x_at	5.43e-20	2.61976	DPH5	221446_at	0.00807	0.361279	ADAM30		205480_s_at	9.64e-09	-2.55484	UGP2	204497_at	0.00078	-1.02173	ADCY9	213425_at	8.37e-35	-2.78657	WNT5A
206152_at	0.00638	1.53424	AGAP2	201493_s_at	5.96e-20	2.24995	PUM2	217090_at	0.00591	0.178224	ADAM3A		212244_at	9.68e-09	-2.57499	GCOM1	230237_at	1.92e-16	-1.80973	ADCYAP1	205433_at	1.09e-34	-4.43005	BCHE
218480_at	0.000379	1.3833	AGBL5	1556272_a_at	6.61e-20	3.21158	LOC101928896	220866_at	0.000314	0.415289	ADAMTS6		214753_at	9.9e-09	-3.60374	N4BP2L2	238939_at	3.81e-13	-1.53564	ADD1	212244_at	1.25e-34	-2.32237	GCOM1
213928_s_at	0.000433	2.18777	AGFG1	243244_at	6.98e-20	2.08841	CACNB4	220705_s_at	0.0176	0.351495	ADAMTS7		213258_at	1e-08	-2.89319	TFPI	237336_at	5.72e-08	-1.2251	ADD2	212331_at	1.86e-34	-1.52338	RBL2
222362_at	4.07e-05	2.10601	AGFG2	231272_at	7.58e-20	1.57805	MED7	220677_s_at	8.77e-06	0.385893	ADAMTS8		229529_at	1.01e-08	-3.94868	TCF21	65718_at	1.08e-25	-3.00898	ADGRA2	218265_at	3.28e-34	-1.59005	SECISBP2
210710_at	0.00514	1.06681	AGGF1	1556224_a_at	1.21e-19	2.85818	ZNF783	206629_at	0.000273	0.454851	ADAMTSL2		225575_at	1.03e-08	-2.96601	LIFR	204966_at	2e-05	-0.706541	ADGRB2	209829_at	5.28e-34	-1.74103	FAM65B
1555610_at	0.00538	1.82273	AGK	214585_s_at	1.39e-19	2.20231	VPS52	219150_s_at	2.03e-06	0.589725	ADAP1		237974_at	1.16e-08	-4.79426	MIR4454	205638_at	2.97e-05	-0.845815	ADGRB3	213118_at	1.2e-33	-1.53324	UHRF1BP1L
221648_s_at	0.000943	2.26819	AGMAT	202148_s_at	1.46e-19	1.82555	PYCR1	207999_s_at	0.0225	0.236198	ADARB1		238878_at	1.22e-08	-5.21282	ARX	232267_at	2.75e-16	-4.45516	ADGRD1	205632_s_at	1.27e-33	-1.93517	PIP5K1B
219190_s_at	0.00111	0.850789	AGO4	208650_s_at	1.99e-19	5.89417	CD24	221893_s_at	0.000193	0.511104	ADCK2		210746_s_at	1.24e-08	-4.5885	EPB42	237690_at	5.64e-11	-3.80475	ADGRF4	204059_s_at	2.06e-33	-2.27797	ME1
32836_at	0.0079	0.933427	AGPAT1	228377_at	2.13e-19	4.44739	KLHL14	215348_at	0.000574	0.35742	ADCY1		204719_at	1.25e-08	-6.42841	ABCA8	220404_at	0.00517	-0.286154	ADGRG3	209430_at	2.9e-33	-2.74434	BTAF1
32837_at	0.00532	1.18366	AGPAT2	242546_at	2.62e-19	4.9812	LINC01296	209320_at	0.000396	0.421871	ADCY3		217590_s_at	1.28e-08	-4.46673	TRPA1	1553006_at	2.49e-13	-1.52113	ADGRG4	205795_at	3.05e-33	-1.87978	NRXN3
238855_at	0.00336	1.86061	AHNAK	230943_at	3.92e-19	3.84474	SOX17	209195_s_at	0.000104	0.389046	ADCY6		204753_s_at	1.31e-08	-4.06716	HLF	213094_at	0.00867	-1.26639	ADGRG6	65472_at	4.46e-33	-0.826027	C2orf68
229354_at	0.000133	2.1223	AHRR	212508_at	5.23e-19	1.89047	MOAP1	206811_at	0.00479	0.390649	ADCY8		213456_at	1.31e-08	-4.80509	SOSTDC1	203488_at	0.00856	-0.553516	ADGRL1	204749_at	5.47e-33	-3.28136	NAP1L3
223075_s_at	4.53e-08	3.87575	AIF1L	1569745_at	5.68e-19	3.55273	OSER1-AS1	216289_at	0.00933	0.483067	ADGRD2		223084_s_at	1.39e-08	-2.31754	CCNDBP1	209613_s_at	1.02e-19	-5.76896	ADH1B	203485_at	7.16e-33	-2.94876	RTN1
206513_at	0.0042	2.03426	AIM2	1559126_at	6.58e-19	3.84945	RRP12	220907_at	0.00521	0.272555	ADGRF1		209479_at	1.4e-08	-2.19585	CCDC28A	206262_at	9.55e-19	-3.13962	ADH1C	209348_s_at	1.03e-32	-3.18447	MAF
219977_at	0.00206	1.07665	AIPL1	235569_at	7.89e-19	2.91231	VPS37D	212951_at	0.000628	0.43772	ADGRF5		226875_at	1.41e-08	-3.15805	DOCK11	231703_s_at	2.66e-11	-1.13156	ADH4	206295_at	1.4e-32	-1.9173	IL18
215789_s_at	0.000813	2.4625	AJAP1	37005_at	8.53e-19	1.80006	MINOS1-NBL1	206582_s_at	1.56e-11	1.02292	ADGRG1		203323_at	1.43e-08	-3.95632	CAV2	208848_at	5.3e-07	-1.46513	ADH5	218694_at	3.57e-32	-3.45138	ARMCX1
212175_s_at	0.00162	0.889628	AK2	222538_s_at	1.1e-18	3.042	APPL1	220404_at	0.00799	0.245043	ADGRG3		214724_at	1.44e-08	-3.40937	DIXDC1	207175_at	1.13e-22	-3.7333	ADIPOQ	204818_at	3.61e-32	-1.6951	HSD17B2
1557666_s_at	0.00502	0.903893	AK8	223570_at	1.31e-18	3.03168	MCM10	203488_at	2.81e-07	0.88033	ADGRL1		207808_s_at	1.5e-08	-2.8047	PROS1	203571_s_at	0.000375	-1.22024	ADIRF	205568_at	4.24e-32	-2.72917	AQP9
229783_at	0.00661	1.3288	AKAP13	1563074_at	1.32e-18	1.89824	LOC255654	219134_at	0.000134	0.70021	ADGRL4		205498_at	1.51e-08	-3.35999	GHR	223401_at	7.95e-06	-1.21748	ADPRM	214725_at	1.89e-31	-0.877154	SBSPON
207344_at	0.00103	1.95292	AKAP3	240607_at	1.45e-18	4.58197	MIAT	220538_at	2.92e-05	0.44076	ADM2		209090_s_at	1.52e-08	-2.01635	SH3GLB1	237390_at	1.11e-09	-2.30158	ADRA1A	204796_at	2.46e-31	-1.38775	EML1
207800_at	0.00831	1.34742	AKAP5	211588_s_at	1.54e-18	2.61479	PML	216220_s_at	0.000727	0.397955	ADORA1		238332_at	1.53e-08	-2.79237	ANKRD29	207589_at	0.00063	-0.569969	ADRA1B	213579_s_at	3.24e-31	-1.43606	EP300
203847_s_at	4.85e-06	1.44931	AKAP8	209435_s_at	2.41e-18	2.39954	ARHGEF2	220980_s_at	0.00753	0.274733	ADPGK		211896_s_at	1.53e-08	-4.90639	DCN	227310_at	1.75e-05	-0.995633	ADSS	207302_at	4.3e-31	-1.72099	SGCG
241978_at	0.00996	0.959877	AKR1A1	1563853_at	2.76e-18	1.60034	LOC283045	211490_at	0.00882	0.232028	ADRA1A		226773_at	1.6e-08	-2.93538	PPM1K	201792_at	0.00932	-0.991961	AEBP1	205803_s_at	5.38e-31	-2.47603	TRPC1
225471_s_at	0.00039	1.3644	AKT2	1563064_at	2.92e-18	1.26797	LOC101927313	210961_s_at	0.00496	0.303735	ADRA1D		209612_s_at	1.65e-08	-5.80156	ADH1B	203563_at	0.00475	-0.942309	AFAP1	205497_at	5.76e-31	-1.26456	ZNF175
205633_s_at	0.00358	0.814924	ALAS1	200679_x_at	3.33e-18	2.2477	HMGB1	206128_at	0.000573	0.614409	ADRA2C		206140_at	1.71e-08	-6.395	LHX2	226955_at	3.05e-08	-1.29897	AFAP1L1	222235_s_at	7.59e-31	-1.75778	CSGALNACT2
209646_x_at	0.000217	1.62189	ALDH1B1	223719_s_at	6e-18	4.0447	RTBDN	201281_at	3.79e-13	1.55529	ADRM1		219895_at	1.75e-08	-4.24674	TMEM255A	232865_at	4.45e-12	-1.43929	AFF4	218179_s_at	1.04e-30	-1.13758	TRAPPC11
231202_at	0.00575	1.58341	ALDH1L2	1552523_a_at	6.2e-18	2.49291	TIGD4	219361_s_at	0.00106	0.434604	AEN		225283_at	1.82e-08	-2.97179	ARRDC4	1552287_s_at	1.71e-07	-1.26257	AFG3L1P	205070_at	1.07e-30	-1.74668	ING3
214687_x_at	0.00376	1.39795	ALDOA	223331_s_at	6.33e-18	3.05559	DDX20	217729_s_at	3.7e-05	0.95223	AES		230661_at	1.84e-08	-4.03388	LOC286191	232919_at	0.000656	-0.477666	AFG3L2	209890_at	1.2e-30	-1.99182	TSPAN5
207396_s_at	0.00161	1.49119	ALG3	218176_at	8.41e-18	4.22049	MAGEF1	216364_s_at	0.0303	0.263874	AFF2		236302_at	1.94e-08	-4.30733	PPM1E	204332_s_at	0.000174	-0.813626	AGA	203378_at	1.32e-30	-1.79976	PCF11
1560733_at	0.00312	1.04486	ALG5	241535_at	9.15e-18	4.41984	LOC101060391	217939_s_at	1.09e-05	0.473699	AFTPH		228863_at	1.96e-08	-3.70684	PCDH17	231299_at	0.00193	-0.887827	AGAP3	201294_s_at	1.37e-30	-2.29403	WSB1
225969_at	0.000714	1.26619	ALKBH6	214925_s_at	9.33e-18	4.97916	SPTAN1	218480_at	0.00167	0.501333	AGBL5		234103_at	1.98e-08	-4.86153	KCNT2	242393_x_at	3.46e-09	-1.0614	AGAP6	201278_at	2.68e-30	-2.89922	LOC101926921
1556911_at	0.0066	0.975256	ALMS1-IT1	222281_s_at	1.12e-17	3.9232	LOC101929219	210081_at	9.28e-05	0.324165	AGER		205100_at	2.03e-08	-4.12103	GFPT2	238553_at	7.07e-15	-1.43362	AGAP9	205530_at	2.77e-30	-1.03118	ETFDH
214340_at	3.86e-05	2.67972	ALOX12P2	1556292_s_at	1.42e-17	1.85906	POM121L12	213928_s_at	0.0186	0.228392	AGFG1		201426_s_at	2.07e-08	-2.77821	VIM	1553447_at	3.75e-08	-0.932025	AGBL1	203159_at	3.24e-30	-2.09898	GLS
206714_at	0.00286	1.65007	ALOX15B	213708_s_at	1.46e-17	2.64506	MLX	222362_at	0.0111	0.319156	AGFG2		204959_at	2.1e-08	-3.54734	MNDA	220390_at	0.000175	-1.37978	AGBL2	219511_s_at	4.17e-30	-2.69503	SNCAIP
214366_s_at	0.00539	1.40833	ALOX5	1556182_x_at	1.83e-17	1.87374	ANKRD65	222132_s_at	0.000359	0.38336	AGK		226534_at	2.14e-08	-2.79846	KITLG	226561_at	0.00103	-0.823656	AGFG1	208022_s_at	4.26e-30	-1.50391	CDC14B
214846_s_at	2.02e-05	2.82407	ALPK3	1555332_at	1.9e-17	2.37704	TPH2	221648_s_at	5.42e-06	0.784966	AGMAT		203685_at	2.16e-08	-3.34831	BCL2	206820_at	3.05e-06	-1.0384	AGFG2	203217_s_at	5.1e-30	-1.72901	ST3GAL5
215783_s_at	0.00301	1.40367	ALPL	228392_at	3.66e-17	4.1578	ZNF302	32836_at	7.88e-17	1.01298	AGPAT1		209447_at	2.23e-08	-2.70098	SYNE1	222661_at	0.00176	-0.677811	AGGF1	204469_at	8.98e-30	-1.56757	PTPRZ1
1554831_x_at	0.00115	1.94774	ALS2CR11	231798_at	3.69e-17	2.13414	NOG	210678_s_at	6.52e-05	0.720512	AGPAT2		219304_s_at	2.26e-08	-4.58077	PDGFD	219693_at	1.48e-08	-1.05645	AGPAT4	213364_s_at	1.63e-29	-1.9559	SNX1
239458_at	0.00735	1.75636	ALS2CR12	235884_at	4.42e-17	3.49168	LOC644794	219723_x_at	2.23e-06	0.470446	AGPAT3		222453_at	2.34e-08	-3.47338	CYBRD1	225108_at	5.41e-05	-0.834435	AGPS	204646_at	2.21e-29	-3.72056	DPYD
221114_at	0.00762	1.40632	AMBN	203768_s_at	5.03e-17	2.94045	STS	217410_at	0.017	0.275327	AGRN		200005_at	2.34e-08	-2.00626	EIF3D	217419_x_at	1.99e-13	-1.95613	AGRN	212468_at	2.55e-29	-1.56371	SPAG9
219920_s_at	0.000531	1.10286	AMIGO3	229921_at	5.1e-17	1.94674	KIF5A	207193_at	1.55e-06	0.365866	AGRP		203074_at	2.37e-08	-4.96028	ANXA8L1	205357_s_at	6.95e-21	-2.61022	AGTR1	209814_at	2.97e-29	-2.677	ZNF330
1563792_at	0.000427	1.57373	AMN	1560370_x_at	6.14e-17	6.12722	ANKH	210327_s_at	0.00218	0.159868	AGXT		206262_at	2.43e-08	-3.95084	ADH1C	207294_at	9.44e-09	-0.975158	AGTR2	219368_at	3.25e-29	-1.39033	NAP1L2
235277_at	0.0095	1.39617	AMOTL1	1559072_a_at	6.37e-17	1.32334	ELFN2	200903_s_at	2.73e-05	1.16398	AHCY		241672_at	2.44e-08	-4.63378	SERTM1	244699_at	1.44e-10	-1.39542	AHI1	213922_at	3.42e-29	-0.961106	TTBK2
204294_at	0.00733	1.14581	AMT	1566720_at	7.43e-17	2.96481	RPS10P7	200849_s_at	2.43e-05	0.79674	AHCYL1		227148_at	2.54e-08	-2.73607	PLEKHH2	226334_s_at	5.98e-12	-1.68182	AHSA2	204049_s_at	3.59e-29	-2.42175	PHACTR2
226414_s_at	0.00335	1.06156	ANAPC11	203954_x_at	7.64e-17	3.66536	CLDN3	215672_s_at	0.000175	0.384372	AHCYL2		203688_at	2.54e-08	-2.15976	PKD2	220199_s_at	0.00196	-0.993172	AIDA	202158_s_at	4.44e-29	-1.89417	CELF2
225554_s_at	0.000252	1.27004	ANAPC7	216882_s_at	7.81e-17	1.84753	NEBL	205002_at	7.68e-10	0.998352	AHDC1		204469_at	2.7e-08	-3.51994	PTPRZ1	213095_x_at	6.2e-07	-1.40387	AIF1	209006_s_at	4.82e-29	-2.77715	RSRP1
237261_at	0.0003	2.19226	ANGPT2	64408_s_at	8.14e-17	2.48086	CALML4	219841_at	0.00154	0.31492	AICDA		234018_s_at	2.71e-08	-4.70861	SEL1L2	232810_at	3.23e-09	-0.98186	AIG1	213618_at	7.12e-29	-2.207	ARAP2
1556959_at	0.000872	1.60883	ANHX	1553657_at	8.94e-17	2.8414	VWA3A	205512_s_at	0.00501	0.745627	AIFM1		243237_at	2.79e-08	-3.36164	CFAP221	227605_at	0.000457	-0.65753	AIMP1	206875_s_at	8.92e-29	-1.9901	SLK
205389_s_at	0.00207	1.46358	ANK1	219388_at	9.04e-17	2.09669	GRHL2	220289_s_at	5.91e-05	0.481115	AIM1L		213309_at	3.11e-08	-2.90335	PLCL2	208090_s_at	4.77e-06	-0.836494	AIRE	222150_s_at	1.03e-28	-2.40013	GSAP
1560370_x_at	0.00242	1.62766	ANKH	225393_at	9.08e-17	3.57776	GATAD2B	202138_x_at	0.0376	0.34841	AIMP2		212195_at	3.16e-08	-2.47523	IL6ST	205996_s_at	6.47e-07	-0.876925	AK2	204204_at	1.03e-28	-1.81395	SLC31A2
1553138_a_at	0.00388	1.28524	ANKLE1	236085_at	1.07e-16	4.14151	CAPSL	201782_s_at	0.00472	0.344652	AIP		217892_s_at	3.43e-08	-2.0956	LIMA1	236007_at	2.21e-10	-1.63492	AKAP10	204807_at	1.21e-28	-1.50215	TMEM5
239196_at	0.0047	1.25258	ANKRD22	1564600_a_at	1.19e-16	1.4052	CCDC36	219977_at	0.00125	0.433285	AIPL1		228554_at	3.55e-08	-4.36153	PGR	215336_at	1.08e-12	-1.32448	AKAP11	218716_x_at	1.81e-28	-1.40208	MTO1
230384_at	0.0094	1.22933	ANKRD23	220072_at	1.23e-16	1.47715	CSPP1	208090_s_at	3.64e-07	0.470434	AIRE		205433_at	3.55e-08	-5.51658	BCHE	1555395_at	2.6e-18	-2.34513	AKAP12	213483_at	3.07e-28	-1.56994	PPWD1
1570473_at	0.00136	2.25186	ANKRD30BP3	215383_x_at	1.34e-16	2.9809	SPG21	206460_at	0.00996	0.37055	AJAP1		219778_at	3.55e-08	-2.94957	ZFPM2	222023_at	1.55e-22	-2.62335	AKAP13	218901_at	3.8e-28	-3.39253	PLSCR4
216686_at	0.00483	1.76992	ANKRD36BP2	236970_s_at	1.53e-16	4.30688	BCAP29	202588_at	0.00033	0.324579	AK1		203156_at	3.56e-08	-2.09233	AKAP11	237282_s_at	2.43e-06	-2.51694	AKAP14	213056_at	7.13e-28	-2.72701	FRMD4B
233361_at	0.00189	1.4815	ANKRD44	210827_s_at	1.57e-16	2.71662	ELF3	205996_s_at	0.0195	0.28321	AK2		220303_at	3.57e-08	-3.37045	PDZD3	203624_at	0.000788	-0.86412	AKAP17A	213652_at	9.09e-28	-1.45631	PCSK5
236189_at	0.00755	1.78657	ANKRD50	229798_s_at	1.71e-16	1.44862	BRI3	210625_s_at	1.17e-06	0.637463	AKAP1		209469_at	3.63e-08	-4.83693	GPM6A	230846_at	8.58e-11	-1.44736	AKAP5	217437_s_at	1.22e-27	-1.35351	TACC1
220112_at	0.00363	1.22157	ANKRD55	208928_at	1.75e-16	2.15916	POR	205045_at	0.000479	0.263566	AKAP10		208944_at	3.84e-08	-2.247	TGFBR2	215483_at	3.75e-05	-0.772859	AKAP9	213169_at	1.42e-27	-2.26337	SEMA5A
204671_s_at	0.00157	1.40671	ANKRD6	215467_x_at	1.84e-16	4.12327	LOC647070	210269_s_at	0.00408	0.374653	AKAP17A		235723_at	4.09e-08	-3.53804	BNC2	204151_x_at	1.6e-08	-1.551	AKR1C1	218323_at	2.16e-27	-2.08571	RHOT1
234511_at	0.00772	1.03874	ANKRD60	228360_at	2.03e-16	2.33139	LYPD6B	211172_x_at	0.000238	0.409716	AKAP7		203914_x_at	4.18e-08	-3.2831	HPGD	224982_at	0.000121	-0.596792	AKT1S1	204358_s_at	4.6e-27	-1.97634	LOC100506718
1556181_at	0.00386	2.08968	ANKRD65	229954_at	2.48e-16	1.59287	CHDH	215741_x_at	0.0159	0.314809	AKAP8L		207302_at	4.32e-08	-5.70905	SGCG	203809_s_at	2.87e-05	-0.708237	AKT2	214044_at	4.63e-27	-1.26726	RYR2
239087_at	0.000117	2.31225	ANKS4B	89977_at	2.5e-16	3.41169	ACSM5	217893_s_at	0.00132	0.648691	AKIRIN1		206032_at	4.33e-08	-4.61968	DSC3	242876_at	2.53e-13	-2.80584	AKT3	204260_at	5.02e-27	-2.07391	CHGB
218910_at	0.00713	0.873526	ANO10	213480_at	2.57e-16	2.31185	VAMP4	213810_s_at	4.5e-06	0.413581	AKIRIN2		211675_s_at	4.37e-08	-2.22919	MDFIC	218487_at	8.13e-07	-1.03586	ALAD	222203_s_at	5.31e-27	-2.16961	NT5C1B-RDH14
220111_s_at	0.00532	1.81982	ANO2	230460_at	3.05e-16	3.41575	MYLK-AS1	207163_s_at	1.96e-06	0.999887	AKT1		208146_s_at	4.42e-08	-2.42111	CPVL	212224_at	8.1e-13	-2.92723	ALDH1A1	220327_at	5.93e-27	-1.09516	VGLL3
227393_at	0.000702	1.59728	ANO9	226649_at	3.79e-16	1.78539	PANK1	218489_s_at	0.000331	0.279011	ALAD		213228_at	4.51e-08	-3.81594	PDE8B	203180_at	1.63e-08	-1.47702	ALDH1A3	218515_at	6.12e-27	-2.0084	PAXBP1
220710_at	0.0069	1.51273	ANP32A-IT1	224876_at	3.98e-16	1.71802	C5orf24	214837_at	0.00171	0.170952	ALB		219747_at	4.53e-08	-3.99194	NDNF	209646_x_at	4.45e-12	-0.860633	ALDH1B1	217886_at	6.18e-27	-2.03626	EPS15
208103_s_at	0.000277	1.37516	ANP32E	206955_at	4.3e-16	1.49042	LOC101930168	217791_s_at	0.00107	0.596396	ALDH18A1		231906_at	4.83e-08	-2.92505	HOXD8	1559393_at	0.000214	-0.602439	ALDH1L2	202739_s_at	6.46e-27	-1.66729	PHKB
210143_at	0.0094	2.08791	ANXA10	203892_at	4.42e-16	3.29092	WFDC2	209645_s_at	6.77e-06	0.642295	ALDH1B1		229380_at	4.86e-08	-3.61363	ILDR2	202054_s_at	1.17e-05	-1.14251	ALDH3A2	219355_at	7.15e-27	-1.39044	CXorf57
203559_s_at	0.00649	2.12126	AOC1	208387_s_at	4.71e-16	3.14428	MMP24	205623_at	0.00811	0.347529	ALDH3A1		225060_at	4.97e-08	-2.58978	LRP11	211004_s_at	9.09e-07	-1.06972	ALDH3B1	220603_s_at	7.81e-27	-1.37712	MCTP2
207064_s_at	0.0056	1.03222	AOC2	207490_at	5.35e-16	1.6969	TUBA4B	210544_s_at	0.00116	0.320626	ALDH3A2		202174_s_at	5.27e-08	-2.38884	PCM1	220148_at	2.71e-07	-1.28106	ALDH8A1	213309_at	8.65e-27	-1.82681	PLCL2
1562871_at	0.00827	1.61321	AOX2P	221982_x_at	5.76e-16	1.95138	LAGE3	204942_s_at	0.000335	0.78834	ALDH3B2		208671_at	5.34e-08	-2.79408	SERINC1	223355_at	0.00439	-0.496875	ALG1	210946_at	1.58e-26	-2.90344	PLPP1
209635_at	1.03e-05	1.83139	AP1S1	1554659_at	5.84e-16	3.14643	NEK4	203722_at	6.72e-06	0.515222	ALDH4A1		204818_at	5.85e-08	-4.3808	HSD17B2	205584_at	8.83e-09	-1.17675	ALG13	221895_at	2.37e-26	-1.07368	MOSPD2
228415_at	8.67e-05	1.49144	AP1S2	1559075_s_at	6.17e-16	1.6623	BAHCC1	204290_s_at	0.000173	0.556822	ALDH6A1		217437_s_at	6.16e-08	-3.79557	TACC1	208211_s_at	1.96e-22	-1.68291	ALK	218518_at	2.44e-26	-2.76031	FAM13B
202120_x_at	0.0014	1.52328	AP2S1	204641_at	6.23e-16	3.31922	NEK2	214687_x_at	0.00468	0.718448	ALDOA		223734_at	6.17e-08	-4.87475	MGARP	228034_x_at	8.71e-13	-1.60553	ALKBH5	218449_at	2.49e-26	-2.37212	UFSP2
241174_at	0.00731	1.56232	AP4E1	224695_at	6.88e-16	2.13907	CNOT11	214424_s_at	0.000256	0.249804	ALDOB		225242_s_at	6.76e-08	-2.33178	CCDC80	207328_at	1.07e-05	-1.23055	ALOX15	207405_s_at	2.9e-26	-1.34783	RAD17
231858_x_at	0.00712	1.3422	AP5B1	225777_at	7.07e-16	1.65987	SAPCD2	202022_at	0.000229	0.459862	ALDOC		203259_s_at	7.11e-08	-2.10167	HDDC2	206714_at	8.14e-05	-1.00995	ALOX15B	210282_at	3.02e-26	-0.671571	ZMYM2
206679_at	0.000729	1.66226	APBA1	227753_at	7.59e-16	2.4507	TMEM139	219015_s_at	0.000713	0.496156	ALG13		227554_at	7.2e-08	-2.29957	MAGI2-AS3	214366_s_at	0.000531	-0.674652	ALOX5	222129_at	3.29e-26	-1.33524	FAM134A
209871_s_at	5.71e-05	2.45941	APBA2	206377_at	9e-16	3.46393	FOXF2	207396_s_at	4.1e-06	0.62077	ALG3		201301_s_at	7.24e-08	-2.36413	ANXA4	207708_at	7.71e-07	-0.589424	ALOXE3	204613_at	3.71e-26	-1.31105	PLCG2
216933_x_at	0.000654	1.61276	APC	242249_at	1.16e-15	2.52652	FRG1EP	222228_s_at	7.96e-09	0.591212	ALKBH4		208949_s_at	7.44e-08	-1.76241	LGALS3	207133_x_at	5.32e-23	-3.67097	ALPK1	201843_s_at	4.93e-26	-3.89742	EFEMP1
242015_x_at	0.00675	1.18221	APEH	43934_at	1.36e-15	1.60786	GPR137	207206_s_at	0.00486	0.277628	ALOX12		241450_at	7.57e-08	-3.49536	RSPO1	1557924_s_at	7.43e-17	-1.2814	ALPL	218446_s_at	5.59e-26	-1.93514	TVP23B
213592_at	2.06e-05	2.16511	APLNR	217939_s_at	1.71e-15	2.23715	AFTPH	214340_at	0.000321	0.485458	ALOX12P2		227193_at	7.62e-08	-2.70012	SLC30A4	1556757_a_at	0.00058	-0.616042	ALS2CR11	218885_s_at	7.46e-26	-2.1412	GALNT12
204450_x_at	0.00232	2.10541	APOA1	204549_at	1.76e-15	3.2078	IKBKE	206714_at	0.00445	0.372082	ALOX15B		227911_at	8e-08	-2.4789	ARHGAP28	206837_at	2.01e-06	-0.548671	ALX1	203552_at	7.62e-26	-1.40107	MAP4K5
243912_x_at	0.00896	0.986016	APOBEC3F	1557207_s_at	1.81e-15	3.17251	LOC283177	222383_s_at	0.00297	0.292247	ALOXE3		203881_s_at	8.38e-08	-2.52626	DMD	221114_at	1.51e-08	-0.88878	AMBN	205771_s_at	7.82e-26	-1.60147	AKAP7
204416_x_at	0.000992	1.91652	APOC1	205339_at	1.91e-15	1.69274	STIL	215783_s_at	0.000782	0.752945	ALPL		213817_at	8.73e-08	-3.0554	IRAK3	229596_at	1.86e-08	-1.36417	AMDHD1	212982_at	9.56e-26	-2.2579	ZDHHC17
212884_x_at	0.0022	1.352	APOE	242921_at	1.94e-15	2.6087	SGSM1	207690_at	0.000106	0.412308	ALX3		218694_at	9.29e-08	-2.20694	ARMCX1	208410_x_at	0.000146	-0.76614	AMELX	209176_at	1.38e-25	-0.749033	SEC23IP
231359_at	0.00593	1.31522	APOH	230882_at	1.99e-15	4.24342	DLX6-AS1	202204_s_at	6.48e-05	0.466864	AMFR		209348_s_at	9.34e-08	-2.06889	MAF	230496_at	2.65e-05	-1.11904	AMER2	219972_s_at	1.74e-25	-1.07921	PCNX4
221031_s_at	4.1e-09	3.26337	APOLD1	213595_s_at	2.13e-15	1.35015	CDC42BPA	220989_s_at	0.00111	0.377965	AMN		204032_at	9.38e-08	-2.36365	BCAR3	202204_s_at	3.49e-05	-0.942097	AMFR	205100_at	1.76e-25	-2.24551	GFPT2
225948_at	0.00614	1.2203	APOPT1	201896_s_at	2.16e-15	1.7541	PSRC1	205257_s_at	0.00713	0.390295	AMPH		217771_at	1e-07	-2.18162	GOLM1	222108_at	0.00051	-1.56804	AMIGO2	209267_s_at	1.9e-25	-3.62037	SLC39A8
200602_at	0.00643	0.79956	APP	1562841_at	2.52e-15	3.18348	LOC339666	204218_at	6.39e-07	0.888016	ANAPC15		236141_at	1.01e-07	-3.54702	HAND2-AS1	206121_at	0.000707	-0.788387	AMPD1	205786_s_at	2.07e-25	-2.26522	ITGAM
213892_s_at	0.00292	1.2269	APRT	238912_x_at	2.58e-15	3.36316	C9orf85	218555_at	1.7e-08	0.868502	ANAPC2		210139_s_at	1.02e-07	-3.48354	PMP22	207992_s_at	0.000557	-0.597412	AMPD3	201535_at	2.11e-25	-1.80419	UBL3
243132_at	0.00232	1.65273	APTX	209061_at	2.69e-15	1.45568	NCOA3	208721_s_at	0.000356	0.552854	ANAPC5		214719_at	1.03e-07	-1.89379	SLC46A3	1561179_s_at	1.03e-19	-1.98029	AMZ1	205094_at	2.13e-25	-1.07281	PEX12
39249_at	0.00712	1.29728	AQP3	206944_at	2.79e-15	1.39622	HTR6	36865_at	0.00779	0.164931	ANGEL1		203786_s_at	1.05e-07	-2.51272	TPD52L1	223443_s_at	7.67e-08	-1.39059	AMZ2P1	212905_at	2.29e-25	-1.8315	CSTF2T
216219_at	0.000204	1.62181	AQP6	227253_at	2.81e-15	3.85827	CP	205572_at	1.8e-06	0.41349	ANGPT2		219412_at	1.13e-07	-4.35684	RAB38	232524_x_at	1.27e-06	-1.00951	ANAPC4	54037_at	2.41e-25	-0.664863	HPS4
242039_at	0.000515	1.55071	ARAP1	1552620_at	2.85e-15	3.09873	SPRR4	221134_at	7.32e-06	0.423275	ANGPT4		202363_at	1.17e-07	-4.82942	SPOCK1	235926_at	8.76e-08	-1.28651	ANAPC5	203705_s_at	3.18e-25	-2.25033	FZD7
218950_at	8.7e-07	2.49427	ARAP3	220025_at	3.35e-15	1.73321	TBR1	207087_x_at	0.00342	0.327	ANK1		223384_s_at	1.19e-07	-2.58761	TRIM4	205141_at	4.43e-11	-1.77542	ANG	205672_at	3.82e-25	-1.49267	XPA
200734_s_at	0.00022	1.5967	ARF3	1557047_at	4.18e-15	3.32292	YEATS2	207950_s_at	0.00876	0.357724	ANK3		212741_at	1.23e-07	-2.77731	MAOA	244685_at	0.0001	-0.555007	ANGEL1	219870_at	6.41e-25	-1.2912	ATF7IP2
214182_at	0.000419	1.28551	ARF6	208151_x_at	4.46e-15	2.51736	DDX17	213962_s_at	0.0025	0.308666	ANKLE2		209488_s_at	1.24e-07	-3.56363	RBPMS	217630_at	9.23e-07	-0.883977	ANGEL2	202414_at	6.92e-25	-1.4464	ERCC5
217888_s_at	0.000219	1.34537	ARFGAP1	220991_s_at	4.52e-15	2.6995	RNF32	220280_s_at	1.61e-12	0.571853	ANKMY1		218854_at	1.28e-07	-2.72776	DSE	224339_s_at	5.03e-11	-1.61975	ANGPTL1	212289_at	7.93e-25	-1.01692	ANKRD12
216266_s_at	0.00506	1.05924	ARFGEF1	204947_at	4.55e-15	2.06815	E2F1	221232_s_at	0.00461	0.311532	ANKRD2		238021_s_at	1.3e-07	-4.25267	CRNDE	213004_at	2.24e-09	-1.47941	ANGPTL2	209763_at	8.35e-25	-3.61456	CHRDL1
203946_s_at	0.00263	1.83155	ARG2	203779_s_at	4.57e-15	2.44162	MPZL2	218804_at	0.00424	0.423336	ANO1		242669_at	1.31e-07	-2.40723	UFM1	220437_at	1.92e-09	-1.19124	ANGPTL8	205420_at	8.82e-25	-0.917725	PEX7
217153_at	0.00195	0.98122	ARHGAP1	228741_s_at	4.79e-15	3.59903	HCN3	220111_s_at	0.00137	0.317194	ANO2		213094_at	1.35e-07	-2.40288	ADGRG6	240363_at	1.13e-22	-2.1149	ANK1	205407_at	9.33e-25	-2.3872	RECK
1557615_a_at	0.003	1.69386	ARHGAP19	210029_at	5.16e-15	2.24984	IDO1	201043_s_at	1.92e-14	1.22218	ANP32A		204235_s_at	1.36e-07	-2.3314	GULP1	1556653_at	9.93e-13	-1.59227	ANKAR	208450_at	9.54e-25	-2.19929	LGALS2
205068_s_at	0.00392	1.07197	ARHGAP26	202580_x_at	5.41e-15	3.26423	FOXM1	220710_at	0.00375	0.188095	ANP32A-IT1		228568_at	1.45e-07	-2.15441	MYZAP	229497_at	0.00965	-0.599504	ANKDD1A	202341_s_at	9.85e-25	-1.77565	TRIM2
225618_at	0.00119	1.86875	ARHGAP27	218678_at	5.51e-15	2.33478	NES	202888_s_at	0.00994	0.603222	ANPEP		1553998_at	1.46e-07	-4.03346	DMRTC1B	224900_at	0.0033	-0.643247	ANKFY1	219295_s_at	1.02e-24	-2.22582	PCOLCE2
226219_at	0.00256	1.14735	ARHGAP30	222462_s_at	5.68e-15	2.93075	BACE1	220093_at	0.000795	0.328863	ANTXR1		227934_at	1.46e-07	-1.9256	KPNA5	229457_at	7.58e-26	-2.87832	ANKHD1	218158_s_at	1.09e-24	-1.38406	APPL1
213827_at	0.00268	1.5454	ARHGAP33	223436_s_at	5.77e-15	1.68377	TRPT1	200982_s_at	0.00972	0.567049	ANXA6		210968_s_at	1.57e-07	-2.04076	RTN4	208772_at	4.53e-12	-1.72431	ANKHD1-EIF4EBP3	219572_at	1.25e-24	-1.92927	CADPS2
227876_at	0.00108	1.41231	ARHGAP39	222512_at	6.07e-15	1.7112	NUB1	207064_s_at	0.00721	0.245752	AOC2		209706_at	1.63e-07	-3.87432	NKX3-1	1554610_at	0.00108	-0.848407	ANKMY1	203487_s_at	1.29e-24	-1.53962	ARMC8
204425_at	0.00654	1.38523	ARHGAP4	221389_at	7.16e-15	3.0009	PLA2G2E	216601_at	5.99e-05	0.46011	AOC4P		209621_s_at	1.66e-07	-3.23048	PDLIM3	218769_s_at	0.00602	-0.709525	ANKRA2	205528_s_at	1.43e-24	-1.21907	RUNX1T1
1553383_at	0.00536	1.73705	ARHGAP42	230878_s_at	7.27e-15	1.38703	COG1	205423_at	0.000468	0.380211	AP1B1		1553169_at	1.68e-07	-4.38916	LRRN4	218093_s_at	0.000132	-0.930651	ANKRD10	203525_s_at	1.64e-24	-0.946713	APC
212873_at	0.00572	1.36449	ARHGAP45	234486_at	7.36e-15	3.33306	OR51B2	218261_at	2.65e-05	0.765347	AP1M2		204049_s_at	1.71e-07	-2.35729	PHACTR2	226663_at	2.13e-06	-1.36517	ANKRD10-IT1	218204_s_at	1.67e-24	-1.9963	FYCO1
224451_x_at	0.0078	1.02393	ARHGAP9	229599_at	7.36e-15	3.03219	SMIM22	209635_at	8.15e-07	0.471039	AP1S1		238454_at	1.74e-07	-3.28469	ZNF540	231999_at	0.00975	-0.473442	ANKRD11	212609_s_at	2.07e-24	-1.77053	AKT3
211716_x_at	0.00225	1.16928	ARHGDIA	232822_x_at	7.38e-15	2.2587	LINC00629	212159_x_at	0.023	0.335287	AP2A2		229498_at	1.76e-07	-2.36835	MBNL3	238851_at	0.000153	-0.713709	ANKRD13A	207480_s_at	2.3e-24	-3.05219	MEIS2
221656_s_at	0.00914	0.987849	ARHGEF10L	226314_at	7.61e-15	1.85394	CHST14	211047_x_at	0.000796	0.756719	AP2S1		203060_s_at	1.79e-07	-2.99172	PAPSS2	238597_at	0.000847	-0.678435	ANKRD13C	208158_s_at	2.44e-24	-1.5801	OSBPL1A
238730_at	0.00544	1.28605	ARHGEF11	200791_s_at	7.89e-15	1.57925	IQGAP1	210974_s_at	0.0055	0.291987	AP3D1		202554_s_at	1.83e-07	-3.61632	GSTM3	233592_at	5.92e-06	-0.787258	ANKRD18B	209688_s_at	2.59e-24	-1.46027	CCDC93
1566093_at	0.0068	1.48907	ARHGEF12	222252_x_at	8.14e-15	2.92687	UBQLN4	210952_at	0.00826	0.214743	AP4S1		213429_at	1.84e-07	-2.3504	BICC1	1558982_at	2.09e-05	-0.861396	ANKRD20A12P	201855_s_at	2.6e-24	-2.09125	ATMIN
205507_at	0.00867	1.38369	ARHGEF15	206058_at	8.24e-15	2.661	SLC6A12	211554_s_at	0.00113	0.376289	APAF1		216733_s_at	1.9e-07	-3.1023	GATM	239196_at	4.65e-08	-1.33903	ANKRD22	204032_at	2.64e-24	-1.04618	BCAR3
226857_at	0.00886	1.56597	ARHGEF19	213826_s_at	8.33e-15	2.63317	H3F3A	209870_s_at	0.00338	0.334428	APBA2		209278_s_at	1.9e-07	-4.39323	TFPI2	1561079_at	3.94e-10	-1.31994	ANKRD28	217525_at	2.77e-24	-2.44233	OLFML1
209435_s_at	0.000184	1.40942	ARHGEF2	208394_x_at	9.1e-15	3.87891	ESM1	215148_s_at	3.66e-05	0.498172	APBA3		227031_at	2e-07	-2.26276	SNX13	229308_at	1.27e-16	-2.50231	ANKRD29	209379_s_at	2.9e-24	-1.49182	CCSER2
227427_at	0.00287	1.65637	ARHGEF25	225065_x_at	9.21e-15	1.57492	SNORD65	202652_at	0.00213	0.289996	APBB1		1553797_a_at	2.01e-07	-4.93992	LINC01105	238464_at	5.75e-17	-1.60843	ANKRD36	206065_s_at	3.54e-24	-1.43397	DPYS
222121_at	0.00411	1.71128	ARHGEF26	230921_s_at	9.74e-15	3.41265	MAP3K12	212972_x_at	0.00132	0.446056	APBB2		203139_at	2.04e-07	-2.12773	DAPK1	220940_at	3.19e-05	-1.3937	ANKRD36B	212635_at	3.58e-24	-1.64144	TNPO1
1560348_at	0.00472	1.31751	ARHGEF28	1569699_at	1.08e-14	3.54711	AK7	217174_s_at	2.74e-05	0.254656	APC2		204897_at	2.15e-07	-2.76252	PTGER4	1555898_at	2.13e-13	-0.946895	ANKRD36C	207808_s_at	4.06e-24	-3.3456	PROS1
230521_at	4.77e-05	2.49171	ARHGEF39	207637_at	1.09e-14	1.2751	WSCD2	206350_at	0.00622	0.236107	APCS		204260_at	2.17e-07	-3.1785	CHGB	232600_at	0.000931	-0.656988	ANKRD42	211276_at	4.74e-24	-4.06643	TCEAL2
227855_at	0.0035	1.73434	ARHGEF40	208952_s_at	1.1e-14	1.21697	LARP4B	204408_at	1.98e-06	0.513325	APEX2		225957_at	2.2e-07	-1.99611	CREBRF	228471_at	5.83e-07	-1.58161	ANKRD44	221898_at	5.63e-24	-2.14319	PDPN
228596_at	0.00291	1.48801	ARHGEF5	230348_at	1.1e-14	2.63596	LATS2	221036_s_at	0.00176	0.349752	APH1B		202393_s_at	2.23e-07	-2.33514	KLF10	225735_at	0.00434	-0.577516	ANKRD50	205819_at	5.81e-24	-2.70494	MARCO
202547_s_at	0.00482	1.02475	ARHGEF7	1560942_at	1.15e-14	2.19978	PGD	201686_x_at	0.00246	0.358728	API5		209009_at	2.24e-07	-1.7748	ESD	228257_at	0.00894	-0.511039	ANKRD52	203510_at	6.81e-24	-3.20603	MET
214943_s_at	9.72e-05	2.4955	ARID4B	1558525_at	1.33e-14	3.19017	LOC101928595	213592_at	0.000325	0.440294	APLNR		204848_x_at	2.29e-07	-4.12786	HBG2	227959_at	1.41e-07	-1.3538	ANKRD9	213069_at	7.63e-24	-3.1479	HEG1
201228_s_at	0.00373	1.24625	ARIH2	1558750_a_at	1.37e-14	2.34771	LOC100288637	209462_at	0.00918	0.541245	APLP1		212130_x_at	2.34e-07	-2.21161	EIF1	240292_x_at	1.76e-05	-2.07397	ANKS1B	210382_at	9.42e-24	-1.11558	SCTR
1553208_s_at	0.00516	1.67723	ARL10	218886_at	1.44e-14	1.71911	PAK1IP1	217073_x_at	0.00263	1.43714	APOA1		217732_s_at	2.34e-07	-1.73076	ITM2B	1555269_a_at	1.99e-06	-0.906131	ANO1	213838_at	1.04e-23	-1.43341	NOL7
219842_at	0.00301	1.44223	ARL15	213967_at	1.44e-14	3.46502	RALYL	214995_s_at	0.000954	0.29362	APOBEC3F		201648_at	2.43e-07	-1.87975	JAK1	236420_s_at	2.24e-11	-0.924513	ANO4	218854_at	1.1e-23	-3.07949	DSE
210718_s_at	0.000385	1.78725	ARL17B	1569713_at	1.46e-14	1.52506	SEC24B-AS1	215579_at	0.0412	0.243612	APOBEC3G		226671_at	2.47e-07	-2.24873	LAMP2	229313_at	3.79e-06	-1.60735	ANO5	203642_s_at	1.12e-23	-1.53259	COBLL1
1568590_at	0.00756	1.46852	ARL3	220402_at	1.56e-14	1.58435	TP53AIP1	220023_at	2.67e-05	0.377072	APOBR		207480_s_at	2.48e-07	-2.63055	MEIS2	205206_at	0.000452	-1.68355	ANOS1	219405_at	1.32e-23	-1.35208	TRIM68
202206_at	0.00636	0.87916	ARL4C	217778_at	1.61e-14	2.60559	SLC39A1	213553_x_at	9.16e-05	0.825967	APOC1		214414_x_at	2.48e-07	-5.62095	HBA2	224694_at	0.00403	-1.20097	ANTXR1	213227_at	1.36e-23	-2.26637	PGRMC2
218216_x_at	0.000278	2.13281	ARL6IP4	205507_at	1.62e-14	3.40143	ARHGEF15	204561_x_at	9.06e-08	0.700598	APOC4-APOC2		206175_x_at	2.58e-07	-2.87787	ZNF222	238050_at	3.04e-25	-2.46824	ANTXR2	218534_s_at	1.57e-23	-1.38827	AGGF1
202961_s_at	2.16e-05	1.8211	ARMC2-AS1	1557774_at	1.65e-14	3.80083	LOC105373958	203381_s_at	0.00214	1.30467	APOE		225324_at	2.6e-07	-1.73088	CRLS1	233011_at	5.35e-15	-2.32939	ANXA1	36030_at	1.63e-23	-1.25396	IFFO1
221758_at	0.000963	1.17786	ARMC6	202615_at	2.03e-14	1.92323	GNAQ	221031_s_at	0.000478	0.891771	APOLD1		203680_at	2.61e-07	-3.43492	PRKAR2B	1568126_at	1.42e-10	-1.67988	ANXA2	203139_at	1.7e-23	-2.24884	DAPK1
233714_at	0.00364	1.63316	ARNT	217558_at	2.07e-14	1.9332	CYP2C9	214910_s_at	0.0166	0.234805	APOM		204823_at	2.63e-07	-3.52977	NAV3	211241_at	6.31e-05	-0.690613	ANXA2P3	202843_at	2.17e-23	-1.85473	DNAJB9
217818_s_at	0.00129	2.34602	ARPC4	211778_s_at	2.11e-14	1.86403	OVOL2	213892_s_at	0.00561	0.622271	APRT		228027_at	2.64e-07	-2.3743	ARMCX5-GPRASP2	209369_at	7.49e-05	-1.47041	ANXA3	201370_s_at	2.18e-23	-1.43179	CUL3
226915_s_at	1.01e-05	1.3865	ARPC5L	211544_s_at	2.53e-14	2.96491	GHRHR	39249_at	1.96e-06	0.455026	AQP3		227058_at	2.64e-07	-2.52636	MEDAG	201302_at	0.00121	-1.02375	ANXA4	215358_x_at	2.31e-23	-1.32037	ZNF37BP
1552722_at	0.00112	2.43128	ARPP21	222155_s_at	2.65e-14	2.18581	SLC52A2	213611_at	0.000834	0.506276	AQP5		208669_s_at	2.66e-07	-2.46373	EID1	200782_at	0.00183	-0.967688	ANXA5	219970_at	2.62e-23	-1.28625	GIPC2
226405_s_at	0.00171	1.03355	ARRDC1	227979_at	2.72e-14	1.72709	RBM4	206784_at	0.00134	0.393473	AQP8		212289_at	2.68e-07	-2.43032	ANKRD12	203074_at	3.08e-15	-3.33273	ANXA8L1	206314_at	2.64e-23	-1.6803	ZKSCAN7
239395_at	3.15e-05	1.67352	ARRDC3-AS1	240275_at	2.73e-14	3.11226	ARMC3	201895_at	0.00593	0.331536	ARAF		218499_at	2.78e-07	-2.74393	STK26	211712_s_at	1.5e-05	-1.32576	ANXA9	37512_at	2.72e-23	-1.57352	HSD17B6
205894_at	0.00637	1.32227	ARSE	206869_at	2.94e-14	0.987246	CHAD	34206_at	0.000835	0.422976	ARAP1		236081_at	2.86e-07	-3.75423	SNCA	205083_at	2.38e-22	-4.7958	AOX1	212215_at	2.81e-23	-2.16514	PREPL
207919_at	0.00963	0.974213	ART1	219946_x_at	2.94e-14	3.0495	MYH14	218950_at	8.27e-08	0.862878	ARAP3		213238_at	2.88e-07	-1.97011	ATP10D	219023_at	0.000225	-0.874712	AP1AR	219515_at	2.91e-23	-1.02256	PRDM10
217516_x_at	0.00679	0.934519	ARVCF	1553208_s_at	3.07e-14	3.39162	ARL10	211622_s_at	8.73e-09	0.762028	ARF3		212412_at	2.99e-07	-2.0024	PDLIM5	230264_s_at	1.57e-10	-1.86926	AP1S2	202611_s_at	3.35e-23	-1.21483	MED14
224790_at	9.09e-05	1.43143	ASAP1	217793_at	3.62e-14	1.73112	RAB11B	201526_at	2.12e-17	1.80219	ARF5		235299_at	3e-07	-2.44139	SLC41A2	237159_x_at	0.00436	-0.856485	AP1S3	215146_s_at	3.64e-23	-1.55826	TTC28
205673_s_at	0.00151	1.74671	ASB9	227261_at	3.63e-14	2.52493	KLF12	203311_s_at	1.89e-12	1.41847	ARF6		222959_at	3.03e-07	-3.20999	CNGB3	210278_s_at	0.000851	-0.755934	AP4S1	218423_x_at	4.43e-23	-1.22133	VPS54
229215_at	0.00628	1.92339	ASCL2	225403_at	3.68e-14	1.96299	RPP25L	216266_s_at	5.13e-05	0.83996	ARFGEF1		220327_at	3.06e-07	-3.20962	VGLL3	232156_at	2.61e-05	-0.663118	AP5M1	208740_at	4.69e-23	-1.66654	SAP18
231712_at	0.00157	1.97777	ASCL5	216601_at	3.69e-14	1.32376	AOC4P	215931_s_at	7.13e-06	0.374225	ARFGEF2		228728_at	3.23e-07	-2.73762	CPED1	219706_at	1.53e-06	-0.793406	AP5S1	204388_s_at	5.53e-23	-0.869595	MAOA
1554057_at	0.000631	1.56089	ASH1L-AS1	236641_at	3.69e-14	2.92988	KIF14	202109_at	1.12e-12	1.03033	ARFIP2		219355_at	3.35e-07	-3.1391	CXorf57	211554_s_at	1.17e-09	-0.887319	APAF1	220761_s_at	5.53e-23	-1.27585	TAOK3
204608_at	0.000128	1.79099	ASL	233232_at	3.87e-14	1.56629	RHBDL3	215984_s_at	8.45e-05	0.504587	ARFRP1		230237_at	3.36e-07	-3.87577	ADCYAP1	202652_at	1.8e-10	-1.03124	APBB1	212500_at	5.86e-23	-1.57296	ADO
1552873_s_at	0.000104	2.36209	ASMTL-AS1	236269_at	4.1e-14	2.33381	ZNF628	216689_x_at	8.9e-07	0.650836	ARHGAP1		236576_at	3.38e-07	-3.03206	CTNNA3	1554571_at	6.1e-18	-1.30433	APBB1IP	212299_at	7.54e-23	-1.464	NEK9
1557226_a_at	0.00862	1.43078	ASPG	208390_s_at	4.12e-14	2.58741	GLP1R	204492_at	0.00759	0.157824	ARHGAP11A		218729_at	3.42e-07	-3.11972	LXN	212972_x_at	0.000257	-0.469331	APBB2	218487_at	1.03e-22	-1.13932	ALAD
232238_at	9.95e-05	2.31822	ASPM	218619_s_at	4.58e-14	1.12699	SUV39H1	213827_at	5.54e-12	0.882094	ARHGAP33		209147_s_at	3.44e-07	-3.34348	PLPP1	216933_x_at	7.86e-16	-3.40077	APC	205452_at	1.03e-22	-1.07425	PIGB
222764_at	0.000102	1.74994	ASRGL1	1552796_a_at	4.6e-14	2.45663	SIM1	204425_at	0.0006	0.569173	ARHGAP4		218204_s_at	3.48e-07	-2.04158	FYCO1	217174_s_at	6.34e-07	-0.931526	APC2	213714_at	1.13e-22	-1.32765	CACNB2
207076_s_at	7.29e-07	2.5762	ASS1	232025_at	4.79e-14	2.66555	SYT7	201168_x_at	7.31e-11	1.01845	ARHGDIA		201384_s_at	3.49e-07	-2.49525	NBR1	226358_at	2.23e-06	-1.21629	APH1B	201661_s_at	1.18e-22	-1.90769	ACSL3
1554816_at	0.000497	2.1984	ASTN2	208523_x_at	5.4e-14	2.45842	HIST1H2BC	202914_s_at	5.49e-07	0.479768	ARHGEF11		218196_at	3.56e-07	-2.49435	OSTM1	232630_at	5.4e-08	-1.75449	APIP	218306_s_at	1.25e-22	-1.50928	HERC1
212238_at	0.0037	1.1105	ASXL1	232972_at	5.71e-14	1.31358	PRR29	201333_s_at	0.000268	0.407775	ARHGEF12		222108_at	3.61e-07	-2.75486	AMIGO2	222856_at	0.000198	-0.440981	APLN	213704_at	1.47e-22	-2.18703	SNORD45C
235266_at	2.78e-06	2.29642	ATAD2	206775_at	6.03e-14	3.48287	CUBN	217348_x_at	0.00388	0.39695	ARHGEF15		206392_s_at	3.72e-07	-5.04666	RARRES1	207158_at	0.0034	-0.313955	APOBEC1	217627_at	1.7e-22	-1.67296	ZNF573
227237_x_at	0.00268	1.54137	ATAD3B	1555761_x_at	6.05e-14	1.06078	RBM15	208009_s_at	2.13e-06	0.439948	ARHGEF16		205111_s_at	3.74e-07	-2.90147	PLCE1	209584_x_at	5.57e-13	-1.71792	APOBEC3C	218668_s_at	1.74e-22	-2.29864	RAP2C
220223_at	0.000232	2.1337	ATAD5	201428_at	6.22e-14	2.18741	CLDN4	203756_at	3.87e-05	0.512577	ARHGEF17		211276_at	3.75e-07	-4.5192	TCEAL2	221087_s_at	2.05e-06	-1.34054	APOL3	205505_at	1.75e-22	-1.23998	GCNT1
218874_s_at	0.00243	1.1906	ATAT1	227739_at	6.43e-14	2.25996	NDOR1	209435_s_at	0.000153	0.510518	ARHGEF2		239178_at	3.76e-07	-4.88263	FGF9	213289_at	0.00033	-0.62929	APOOL	37577_at	1.79e-22	-0.78285	ARHGAP19
234874_at	0.000152	1.61559	ATE1	1564520_s_at	6.89e-14	1.96181	PRMT5	220326_s_at	0.000753	0.434213	ARHGEF40		1563845_at	3.8e-07	-3.65985	LOC100507387	211277_x_at	5.63e-09	-0.857248	APP	219791_s_at	1.84e-22	-1.4749	HAND2-AS1
1554980_a_at	0.00134	1.62078	ATF3	219010_at	6.91e-14	2.74714	C1orf106	202547_s_at	2.35e-06	0.497573	ARHGEF7		217779_s_at	3.82e-07	-1.91661	PNRC2	202631_s_at	0.000136	-0.871772	APPBP2	204417_at	2.01e-22	-2.33445	GALC
204998_s_at	0.000529	1.25752	ATF5	236688_at	7.86e-14	3.00078	FRMPD3	210649_s_at	1.51e-07	1.58534	ARID1A		202304_at	3.89e-07	-1.99733	FNDC3A	222658_s_at	0.0006	-0.960304	APTX	212179_at	2.52e-22	-2.42237	PNISR
203168_at	0.000768	1.6847	ATF6B	226856_at	7.88e-14	1.96094	TMEM110-MUSTN1	218964_at	0.00123	0.318565	ARID3B		238447_at	3.9e-07	-2.19743	RBMS3	206784_at	1.86e-08	-0.736144	AQP8	212486_s_at	2.65e-22	-1.24795	FYN
218987_at	0.00647	0.813388	ATF7IP	202488_s_at	8.14e-14	3.08983	FXYD3	214139_at	1.23e-06	0.522505	ARID4B		210481_s_at	3.91e-07	-3.43726	CLEC4M	205568_at	5.73e-12	-2.7247	AQP9	213186_at	2.84e-22	-1.35311	DZIP3
207774_at	0.00271	1.70473	ATG10	203046_s_at	8.14e-14	2.37435	TIMELESS	213138_at	0.00233	0.322277	ARID5A		213388_at	3.91e-07	-2.19375	LOC101930416	212583_at	8.85e-10	-1.19304	AQR	203020_at	3.13e-22	-1.71659	RABGAP1L
218214_at	0.000108	1.5416	ATG101	1556201_at	8.28e-14	2.31611	RNASET2	201881_s_at	0.00725	0.307378	ARIH1		213385_at	3.96e-07	-3.10038	CHN2	235806_at	1.52e-18	-1.10684	ARAP3	219304_s_at	3.22e-22	-2.99789	PDGFD
204902_s_at	0.00585	1.04684	ATG4B	214607_at	8.3e-14	3.54241	PAK3	201228_s_at	0.00677	0.183433	ARIH2		217762_s_at	3.98e-07	-2.14919	RAB31	215564_at	0.00938	-0.450011	AREG	219164_s_at	3.42e-22	-0.923206	ATG2B
1569827_at	0.000307	1.13838	ATG7	235044_at	8.67e-14	3.20914	CYYR1	202564_x_at	0.000379	0.443369	ARL2		213407_at	4.02e-07	-2.73298	PHLPP2	231856_at	1.3e-05	-1.02465	ARFGEF3	203285_s_at	3.83e-22	-1.56317	HS2ST1
211076_x_at	0.00265	1.08463	ATN1	1555238_at	8.7e-14	1.5715	PTH2	202091_at	0.00375	0.290909	ARL2BP		201581_at	4.25e-07	-2.07412	TMX4	227448_at	6.99e-07	-1.37963	ARGLU1	206167_s_at	3.88e-22	-2.24395	ARHGAP6
203454_s_at	0.000615	1.81133	ATOX1	1554367_at	9.31e-14	1.58166	CALHM1	220597_s_at	0.0173	0.5215	ARL6IP4		201185_at	4.33e-07	-2.49155	HTRA1	217153_at	1.55e-12	-1.34946	ARHGAP1	219297_at	4.02e-22	-1.5345	WDR44
214255_at	0.00103	1.63685	ATP10A	214696_at	9.61e-14	2.01833	MIR22	202961_s_at	0.000381	1.08462	ARMC2-AS1		224720_at	4.34e-07	-1.97327	MIB1	219431_at	0.00817	-0.557696	ARHGAP10	221840_at	4.13e-22	-1.47429	PTPRE
220920_at	0.00071	2.05219	ATP10B	206105_at	9.72e-14	2.42741	AFF2	221077_at	0.00149	0.312873	ARMC4		226492_at	4.47e-07	-2.11605	SEMA6D	225166_at	9.47e-18	-2.92188	ARHGAP18	202749_at	4.22e-22	-1.93511	WRB
1556854_at	0.00814	1.37983	ATP11A-AS1	219661_at	9.81e-14	1.18983	RANBP17	221758_at	2.52e-06	0.634505	ARMC6		226318_at	4.6e-07	-2.00255	TBRG1	37577_at	0.00536	-0.629116	ARHGAP19	214683_s_at	4.55e-22	-2.18401	CLK1
1558612_a_at	0.0035	1.57926	ATP1A4	1554538_at	1.08e-13	2.84733	RHOF	219096_at	5.63e-07	0.492162	ARMC7		203854_at	4.65e-07	-2.24252	CFI	241701_at	0.00205	-0.438785	ARHGAP21	205117_at	5.22e-22	-1.47101	FGF1
1554349_at	0.00855	1.69567	ATP23	1564697_a_at	1.09e-13	2.27634	LINC01144	219637_at	0.0352	0.222534	ARMC9		219370_at	4.7e-07	-2.64447	RPRM	206298_at	0.000383	-0.553354	ARHGAP22	215000_s_at	5.23e-22	-2.38943	FEZ2
230696_at	8.96e-05	2.36888	ATP2A1-AS1	203063_at	1.09e-13	2.71379	PPM1F	220658_s_at	0.000123	0.529124	ARNTL2		226751_at	4.7e-07	-2.08496	CNRIP1	226638_at	1.72e-13	-2.03994	ARHGAP23	214913_at	5.25e-22	-2.13792	ADAMTS3
209186_at	0.00151	1.05007	ATP2A2	205955_at	1.12e-13	1.86733	TAF6L	217817_at	8.83e-19	1.45076	ARPC4		225633_at	4.78e-07	-1.96624	DPY19L3	204882_at	2.62e-06	-1.02625	ARHGAP25	206011_at	5.55e-22	-1.40835	CASP1
230453_s_at	0.000483	1.35182	ATP2A3	1558293_at	1.33e-13	2.50231	KIAA1107	211672_s_at	1.14e-07	1.80662	ARPC4-TTLL3		213364_s_at	4.78e-07	-2.92305	SNX1	227911_at	0.00122	-0.819868	ARHGAP28	217842_at	6.16e-22	-1.36322	C7orf55-LUC7L2
208972_s_at	0.00206	1.09925	ATP5G1	218792_s_at	1.44e-13	1.3678	BSPRY	220966_x_at	1.3e-05	0.892785	ARPC5L		222853_at	4.9e-07	-2.84167	FLRT3	203431_s_at	0.0021	-0.733865	ARHGAP32	213434_at	7.7e-22	-1.15766	STX2
209492_x_at	0.000107	1.2039	ATP5I	201247_at	1.46e-13	1.3047	SREBF2	217548_at	6.76e-06	0.543071	ARPIN		205440_s_at	5.05e-07	-3.49385	NPY1R	215232_at	1.21e-16	-1.26357	ARHGAP44	203884_s_at	7.73e-22	-1.85816	RAB11FIP2
218956_s_at	0.00212	1.1212	ATP5J2-PTCD1	202210_x_at	1.69e-13	1.97281	GSK3A	218832_x_at	8.61e-06	0.363777	ARRB1		229287_at	5.11e-07	-2.53432	PCNX1	235635_at	0.000426	-0.856929	ARHGAP5	203845_at	7.93e-22	-2.11657	KAT2B
206993_at	0.000176	1.34292	ATP5S	204437_s_at	1.82e-13	3.55397	FOLR1	203388_at	5.22e-13	0.901949	ARRB2		218450_at	5.12e-07	-1.96276	HEBP1	206167_s_at	5.1e-12	-2.98975	ARHGAP6	37549_g_at	8.78e-22	-0.737917	BBS9
207809_s_at	0.0027	1.20482	ATP6AP1	209373_at	1.88e-13	2.48082	MALL	204443_at	1.84e-09	0.626765	ARSA		203799_at	5.48e-07	-2.03982	LY75-CD302	213606_s_at	0.000636	-0.882271	ARHGDIA	204137_at	9.85e-22	-2.15283	GPR137B
201442_s_at	0.00781	1.63282	ATP6AP2	206845_s_at	1.96e-13	1.72499	RNF40	206831_s_at	8.35e-05	0.330411	ARSD		201312_s_at	5.48e-07	-2.08176	SH3BGRL	1555812_a_at	0.00563	-0.643497	ARHGDIB	218297_at	1.06e-21	-0.908001	FAM188A
205703_at	0.00474	1.52816	ATP6V0A2	209304_x_at	2.21e-13	1.74925	GADD45B	205894_at	0.0083	0.327313	ARSE		203304_at	5.6e-07	-2.76163	BAMBI	1554703_at	1.01e-13	-1.81155	ARHGEF10	213515_x_at	1.13e-21	-2.45235	HBG2
200078_s_at	0.000335	1.20213	ATP6V0B	205546_s_at	2.34e-13	1.58869	TYK2	214490_at	7.38e-06	0.447403	ARSF		201578_at	5.62e-07	-2.09387	PODXL	202914_s_at	0.00458	-0.299156	ARHGEF11	208760_at	1.17e-21	-1.69345	UBE2I
205473_at	0.00301	2.07024	ATP6V1B1	220141_at	2.42e-13	3.0937	C11orf63	210237_at	0.00173	0.355291	ARTN		204337_at	5.64e-07	-4.34521	RGS4	1559833_at	2.25e-10	-1.25028	ARHGEF12	202054_s_at	1.66e-21	-1.7317	ALDH3A2
202873_at	0.00321	1.54956	ATP6V1C1	219389_at	2.46e-13	2.69996	SUSD4	210979_at	0.00186	0.247894	ASAH1		200605_s_at	5.73e-07	-3.38668	PRKAR1A	233903_s_at	2.54e-08	-1.86262	ARHGEF26	219477_s_at	2.13e-21	-0.812095	LOC101930578
1568686_at	0.00346	1.58758	ATP8B5P	223062_s_at	2.48e-13	2.99844	PSAT1	219103_at	0.000189	0.44855	ASAP3		229254_at	5.76e-07	-3.43267	MFSD4A	1559706_at	0.000613	-0.528488	ARHGEF28	212676_at	2.97e-21	-1.37081	NF1P9
233288_at	0.00306	1.89132	ATR	223265_at	2.59e-13	2.62425	SH3BP5L	221657_s_at	6.71e-12	0.667722	ASB6		206295_at	5.81e-07	-2.93163	IL18	1556881_at	1.65e-11	-1.07911	ARHGEF33	204719_at	3.06e-21	-4.16775	ABCA8
34689_at	0.00302	1.40695	ATRIP	241095_at	2.6e-13	0.94644	LOC102723661	218115_at	1.46e-13	1.32588	ASF1B		239370_at	5.9e-07	-2.3057	LINC01133	216912_at	0.00758	-0.645899	ARHGEF4	221568_s_at	3.29e-21	-1.35293	LIN7C
209964_s_at	0.00389	1.57054	ATXN7	205236_x_at	2.6e-13	3.26683	SOD3	206743_s_at	0.00104	0.257413	ASGR1		212158_at	6.24e-07	-2.62512	SDC2	228596_at	0.00748	-0.702836	ARHGEF5	216320_x_at	3.75e-21	-1.71706	MST1
232265_at	1.2e-05	2.59064	ATXN7L1	210398_x_at	2.64e-13	0.989495	FUT6	218554_s_at	0.00412	0.325785	ASH1L		227167_s_at	6.28e-07	-2.10565	RASSF3	209539_at	1.39e-14	-2.63986	ARHGEF6	209412_at	4.17e-21	-1.29358	LOC102724200
220011_at	6.83e-05	1.49253	AUNIP	223549_s_at	2.7e-13	1.42989	ESPN	37953_s_at	0.00377	0.271579	ASIC1		204749_at	6.3e-07	-2.98686	NAP1L3	1562270_at	1.92e-23	-2.5246	ARHGEF7	212417_at	4.23e-21	-1.93112	SCAMP1
220525_s_at	0.00114	1.18097	AUP1	1566538_at	2.99e-13	2.99363	MAGI1	221226_s_at	0.0055	0.277942	ASIC4		218901_at	6.55e-07	-3.39077	PLSCR4	212152_x_at	1.65e-08	-1.22953	ARID1A	203786_s_at	4.29e-21	-2.39369	TPD52L1
208079_s_at	1.29e-08	3.09375	AURKA	1559426_at	3.05e-13	2.397	SMURF1	204608_at	3.31e-06	0.939286	ASL		205541_s_at	6.71e-07	-3.00353	GSPT2	1553349_at	1.01e-06	-0.872118	ARID2	217828_at	5.29e-21	-1.97183	SLTM
225552_x_at	0.00191	1.45292	AURKAIP1	217727_x_at	3.16e-13	1.30675	VPS35	202024_at	0.00289	0.652298	ASNA1		223215_s_at	6.72e-07	-2.18803	JKAMP	1558000_at	8.14e-13	-1.0489	ARID5B	215336_at	5.36e-21	-1.05414	AKAP11
209464_at	0.00144	1.67391	AURKB	1553683_s_at	3.18e-13	1.47237	FBXL14	205808_at	0.00839	0.265847	ASPH		218449_at	6.78e-07	-1.95863	UFSP2	201228_s_at	1.28e-05	-0.645902	ARIH2	203765_at	5.37e-21	-2.33892	GCA
243364_at	0.00314	1.50357	AUTS2	231719_at	3.3e-13	2.2587	TOR1AIP2	219918_s_at	0.00539	0.69069	ASPM		230673_at	6.79e-07	-3.99219	PKHD1L1	232991_at	0.00191	-0.611942	ARL17B	205904_at	5.52e-21	-1.61133	MICA
205539_at	0.00852	1.41768	AVIL	202776_at	3.33e-13	1.97618	DNTTIP2	218908_at	2.16e-08	0.999741	ASPSCR1		205501_at	6.85e-07	-1.9934	PDE10A	223794_at	0.000832	-1.13729	ARMC4	203058_s_at	6.8e-21	-1.68028	PAPSS2
206251_s_at	0.00496	1.82443	AVPR1A	239765_at	3.39e-13	1.89402	CPEB3	218857_s_at	6.91e-07	1.4086	ASRGL1		208623_s_at	6.92e-07	-1.97725	EZR	236966_at	9.83e-11	-1.30948	ARMC8	203860_at	6.97e-21	-1.42475	PCCA
202685_s_at	0.00695	1.13393	AXL	203764_at	3.55e-13	3.00773	DLGAP5	207076_s_at	1.43e-08	1.7809	ASS1		203599_s_at	6.97e-07	-2.00396	WBP4	235938_at	6.45e-10	-1.11645	ARMC9	218528_s_at	8.3e-21	-1.91364	RNF38
217013_at	0.00784	1.7793	AZGP1P1	1552765_x_at	3.83e-13	2.07129	TMEM67	212238_at	0.000101	0.42606	ASXL1		223261_at	7.02e-07	-2.00643	POLK	218694_at	1.5e-06	-1.66601	ARMCX1	220019_s_at	8.49e-21	-0.901684	ZNF224
219521_at	0.00298	1.93334	B3GAT1	202492_at	4.09e-13	1.18444	ATG9A	218782_s_at	0.00281	0.528693	ATAD2		238458_at	7.03e-07	-2.33035	MICU3	227444_at	3.53e-16	-2.41591	ARMCX4	204732_s_at	8.64e-21	-0.765604	TRIM23
229909_at	0.00127	1.67675	B4GALNT3	1556336_at	4.12e-13	3.57918	LOC101928747	219068_x_at	2.28e-13	0.910849	ATAD3B		211671_s_at	7.06e-07	-1.76059	NR3C1	228027_at	6.41e-08	-1.86446	ARMCX5-GPRASP2	206858_s_at	8.71e-21	-2.64051	HOXC6
209413_at	0.00541	1.09774	B4GALT2	225645_at	4.34e-13	3.30018	EHF	218874_s_at	0.00167	0.410216	ATAT1		201012_at	7.24e-07	-2.31829	ANXA1	233724_at	2.6e-05	-0.500753	ARNT	212934_at	9e-21	-1.04213	UBXN2B
210243_s_at	0.00169	1.04259	B4GALT3	1558708_at	4.59e-13	2.08978	NRXN1	205446_s_at	9.18e-05	0.349436	ATF2		241805_at	7.32e-07	-3.37254	GABRG1	202986_at	0.00164	-1.13706	ARNT2	212367_at	9.58e-21	-1.70216	FEM1B
53076_at	0.00998	0.941915	B4GALT7	228570_at	4.64e-13	2.2916	BTBD11	204999_s_at	0.00536	0.609415	ATF5		238463_at	7.38e-07	-3.35246	GAS1RR	209824_s_at	3.75e-05	-0.589366	ARNTL	207545_s_at	1.05e-20	-0.622268	LOC101930388
232326_at	0.00165	1.34914	BAALC-AS2	121_at	5.62e-13	2.26734	PAX8	203952_at	4.5e-07	0.41723	ATF6		233141_s_at	7.43e-07	-2.18138	ST7L	210129_s_at	1.23e-06	-0.913059	ARPC4-TTLL3	211698_at	1.05e-20	-1.79322	EID1
222446_s_at	0.000361	1.30698	BACE2	1556907_at	5.62e-13	2.2987	ZNF474	216208_s_at	0.0184	0.140815	ATF6B		205259_at	7.49e-07	-2.54026	NR3C2	222912_at	0.000595	-0.646684	ARRB1	201914_s_at	1.07e-20	-1.48998	SEC63
210208_x_at	0.00776	1.14051	BAG6	201563_at	5.95e-13	2.01007	SORD	207774_at	7.64e-05	0.483459	ATG10		225019_at	7.65e-07	-1.52013	CAMK2D	225283_at	1.65e-06	-2.26403	ARRDC4	214030_at	1.24e-20	-1.01764	CRYBG3
1555409_a_at	0.00478	1.98189	BAGE2	233030_at	6.4e-13	2.889	PNPLA3	218214_at	2.71e-07	1.07549	ATG101		202054_s_at	7.68e-07	-2.0579	ALDH3A2	1554032_at	2.53e-14	-1.38664	ARSB	214202_at	1.29e-20	-0.944952	AGAP12P
207832_at	0.0055	2.06182	BAIAP2	1568734_a_at	6.51e-13	1.74661	HS1BP3	209021_x_at	0.00048	0.344231	ATG13		209227_at	7.77e-07	-2.52432	TUSC3	205894_at	0.000179	-0.775344	ARSE	219155_at	1.34e-20	-1.60054	PITPNC1
1558147_a_at	0.00711	1.56963	BAIAP2-AS1	215687_x_at	7.05e-13	3.61131	PLCB1	212280_x_at	6.67e-05	0.645484	ATG4B		201540_at	7.91e-07	-2.34822	FHL1	210147_at	0.000432	-0.614785	ART3	212760_at	1.38e-20	-1.33519	UBR2
227372_s_at	0.00478	1.15651	BAIAP2L1	218755_at	7.19e-13	2.56023	KIF20A	210639_s_at	0.00324	0.458213	ATG5		222549_at	7.95e-07	-2.8549	CLDN1	238878_at	3.55e-15	-2.63409	ARX	214658_at	1.56e-20	-1.47251	TMED7-TICAM2
239239_at	0.000283	2.16431	BANCR	226118_at	7.66e-13	2.11646	CENPO	202492_at	6.74e-05	0.496152	ATG9A		208786_s_at	8e-07	-2.51559	MAP1LC3B	224790_at	0.00317	-0.745903	ASAP1	212606_at	1.63e-20	-1.79372	WDFY3
227545_at	6.72e-05	1.35108	BARD1	218038_at	8.51e-13	2.04081	ATP5SL	208442_s_at	3.96e-05	0.394264	ATM		243109_at	8.22e-07	-2.65467	MCTP2	237785_at	4.95e-12	-1.33051	ASB14	218983_at	1.85e-20	-1.42226	C1RL
224092_at	0.00155	1.27663	BARHL1	223381_at	8.65e-13	1.64687	NUF2	40489_at	3.82e-10	1.1521	ATN1		201599_at	8.35e-07	-1.87904	OAT	231622_at	0.00903	-0.413257	ASB17	217779_s_at	1.89e-20	-2.03972	PNRC2
228439_at	0.00843	1.26019	BATF2	220863_at	8.73e-13	2.31828	MIP	203454_s_at	3.01e-07	1.0755	ATOX1		202594_at	8.52e-07	-2.21284	LEPROTL1	231712_at	0.00276	-0.303112	ASCL5	213077_at	2.03e-20	-1.65137	YTHDC2
229658_at	0.00815	1.67981	BAZ1B	217016_x_at	8.83e-13	3.15647	TMEM212	214070_s_at	0.00182	0.513299	ATP10B		209723_at	8.57e-07	-1.86125	SERPINB9	1564504_at	2.43e-07	-0.897347	ASIC5	209135_at	2.19e-20	-1.96966	ASPH
201353_s_at	0.00425	1.49099	BAZ2A	244600_at	9.21e-13	1.59868	LOC100996583	215842_s_at	0.00564	0.233936	ATP11A		222662_at	8.69e-07	-3.09397	PPP1R3B	206030_at	3.37e-07	-1.26898	ASPA	213429_at	2.22e-20	-2.1286	BICC1
243018_at	2.83e-07	3.15543	BBOX1-AS1	205979_at	9.72e-13	4.60354	SCGB2A1	218052_s_at	0.00247	0.539585	ATP13A1		223502_s_at	8.84e-07	-3.42837	TNFSF13B	1553997_a_at	1.26e-05	-0.937182	ASPHD1	213480_at	2.33e-20	-1.27656	VAMP4
40093_at	0.000744	1.83219	BCAM	229887_at	9.78e-13	1.32175	ALS2CL	218608_at	0.0023	0.589046	ATP13A2		225334_at	8.87e-07	-2.04382	BORCS7	213197_at	3.35e-05	-0.729344	ASTN1	220184_at	2.44e-20	-1.32569	NANOG
91920_at	0.000336	1.66033	BCAN	1554554_at	9.81e-13	1.53333	CCDC57	219558_at	5.38e-05	0.497994	ATP13A3		205907_s_at	8.94e-07	-4.64468	OMD	1555266_a_at	4.46e-06	-0.973853	ASXL2	203232_s_at	2.7e-20	-2.34824	ATXN1
228787_s_at	0.00209	1.31348	BCAS4	244264_at	9.87e-13	1.57323	KLRG2	203295_s_at	0.00662	0.302977	ATP1A2		219738_s_at	9.23e-07	-3.55331	PCDH9	214162_at	3.53e-05	-1.04545	ASXL3	213440_at	2.79e-20	-1.18489	RAB1A
214390_s_at	0.0023	2.71029	BCAT1	228068_at	1.09e-12	2.01574	GOLGA7B	205444_at	0.00974	0.255189	ATP2A1		219640_at	9.43e-07	-2.62286	CLDN15	226941_at	0.00838	-0.384311	ATF6	214961_at	3.16e-20	-0.6645	MTUS2
1557258_a_at	0.000789	1.14514	BCL10	214040_s_at	1.09e-12	2.78351	GSN	212362_at	0.000284	0.307909	ATP2A2		225915_at	9.57e-07	-2.02848	CAB39L	244587_at	0.00215	-0.308418	ATF7	203740_at	3.18e-20	-1.1003	MPHOSPH6
219498_s_at	0.000114	2.55505	BCL11A	231945_at	1.18e-12	2.15126	FILIP1	213042_s_at	0.0131	0.266245	ATP2A3		224707_at	1.01e-06	-1.89455	CYSTM1	207728_at	4.28e-09	-1.21318	ATF7IP	219112_at	3.46e-20	-0.969617	RAPGEF6
231228_at	0.000972	1.67608	BCL2L1	203556_at	1.18e-12	2.07499	ZHX2	207026_s_at	2.06e-05	0.549414	ATP2B3		225339_at	1.07e-06	-1.76663	SPAG9	219870_at	6.25e-10	-1.14457	ATF7IP2	213998_s_at	3.55e-20	-2.88849	DDX17
222343_at	0.00947	1.09603	BCL2L11	209642_at	1.21e-12	2.55435	BUB1	205410_s_at	0.000166	0.493125	ATP2B4		218613_at	1.1e-06	-3.08617	PSD3	213026_at	0.00037	-0.867418	ATG12	222303_at	3.87e-20	-2.08563	AGAP4
233110_s_at	0.00176	1.72363	BCL2L12	234334_s_at	1.29e-12	2.19905	LAMB4	206043_s_at	0.00417	0.314773	ATP2C2		226037_s_at	1.11e-06	-1.73593	TAF9B	204568_at	0.000141	-0.712688	ATG14	206645_s_at	4.05e-20	-1.3257	NR0B1
233464_at	0.00693	1.76396	BCL2L14	223635_s_at	1.38e-12	2.41656	SSBP3	203926_x_at	2.34e-05	0.77188	ATP5D		225875_s_at	1.12e-06	-2.23	NIPAL3	226684_at	2.76e-07	-1.16999	ATG2B	214499_s_at	4.63e-20	-1.21543	BCLAF1
201545_s_at	0.00396	0.904754	BCL2L2-PABPN1	221845_s_at	1.44e-12	3.77916	CLPB	217801_at	0.000344	0.947401	ATP5E		219972_s_at	1.14e-06	-1.96255	PCNX4	204902_s_at	4.03e-07	-0.686361	ATG4B	219474_at	5.13e-20	-0.883139	C3orf52
228311_at	0.000385	1.85817	BCL6B	215293_s_at	1.54e-12	1.38724	PGAP2	217368_at	0.00306	0.184986	ATP5G2P1		222423_at	1.18e-06	-1.88138	NDFIP1	202512_s_at	0.00499	-0.645159	ATG5	218769_s_at	5.28e-20	-1.60208	ANKRA2
203796_s_at	0.00517	1.18517	BCL7A	203623_at	1.62e-12	1.91469	PLXNA3	207507_s_at	3.48e-05	1.54698	ATP5G3		209200_at	1.19e-06	-2.15041	MEF2C	222709_at	1.25e-07	-0.883737	ATG7	204393_s_at	5.3e-20	-1.83296	ACPP
1570336_at	0.000119	1.99863	BDH1	207131_x_at	1.71e-12	3.19583	GGT2	210149_s_at	7.66e-16	2.30359	ATP5H		204204_at	1.19e-06	-2.66315	SLC31A2	223340_at	1.77e-06	-1.1603	ATL1	204466_s_at	5.32e-20	-1.83376	SNCA
227920_at	2.83e-05	1.58083	BEND3	207382_at	1.75e-12	1.95774	TP63	209492_x_at	2.31e-06	1.34158	ATP5I		236331_at	1.21e-06	-2.43566	CDKL2	1554631_at	0.000308	-0.526537	ATM	214743_at	5.91e-20	-1.91906	CUX1
207399_at	0.00156	1.8975	BFSP2	209168_at	1.76e-12	2.2767	GPM6B	218956_s_at	1.03e-05	0.450181	ATP5J2-PTCD1		210375_at	1.21e-06	-2.73211	PTGER3	221336_at	0.00967	-0.610089	ATOH1	219814_at	7.02e-20	-0.811539	MBNL3
236825_at	0.00236	1.63577	BFSP2-AS1	231192_at	1.81e-12	4.52869	LPAR3	207809_s_at	0.0013	0.792982	ATP6AP1		218824_at	1.22e-06	-1.88558	PNMAL1	213238_at	2.68e-12	-2.19565	ATP10D	213306_at	8.1e-20	-1.59173	MPDZ
237739_at	0.00252	1.40094	BGLT3	218933_at	1.82e-12	1.54239	SPATA5L1	205703_at	0.00285	0.252025	ATP6V0A2		240869_at	1.25e-06	-2.29806	KCNB1	213582_at	1.88e-07	-1.63606	ATP11A	209631_s_at	9.26e-20	-1.47599	SEL1L2
201261_x_at	0.000407	1.52262	BGN	1555792_a_at	1.85e-12	1.31489	CCDC116	200078_s_at	1.55e-06	1.42181	ATP6V0B		203501_at	1.26e-06	-1.87795	CPQ	207367_at	0.00703	-0.492217	ATP12A	217880_at	9.79e-20	-1.24769	CDC27
235965_at	0.00026	2.57088	BHLHA15	203154_s_at	1.92e-12	2.78339	PAK4	36994_at	7.84e-10	1.16614	ATP6V0C		227692_at	1.27e-06	-2.09668	GNAI1	1559376_at	1.45e-06	-1.08143	ATP1A1-AS1	205751_at	9.91e-20	-1.0154	SH3GL2
223185_s_at	0.000264	1.76771	BHLHE41	221407_at	1.95e-12	1.50284	GJD2	201171_at	0.0467	0.213544	ATP6V0E1		232267_at	1.29e-06	-3.44119	ADGRD1	243737_at	0.00277	-0.347455	ATP1B4	213247_at	1.03e-19	-1.91232	SVEP1
219902_at	0.00329	1.3637	BHMT2	225687_at	2.03e-12	2.82099	FAM83D	213587_s_at	0.000196	0.88194	ATP6V0E2		228051_at	1.3e-06	-2.81725	ARFGEF3	211137_s_at	0.00227	-0.707738	ATP2C1	213931_at	1.04e-19	-1.82936	ID2B
1556051_a_at	0.00606	1.03487	BICD1	205813_s_at	2.07e-12	2.47418	MAT1A	201971_s_at	0.000231	0.724478	ATP6V1A		210817_s_at	1.31e-06	-1.76994	CALCOCO2	214132_at	0.00142	-0.486983	ATP5C1	204299_at	1.14e-19	-1.33519	SRSF10
235095_at	0.00096	1.15032	BICDL2	208641_s_at	2.09e-12	1.70359	RAC1	205473_at	5.34e-06	1.45507	ATP6V1B1		225579_at	1.33e-06	-1.99198	PQLC3	230535_s_at	1.95e-05	-1.13369	ATP5E	219833_s_at	1.19e-19	-2.08989	EFHC1
204493_at	0.000659	1.43972	BID	1553163_at	2.12e-12	2.20039	ADPRHL1	202873_at	0.00879	0.231086	ATP6V1C1		218532_s_at	1.35e-06	-2.25912	FAM134B	1558179_at	0.00786	-0.501081	ATP5J2	205498_at	1.24e-19	-2.52147	GHR
205780_at	0.000462	2.61493	BIK	33579_i_at	2.15e-12	0.701098	GALR3	200041_s_at	0.00436	0.604474	ATP6V1G2-DDX39B		228496_s_at	1.35e-06	-2.60098	CRIM1	222796_at	5.48e-25	-3.16139	ATP5J2-PTCD1	219451_at	1.26e-19	-1.22263	MSRB2
202094_at	5.7e-06	2.85218	BIRC5	230976_at	2.23e-12	2.25058	AK8	216873_s_at	0.00296	0.290245	ATP8B2		232568_at	1.4e-06	-2.21012	MGC24103	208745_at	0.00057	-0.77798	ATP5L	206101_at	1.27e-19	-2.56347	ECM2
232105_at	1.54e-05	1.90628	BLACAT1	242602_x_at	2.49e-12	1.55334	ZNF254	205875_s_at	2.91e-11	0.903701	ATRIP		224435_at	1.4e-06	-2.5481	FAM213A	239859_x_at	6.08e-11	-1.81591	ATP5S	204412_s_at	1.39e-19	-1.65952	NEFH
205733_at	4.82e-07	3.12888	BLM	239159_at	2.53e-12	0.825544	GOSR2	211022_s_at	0.00635	0.170124	ATRX		227620_at	1.42e-06	-2.75855	SLC44A1	1557759_at	5.84e-10	-1.09774	ATP5SL	222294_s_at	1.44e-19	-1.17219	RAB27A
210106_at	0.000427	1.94479	BLOC1S1-RDH5	1563511_at	2.61e-12	2.59284	DKFZp451B082	201806_s_at	0.000427	0.446864	ATXN2L		225524_at	1.46e-06	-2.27395	ANTXR2	207809_s_at	0.000206	-0.932781	ATP6AP1	213463_s_at	1.47e-19	-0.699253	FAM149B1
37170_at	0.00943	0.855465	BMP2K	204822_at	2.61e-12	2.83576	TTK	214343_s_at	1.52e-05	0.251688	ATXN7L1		213169_at	1.47e-06	-3.16811	SEMA5A	228816_at	7.67e-06	-0.638724	ATP6AP1L	212745_s_at	1.58e-19	-0.78191	BBS4
221615_at	0.00988	1.40138	BMP8B	201087_at	2.75e-12	1.32584	PXN	220011_at	3.38e-05	0.65328	AUNIP		203485_at	1.47e-06	-3.28499	RTN1	212383_at	2.15e-05	-0.748622	ATP6V0A1	201964_at	1.72e-19	-1.38637	SETX
241644_at	0.000222	1.58577	BOLA2	1560823_at	2.84e-12	1.99655	LOC340017	204092_s_at	2.52e-08	0.965463	AURKA		203159_at	1.51e-06	-2.11792	GLS	201089_at	0.000996	-0.445584	ATP6V1B2	204022_at	1.74e-19	-1.41495	WWP2
209836_x_at	2.27e-08	2.53047	BOLA2B	1562313_at	2.86e-12	1.64248	BCORP1	218580_x_at	7.73e-09	1.28862	AURKAIP1		209550_at	1.51e-06	-3.58743	NDN	1552532_a_at	0.00698	-0.787033	ATP6V1C2	204333_s_at	1.97e-19	-1.23067	AGA
228430_at	0.00571	1.64754	BOLA3-AS1	223075_s_at	2.9e-12	2.81702	AIF1L	209464_at	1.16e-05	0.693499	AURKB		229623_at	1.52e-06	-2.44521	TMEM150C	208899_x_at	0.00415	-0.630241	ATP6V1D	212634_at	2.13e-19	-1.28576	UFL1
219544_at	0.000101	1.43376	BORA	208120_x_at	2.97e-12	2.26116	FKSG49	206251_s_at	0.00408	0.227848	AVPR1A		223006_s_at	1.54e-06	-1.68855	TMEM245	212384_at	0.00188	-0.776735	ATP6V1G2-DDX39B	219909_at	2.18e-19	-0.940298	MMP28
1553978_at	0.000261	1.54919	BORCS8	1552477_a_at	2.97e-12	2.46499	IRF6	208108_s_at	0.00486	0.278257	AVPR2		203510_at	1.58e-06	-3.09746	MET	205198_s_at	0.000113	-0.946968	ATP7A	213000_at	2.75e-19	-1.34824	MORC3
205750_at	0.000534	1.10248	BPHL	205255_x_at	3.03e-12	1.75158	TCF7	212849_at	4.02e-08	0.531912	AXIN1		225327_at	1.6e-06	-1.79489	FAM214A	204624_at	5.1e-05	-0.787411	ATP7B	202020_s_at	2.84e-19	-1.74383	LANCL1
236402_at	0.00096	1.23702	BRAF	204033_at	3.08e-12	2.21539	TRIP13	217013_at	0.00099	0.234097	AZGP1P1		226280_at	1.63e-06	-1.89249	BNIP2	226771_at	0.000163	-1.44342	ATP8B2	219625_s_at	3.05e-19	-1.25022	COL4A3BP
204531_s_at	0.00517	1.00607	BRCA1	208906_at	3.14e-12	1.68271	HNRNPUL2-BSCL2	35179_at	1.75e-11	0.793981	B3GAT3		207040_s_at	1.63e-06	-1.87435	ST13	1554704_at	3.16e-09	-1.79316	ATP8B3	203939_at	3.12e-19	-1.75227	NT5E
226052_at	5.75e-05	1.43127	BRD4	227165_at	3.18e-12	1.37789	SKA3	219326_s_at	0.000277	0.592717	B3GNT2		212632_at	1.68e-06	-2.48156	STX7	220416_at	0.00042	-0.415365	ATP8B4	206201_s_at	3.15e-19	-1.64994	MEOX2
220155_s_at	0.00706	1.42333	BRD9	44617_at	3.21e-12	1.13721	OGFOD2	204856_at	0.00223	0.439517	B3GNT3		200732_s_at	1.69e-06	-1.60502	PTP4A1	216129_at	6.07e-05	-0.698014	ATP9A	215133_s_at	3.16e-19	-0.762697	LOC102725213
1553990_at	0.0021	2.23442	BRICD5	235127_at	3.26e-12	2.50196	PMP2	221240_s_at	2.42e-05	0.430093	B3GNT4		228254_at	1.71e-06	-2.13318	STAM2	214934_at	2.48e-05	-1.0496	ATP9B	221213_s_at	3.32e-19	-1.14309	LOC145783
214822_at	0.00658	1.30125	BRINP2	209172_s_at	3.27e-12	2.9317	CENPF	206435_at	0.000687	0.431313	B4GALNT1		221726_at	1.73e-06	-2.05109	RPL22	211852_s_at	0.00238	-0.394689	ATRN	203881_s_at	3.64e-19	-2.62651	DMD
235609_at	0.00325	1.45822	BRIP1	1565628_at	3.37e-12	1.53389	LRRK1	209413_at	3.12e-09	0.833847	B4GALT2		208158_s_at	1.75e-06	-1.79477	OSBPL1A	213745_at	8.81e-12	-2.94072	ATRNL1	201581_at	3.69e-19	-2.7922	TMX4
224023_s_at	0.00988	1.13146	BRK1	232244_at	3.38e-12	2.99662	KIAA1161	210243_s_at	0.000731	0.435963	B4GALT3		203845_at	1.76e-06	-2.2461	KAT2B	208860_s_at	0.00114	-0.787729	ATRX	209909_s_at	4.15e-19	-1.25281	TGFB2
237736_at	0.000958	1.62578	BSND	206900_x_at	3.65e-12	2.53966	ZNF253	221484_at	0.00341	0.619829	B4GALT5		203860_at	1.76e-06	-1.54657	PCCA	1559249_at	8.04e-13	-1.89369	ATXN1	202979_s_at	5.13e-19	-1.3297	CREBZF
222746_s_at	0.0011	1.35188	BSPRY	203826_s_at	3.71e-12	1.31401	PITPNM1	222191_s_at	0.00487	0.406774	B4GALT7		200872_at	1.77e-06	-2.68344	S100A10	202622_s_at	0.00171	-0.753157	ATXN2	219412_at	6.16e-19	-1.61906	RAB38
228570_at	0.000568	1.58592	BTBD11	1555308_at	3.81e-12	2.87743	CARD14	219766_at	0.00464	0.300368	B9D2		209068_at	1.79e-06	-2.77876	HNRNPDL	217321_x_at	2.14e-06	-2.67062	ATXN3	202202_s_at	8.28e-19	-2.71428	LAMA4
1552566_at	0.00329	1.80137	BTBD16	218542_at	4.15e-12	2.97779	CEP55	206913_at	0.00486	0.297585	BAAT		223227_at	1.79e-06	-1.62373	BBS2	204516_at	0.00368	-0.656696	ATXN7	202386_s_at	8.68e-19	-1.97973	KIAA0430
1557049_at	0.00721	0.973041	BTBD19	218662_s_at	4.31e-12	2.45108	NCAPG	221711_s_at	1.83e-05	0.783163	BABAM1		222717_at	1.82e-06	-4.17099	SDPR	222677_x_at	1.18e-10	-1.54691	AURKAIP1	217234_s_at	9.08e-19	-2.01056	EZR
221457_s_at	0.00904	1.23483	BTNL2	213647_at	4.35e-12	1.82739	DNA2	217867_x_at	4.58e-07	1.31852	BACE2		212526_at	1.83e-06	-2.1276	SPG20	238835_at	0.000363	-1.04488	AVPR1A	221899_at	1.05e-18	-2.8265	N4BP2L2
230992_at	0.00323	2.24524	BTNL9	217177_s_at	4.45e-12	2.1975	PTPRB	1861_at	1.39e-05	0.658492	BAD		222230_s_at	1.84e-06	-2.11933	ACTR10	202686_s_at	1.64e-13	-2.9194	AXL	212629_s_at	1.1e-18	-1.56387	PKN2
209642_at	2.69e-08	3.95333	BUB1	219498_s_at	4.49e-12	1.64716	BCL11A	201255_x_at	3.26e-06	1.02715	BAG6		227708_at	1.85e-06	-2.50019	EEF1A1	222498_at	0.000149	-0.836014	AZI2	53202_at	1.14e-18	-0.66152	C7orf25
203755_at	4.94e-10	3.08858	BUB1B	219215_s_at	4.53e-12	1.85912	SLC39A4	203051_at	3.12e-07	0.454558	BAHD1		232054_at	1.85e-06	-2.81508	LOC101926951	232311_at	7.46e-18	-1.29117	B2M	204500_s_at	1.31e-18	-0.969468	AGTPBP1
203612_at	0.00781	1.09951	BYSL	1558897_at	4.6e-12	1.29909	PLK5	205293_x_at	9.06e-05	0.479681	BAIAP2		201990_s_at	1.86e-06	-1.59217	CREBL2	210121_at	5.47e-19	-2.69431	B3GALT2	214434_at	1.46e-18	-1.3786	HSPA12A
217809_at	1.37e-05	1.69451	BZW2	214340_at	4.88e-12	1.40865	ALOX12P2	204874_x_at	3.76e-05	0.425232	BAIAP3		237252_at	1.91e-06	-2.48791	THBD	239144_at	3.55e-05	-0.805072	B3GAT2	204225_at	1.49e-18	-1.68767	HDAC4
209182_s_at	0.00856	1.40283	C10orf10	240114_s_at	5.08e-12	2.08089	TMEM174	203728_at	2.71e-11	1.05047	BAK1		210002_at	1.92e-06	-3.50612	GATA6	227083_at	3.99e-11	-1.85302	B3GLCT	219049_at	1.57e-18	-2.31946	CSGALNACT1
1553915_at	0.00512	1.5249	C10orf126	216677_at	5.14e-12	3.07535	ZNF154	210125_s_at	1.2e-12	1.87605	BANF1		202973_x_at	1.99e-06	-1.80227	FAM13A	201883_s_at	4.84e-06	-1.06822	B4GALT1	209568_s_at	1.59e-18	-1.67956	RGL1
226313_at	0.00497	0.775383	C10orf35	206064_s_at	5.18e-12	2.20625	PPIL2	201419_at	2.77e-06	0.460265	BAP1		203217_s_at	2.02e-06	-1.48631	ST3GAL5	235333_at	0.000521	-1.23052	B4GALT6	204028_s_at	1.63e-18	-1.587	RABGAP1
227736_at	0.00326	2.97496	C10orf99	223748_at	5.35e-12	2.878	SLC4A11	205345_at	0.0077	0.439031	BARD1		208741_at	2.04e-06	-1.62946	SAP18	228203_at	9.25e-06	-0.480767	B4GAT1	203386_at	1.82e-18	-1.92192	TBC1D4
1559623_at	0.00916	1.37365	C11orf54	227069_at	5.42e-12	2.00709	CUX1	211833_s_at	0.00195	0.551276	BAX		212224_at	2.05e-06	-2.4818	ALDH1A1	210534_s_at	7.59e-08	-1.55399	B9D1	221858_at	1.82e-18	-1.02369	TBC1D12
218789_s_at	0.000348	1.0831	C11orf71	230572_at	5.55e-12	2.16974	WWC2-AS2	208445_s_at	0.00128	0.437955	BAZ1B		227084_at	2.05e-06	-2.70802	DTNA	218899_s_at	6e-06	-1.49906	BAALC	209723_at	2.02e-18	-2.13449	SERPINB9
204922_at	0.00191	2.0374	C11orf80	244250_at	5.68e-12	1.35763	ANXA6	201353_s_at	7.62e-05	0.558262	BAZ2A		214683_s_at	2.05e-06	-2.10177	CLK1	204194_at	9.39e-07	-1.47334	BACH1	204963_at	2.03e-18	-1.43974	SSPN
240029_at	0.00334	1.4956	C11orf94	223366_at	5.93e-12	1.66015	ZNF704	203009_at	4.5e-11	2.00014	BCAM		219263_at	2.13e-06	-3.44529	RNF128	221234_s_at	0.000415	-1.04014	BACH2	213385_at	2.1e-18	-1.8124	CHN2
227099_s_at	0.000797	2.16504	C11orf96	230398_at	5.94e-12	2.5474	TNS4	219107_at	0.000257	0.279964	BCAN		205803_s_at	2.13e-06	-3.04079	TRPC1	230513_at	1.02e-21	-1.32869	BAG6	215460_x_at	2.11e-18	-1.06262	BRD1
221637_s_at	0.00751	0.89315	C11orf98	237748_at	6.03e-12	2.68935	SCGB2B2	220588_at	0.00774	0.292371	BCAS4		229019_at	2.13e-06	-2.54672	ZNF385B	209502_s_at	5.97e-12	-1.65426	BAIAP2	209068_at	2.56e-18	-1.50831	HNRNPDL
1553424_at	0.00296	2.06286	C12orf40	233955_x_at	6.32e-12	1.71623	CXXC5	214452_at	0.0167	0.85378	BCAT1		212607_at	2.19e-06	-2.44181	AKT3	203304_at	8.75e-13	-2.35506	BAMBI	203717_at	2.63e-18	-1.57747	DPP4
237701_at	0.00143	1.53126	C12orf54	1552585_s_at	6.33e-12	2.29379	GTF2A1L	202030_at	0.000101	0.529752	BCKDK		224983_at	2.22e-06	-1.61429	SCARB2	1555735_a_at	0.000225	-0.593618	BAP1	212636_at	2.63e-18	-2.5737	QKI
236840_at	1.84e-08	3.5101	C12orf56	1569616_at	6.51e-12	2.47676	GMNC	210347_s_at	1.44e-05	0.723782	BCL11A		203884_s_at	2.24e-06	-2.06009	RAB11FIP2	219845_at	0.00967	-0.305944	BARX1	216620_s_at	2.83e-18	-1.5519	ARHGEF10
226943_at	7.04e-05	1.25847	C12orf73	1567035_at	6.74e-12	1.45344	C20orf181	203684_s_at	0.00478	0.294897	BCL2		218203_at	2.29e-06	-1.79101	ALG5	228589_at	5.34e-09	-1.08777	BASP1	209285_s_at	2.89e-18	-1.88192	FAM208A
210532_s_at	1.54e-05	1.30609	C14orf2	228123_s_at	6.87e-12	1.60787	ABHD12	212312_at	0.000162	0.742986	BCL2L1		209517_s_at	2.32e-06	-2.31737	ASH2L	201354_s_at	0.000771	-0.644404	BAZ2A	222282_at	2.92e-18	-1.60938	AGAP5
1553482_at	0.00326	1.55359	C15orf32	221498_at	6.98e-12	1.01807	SNX27	208536_s_at	0.013	0.22837	BCL2L11		229730_at	2.41e-06	-2.40754	SMTNL2	228993_s_at	0.00102	-0.923671	BBIP1	204337_at	3.07e-18	-2.86813	RGS4
204495_s_at	0.000422	1.75246	C15orf39	227700_x_at	7.02e-12	0.922616	ATAD3A	221241_s_at	0.00163	0.428915	BCL2L14		211998_at	2.43e-06	-2.69171	MIR4738	218471_s_at	0.00559	-0.507135	BBS1	214841_at	3.46e-18	-0.70796	CNIH3
219556_at	0.000693	2.45307	C16orf59	219121_s_at	7.19e-12	1.79828	ESRP1	201545_s_at	2.06e-19	2.18772	BCL2L2-PABPN1		227088_at	2.47e-06	-2.8663	PDE5A	229603_at	5.86e-08	-1.43628	BBS12	209666_s_at	3.61e-18	-1.26621	CHUK
1554662_at	0.00684	1.50318	C17orf47	230776_at	7.4e-12	2.15003	RNF157-AS1	215990_s_at	5.7e-05	0.610542	BCL6		217979_at	2.49e-06	-2.38233	TSPAN13	223227_at	5.5e-06	-1.20527	BBS2	219303_at	3.75e-18	-1.36954	RNF219
223352_s_at	0.000384	1.17355	C17orf80	211682_x_at	7.55e-12	2.47325	UGT2B28	203796_s_at	0.0483	0.238346	BCL7A		203980_at	2.55e-06	-3.55641	FABP4	212745_s_at	0.00153	-0.600684	BBS4	222122_s_at	3.82e-18	-1.53125	THOC2
1555478_at	0.0085	1.26876	C17orf82	210247_at	8.62e-12	1.75917	SYN2	202518_at	0.00163	0.387991	BCL7B		229018_at	2.57e-06	-2.31886	METTL25	37547_at	6.41e-05	-1.00676	BBS9	211383_s_at	4.3e-18	-1.38984	WDR37
228066_at	0.00082	2.274	C17orf96	241482_at	8.67e-12	1.14574	EPHA1	219072_at	9.95e-15	1.08345	BCL7C		202552_s_at	2.59e-06	-1.90692	LOC101929500	1557239_at	7.15e-09	-0.900817	BBX	219695_at	4.47e-18	-0.748726	SMPD3
217508_s_at	0.000289	1.46399	C18orf25	232105_at	8.84e-12	2.37677	BLACAT1	217223_s_at	0.00663	0.354269	BCR		208920_at	2.78e-06	-1.77636	SRI	242843_at	4.09e-14	-1.39389	BCAN	218896_s_at	4.99e-18	-1.40789	NCBP3
225863_s_at	0.00907	0.977864	C19orf12	218585_s_at	8.97e-12	2.47193	DTL	211715_s_at	8.45e-07	0.984347	BDH1		208898_at	2.8e-06	-1.75408	ATP6V1D	225677_at	0.000474	-0.731404	BCAP29	212314_at	5.7e-18	-2.15107	SEL1L3
234999_at	0.00705	1.21636	C19orf47	1564945_at	9e-12	2.22076	TBX20	205870_at	0.00287	0.356791	BDKRB2		224901_at	2.81e-06	-2.35325	SCD5	204032_at	4.52e-14	-2.39317	BCAR3	219696_at	6.14e-18	-1.15178	DENND1B
222052_at	0.00271	1.01213	C19orf54	1554379_a_at	9.16e-12	1.69407	TP73	207432_at	0.000178	0.532729	BEST2		227526_at	2.85e-06	-1.97035	CDON	205433_at	3.61e-22	-5.11062	BCHE	220992_s_at	6.83e-18	-1.73312	TRMT1L
218958_at	0.00853	1.67642	C19orf60	220181_x_at	9.54e-12	1.80226	SLC30A5	220470_at	0.00109	0.314657	BET1L		224700_at	2.91e-06	-1.75519	STT3B	203685_at	1.73e-06	-1.65703	BCL2	211952_at	7.29e-18	-1.00325	IPO5
225823_at	0.00624	1.17738	C19orf70	1560625_s_at	9.81e-12	2.14918	CATIP-AS1	207399_at	4.41e-05	0.236904	BFSP2		225946_at	2.96e-06	-2.51234	RASSF8	1560977_a_at	0.00382	-0.393904	BCL2L13	209535_s_at	7.63e-18	-1.63174	AGAP6
1560830_a_at	0.00742	1.28933	C19orf84	203744_at	9.91e-12	2.47086	HMGB3	201261_x_at	6.6e-07	1.70892	BGN		217525_at	2.96e-06	-2.8606	OLFML1	221241_s_at	0.00279	-0.893388	BCL2L14	218532_s_at	8.08e-18	-1.69771	FAM134B
233578_at	0.0062	1.45315	C1orf101	202689_at	1.03e-11	0.906839	RBM15B	201169_s_at	0.00474	0.59594	BHLHE40		204731_at	2.97e-06	-1.67291	TGFBR3	228758_at	0.000758	-0.482805	BCL6	205160_at	9.04e-18	-1.05388	PEX11A
219010_at	1.75e-07	3.29382	C1orf106	1555820_a_at	1.06e-11	2.55182	MKS1	219902_at	0.00087	0.359316	BHMT2		227607_at	2.98e-06	-1.59837	STAMBPL1	229454_at	0.000132	-0.753277	BCLAF1	202037_s_at	9.36e-18	-3.1809	SFRP1
231163_at	0.00386	1.66506	C1orf111	224753_at	1.17e-11	2.24891	CDCA5	204741_at	0.000136	0.459341	BICD1		219405_at	2.99e-06	-1.60768	TRIM68	220087_at	1.16e-07	-1.21696	BCO1	213675_at	9.72e-18	-1.76259	PARVA
225480_at	0.00344	0.829784	C1orf122	218355_at	1.21e-11	2.2793	KIF4A	211725_s_at	0.00377	0.636068	BID		203705_s_at	3e-06	-2.70409	FZD7	232449_at	0.00261	-0.9506	BCO2	218192_at	1.06e-17	-1.421	IP6K2
239844_x_at	0.00467	1.26891	C1orf228	216210_x_at	1.25e-11	1.80739	TRIOBP	205780_at	2.54e-08	1.64019	BIK		213227_at	3e-06	-2.00441	PGRMC2	223915_at	7.61e-11	-1.08634	BCOR	204872_at	1.1e-17	-2.38261	TLE4
222301_at	0.00157	1.29842	C1orf61	210963_s_at	1.29e-11	0.856407	GYG2	202931_x_at	0.00505	0.559773	BIN1		232449_at	3.08e-06	-2.09864	BCO2	235155_at	2.52e-14	-2.14472	BDH2	213397_x_at	1.11e-17	-2.92585	RNASE4
217087_at	0.00205	1.75776	C1orf68	205334_at	1.35e-11	3.24177	S100A1	210334_x_at	1.52e-06	0.688279	BIRC5		205428_s_at	3.1e-06	-3.57006	CALB2	207510_at	1.38e-12	-1.32652	BDKRB1	201067_at	1.11e-17	-1.22627	PSMC2
231932_at	0.00385	1.16471	C1orf74	216074_x_at	1.37e-11	1.80516	WWC1	205733_at	1.46e-06	0.673356	BLM		218692_at	3.11e-06	-2.66693	SYBU	206382_s_at	0.00104	-1.22161	BDNF	202990_at	1.41e-17	-1.47077	PYGL
223499_at	0.000869	1.96672	C1QTNF5	1555612_s_at	1.42e-11	2.68064	G6PC	202592_at	1.06e-09	1.48178	BLOC1S1		1557094_at	3.17e-06	-4.05093	LOC100996760	1567361_at	7.65e-07	-1.05487	BDNF-AS	207181_s_at	1.46e-17	-1.25823	CASP7
233645_s_at	0.00743	0.966334	C1RL	214857_at	1.42e-11	1.15945	RPARP-AS1	203772_at	0.0031	0.250495	BLVRA		224663_s_at	3.2e-06	-2.12703	CFL2	231939_s_at	4.29e-13	-1.46387	BDP1	211137_s_at	1.52e-17	-1.95072	ATP2C1
1553311_at	0.00491	1.85689	C20orf197	217691_x_at	1.46e-11	1.89117	MIR6787	206725_x_at	6.41e-08	0.614421	BMP1		209239_at	3.25e-06	-2.52338	NFKB1	214068_at	1.09e-07	-1.23331	BEAN1	217766_s_at	1.59e-17	-1.58925	TMEM50A
221975_s_at	0.00106	1.57068	C21orf2	1555707_at	1.5e-11	0.845526	TNAP	208292_at	0.00174	0.347633	BMP10		204485_s_at	3.31e-06	-1.6349	TOM1L1	208945_s_at	6.38e-05	-0.693879	BECN1	214930_at	1.6e-17	-1.01518	SLITRK5
238541_at	0.000153	2.10006	C21orf58	217436_x_at	1.54e-11	1.78596	HLA-J	215042_at	0.045	0.211393	BMP6		225207_at	3.42e-06	-1.85517	PDK4	220795_s_at	0.00522	-0.303729	BEGAIN	215506_s_at	1.63e-17	-2.77867	DIRAS3
1559755_at	0.000215	1.88943	C21orf62-AS1	223402_at	1.59e-11	1.90737	DUSP23	211260_at	0.00542	0.35133	BMP7		216231_s_at	3.51e-06	-2.03367	B2M	219670_at	0.0099	-0.498616	BEND5	214848_at	1.79e-17	-0.947509	YWHAZ
235839_at	0.000448	2.30673	C22orf34	204095_s_at	1.64e-11	2.22751	ELL	220203_at	4.22e-05	0.279173	BMP8A		218191_s_at	3.53e-06	-1.51791	LMBRD1	218332_at	1.32e-06	-2.03432	BEX1	210664_s_at	1.8e-17	-0.976101	TFPI
1555990_at	0.000245	2.37965	C22orf42	1569698_s_at	1.69e-11	1.59609	KIZ-AS1	207865_s_at	0.00365	0.257246	BMP8B		203650_at	3.54e-06	-2.96357	PROCR	229963_at	5.8e-05	-1.33435	BEX5	200069_at	1.93e-17	-1.35377	SART3
1558756_at	0.000196	2.03301	C2CD3	203172_at	1.76e-11	2.48261	FXR2	217179_x_at	0.00254	1.04733	BMS1P20		208517_x_at	3.63e-06	-2.2796	BTF3	244323_at	0.00401	-0.583907	BHLHE22	209828_s_at	1.98e-17	-1.01883	IL16
238768_at	0.00227	1.1341	C2orf68	215793_at	1.76e-11	1.53574	MTMR7	206464_at	3.34e-06	0.58664	BMX		204042_at	3.67e-06	-1.88146	WASF3	201169_s_at	1.02e-05	-1.13653	BHLHE40	219481_at	2.13e-17	-0.981083	TTC13
213143_at	0.00508	1.74993	C2orf72	206852_at	1.77e-11	1.42761	EPHA7	37226_at	0.00148	0.193908	BNIP1		230883_at	3.71e-06	-4.6173	NXPH2	213429_at	0.000503	-1.04206	BICC1	212990_at	2.18e-17	-1.14683	SYNJ1
230244_at	0.00307	1.89658	C2orf82	201250_s_at	1.84e-11	2.19463	SLC2A1	201848_s_at	0.00379	0.768894	BNIP3		206201_s_at	3.72e-06	-4.36061	MEOX2	209203_s_at	0.000115	-0.590109	BICD2	214696_at	2.32e-17	-2.36434	MIR22
223754_at	0.00533	2.06463	C2orf88	208079_s_at	1.89e-11	1.97922	AURKA	219345_at	0.00793	0.509549	BOLA1		202125_s_at	3.81e-06	-1.53399	TRAK2	228320_x_at	0.000292	-1.30687	BICDL1	203688_at	2.48e-17	-2.20413	PKD2
1553146_at	0.00151	2.03037	C3orf30	225764_at	1.91e-11	1.31105	ETV6	209836_x_at	8.95e-11	1.87836	BOLA2B		204780_s_at	3.83e-06	-1.97617	FAS	210538_s_at	0.00451	-1.31431	BIRC3	203269_at	2.65e-17	-1.49245	NSMAF
221175_at	0.00947	1.55756	C3orf36	201839_s_at	1.94e-11	2.60766	EPCAM	219544_at	0.000133	0.505417	BORA		1554806_a_at	3.9e-06	-1.95997	FBXO8	229478_x_at	1.39e-09	-2.00338	BIVM	222360_at	3.08e-17	-0.74346	DPH5
239697_x_at	4.71e-05	1.85137	C3orf67	227177_at	1.97e-11	1.76649	CORO2A	220101_x_at	0.012	0.229406	BORCS6		1565149_at	3.95e-06	-1.96422	DYNC2H1	202179_at	0.00536	-0.575472	BLMH	218730_s_at	3.23e-17	-2.36917	OGN
236738_at	0.000266	2.20845	C3orf80	212070_at	2.02e-11	1.87364	ADGRG1	205750_at	0.00013	0.519796	BPHL		201944_at	3.95e-06	-1.48628	HEXB	222826_at	1.2e-05	-1.04355	BLOC1S6	213939_s_at	3.24e-17	-1.97986	RUFY3
236984_at	0.00388	1.8381	C4orf26	218103_at	2.05e-11	2.08821	FTSJ3	211851_x_at	0.0168	0.243325	BRCA1		219147_s_at	4e-06	-1.3795	NMRK1	205290_s_at	3.16e-17	-1.58998	BMP2	221892_at	3.64e-17	-1.22108	H6PD
1553107_s_at	0.00179	1.43549	C5orf24	233557_s_at	2.12e-11	3.21269	MON1B	214727_at	0.00206	0.211324	BRCA2		205414_s_at	4.11e-06	-2.88151	ARHGAP44	211518_s_at	0.000411	-1.27995	BMP4	206834_at	4.41e-17	-1.30349	HBD
229886_at	3.12e-06	1.45118	C5orf34	203358_s_at	2.22e-11	1.69677	EZH2	216521_s_at	2.75e-05	0.410949	BRCC3		213455_at	4.14e-06	-1.48699	FAM114A1	215110_at	0.00672	-0.371011	BMS1P21	217954_s_at	4.6e-17	-1.50512	PHF3
1554195_a_at	0.00128	2.02758	C5orf46	227512_at	2.33e-11	1.53165	MEX3A	208686_s_at	2.28e-08	1.18067	BRD2		210338_s_at	4.2e-06	-2.93524	SNORD14D	238924_at	3.2e-06	-0.849495	BMS1P5	209390_at	4.69e-17	-1.32591	TSC1
1553426_at	0.00536	1.59255	C5orf64	218273_s_at	2.39e-11	1.23256	PDP1	202103_at	0.000787	0.366204	BRD4		200096_s_at	4.23e-06	-1.71405	ATP6V0E1	228149_at	0.000277	-0.931833	BMT2	205862_at	4.7e-17	-2.69417	GREB1
217925_s_at	0.00196	1.18744	C6orf106	228507_at	2.54e-11	2.34306	PDE3A	221093_at	0.00152	0.286953	BRD7P3		227498_at	4.25e-06	-1.85724	SOX6	206581_at	8.89e-41	-4.79091	BNC1	213817_at	4.82e-17	-0.958227	IRAK3
1554314_at	0.00473	1.30926	C6orf141	224712_x_at	2.54e-11	1.18285	SMIM7	215676_at	0.0264	0.257808	BRF1		204457_s_at	4.25e-06	-2.70267	GAS1	230722_at	3.06e-09	-1.41465	BNC2	204007_at	4.82e-17	-1.40497	FCGR3B
239137_x_at	0.00382	1.1537	C6orf223	1563327_a_at	2.58e-11	2.29903	LINC01545	218954_s_at	1.03e-06	0.494065	BRF2		209699_x_at	4.29e-06	-3.11332	LOC101930400	226280_at	0.000166	-0.849355	BNIP2	218065_s_at	5.23e-17	-1.37982	TMEM9B
236504_x_at	0.00513	1.72941	C6orf52	229592_at	2.59e-11	2.60727	LINC01569	221703_at	0.00924	0.150223	BRIP1		228789_at	4.39e-06	-2.41321	MTMR6	221479_s_at	0.00103	-0.822571	BNIP3L	209200_at	5.28e-17	-2.01228	MEF2C
222309_at	0.00829	1.25812	C6orf62	226004_at	2.76e-11	1.00277	CABLES2	215631_s_at	2.11e-08	0.768089	BRMS1		235764_at	4.4e-06	-3.39488	PRDM5	236954_at	0.000138	-0.966135	BOLL	219747_at	6e-17	-1.79554	NDNF
220659_s_at	0.00416	1.09385	C7orf43	207139_at	2.87e-11	2.69633	ATP4A	208677_s_at	0.000298	0.935119	BSG		230178_s_at	4.42e-06	-1.59946	ELP2	225334_at	0.00141	-1.10526	BORCS7	213375_s_at	6.51e-17	-1.62195	N4BP2L1
1561894_at	0.00313	1.29769	C7orf49	1570140_at	2.91e-11	2.86342	LOC102725207	218792_s_at	4.3e-08	0.828048	BSPRY		225442_at	4.42e-06	-2.68505	DDR2	220772_at	2.71e-09	-1.53627	BPESC1	201117_s_at	6.77e-17	-2.522	CPE
218541_s_at	0.00415	2.8697	C8orf4	204618_s_at	2.98e-11	1.9001	GABPB1	201641_at	0.00592	1.08634	BST2		1552733_at	4.42e-06	-1.71285	KLHDC1	209923_s_at	9.31e-05	-1.03448	BRAP	204176_at	6.79e-17	-0.794049	KLHL20
226710_at	0.0005	1.42531	C8orf82	225485_at	2.99e-11	1.69289	CEP41	207722_s_at	1.97e-14	1.42842	BTBD2		213800_at	4.48e-06	-3.57782	CFH	1569960_at	5.34e-05	-0.845459	BRD7P3	213156_at	6.91e-17	-2.27837	ZBTB20
204480_s_at	0.00623	1.59963	C9orf16	207868_at	3e-11	1.67048	CHRNA2	201235_s_at	0.00126	0.608957	BTG2		221493_at	4.49e-06	-1.86268	TSPYL1	1568768_s_at	0.00414	-0.561468	BRE-AS1	219573_at	7.75e-17	-1.0591	CARMIL1
222781_s_at	0.00192	1.26096	C9orf40	203022_at	3.15e-11	1.56744	RNASEH2A	213134_x_at	3.04e-06	1.42409	BTG3		230174_at	4.51e-06	-3.08191	LYPLAL1	1552399_a_at	0.000377	-0.407474	BRF1	201395_at	8.78e-17	-1.2712	RBM5
1554280_a_at	0.00929	0.924067	C9orf43	204444_at	3.3e-11	2.36612	KIF11	217207_s_at	0.00355	0.325917	BTNL3		229891_x_at	4.62e-06	-1.9678	GPALPP1	215631_s_at	3.62e-09	-1.44312	BRMS1	218170_at	8.81e-17	-2.15637	ISOC1
230335_at	0.00347	1.89157	C9orf50	216836_s_at	3.46e-11	1.55903	ERBB2	222374_at	0.00229	0.316327	BTRC		220922_s_at	4.71e-06	-3.20269	SPANXA2	231860_at	0.000149	-0.70039	BRWD1	209306_s_at	8.83e-17	-1.17546	SWAP70
238435_at	0.00647	0.896124	CA5BP1	208625_s_at	3.63e-11	2.29986	EIF4G1	215508_at	0.0322	0.131836	BUB1		213702_x_at	4.86e-06	-1.33913	ASAH1	1553252_a_at	0.000221	-0.517066	BRWD3	207316_at	8.94e-17	-2.02722	HAS1
225531_at	0.000234	1.46251	CABLES1	239579_at	3.75e-11	2.98281	EPHX4	203755_at	7.45e-08	1.32725	BUB1B		202003_s_at	4.99e-06	-3.1936	ACAA2	1559971_at	4.42e-20	-1.39446	BSDC1	210970_s_at	9.03e-17	-1.52009	IBTK
226004_at	0.00264	1.04343	CABLES2	227461_at	3.83e-11	2.26327	STON2	205690_s_at	0.00376	0.81764	BUD31		1556037_s_at	5.06e-06	-2.73208	HHIP	1552548_at	1.14e-06	-1.85556	BSND	204897_at	9.2e-17	-2.68542	PTGER4
1554202_x_at	0.00154	1.22047	CABP4	203755_at	3.84e-11	2.63409	BUB1B	203612_at	8e-10	0.681912	BYSL		214434_at	5.07e-06	-1.80721	HSPA12A	205715_at	0.000302	-1.16115	BST1	213632_at	9.35e-17	-0.811735	DHODH
221160_s_at	0.00558	1.30222	CABP5	220465_at	4e-11	1.9962	CEBPA-AS1	217809_at	1.06e-05	1.04325	BZW2		210145_at	5.12e-06	-2.91842	PLA2G4A	209430_at	3.85e-05	-0.77834	BTAF1	218396_at	9.61e-17	-2.05476	VPS13C
224279_s_at	0.000207	1.36882	CABYR	225160_x_at	4.04e-11	2.25634	MDM2	209183_s_at	0.011	0.658937	C10orf10		230863_at	5.14e-06	-2.22864	LRP2	1569693_at	0.0092	-0.571703	BTBD8	209994_s_at	1.05e-16	-0.954219	ABCB4
61874_at	0.00738	0.733665	CACFD1	231702_at	4.13e-11	3.01126	TDO2	216393_at	0.00303	0.29851	C10orf12		201924_at	5.15e-06	-1.69752	AFF1	204167_at	2.99e-17	-2.33707	BTD	219334_s_at	1.12e-16	-0.587601	NABP1
210108_at	0.000103	2.02968	CACNA1D	1569270_at	4.14e-11	1.79193	LOC100134368	218299_at	1.69e-08	0.715656	C11orf24		222437_s_at	5.15e-06	-1.47229	RNF103-CHMP3	225976_at	0.00834	-0.571334	BTF3L4	214430_at	1.4e-16	-0.986164	GLA
242410_s_at	0.00225	1.74334	CACNA1E	228396_at	4.14e-11	1.34916	PRKG1	203257_s_at	0.000886	0.451775	C11orf49		238852_at	5.19e-06	-2.40919	PRRX1	208529_at	0.000485	-1.04992	BTF3P11	211518_s_at	1.4e-16	-1.12392	BMP4
205845_at	0.00803	1.42015	CACNA1H	202162_s_at	4.18e-11	1.06634	CNOT8	221534_at	3.77e-07	0.473032	C11orf68		225897_at	5.23e-06	-1.59514	MARCKS	200920_s_at	0.00237	-0.880095	BTG1	213044_at	1.45e-16	-1.61211	ROCK1
244099_at	0.00155	1.20098	CACNG2	219522_at	4.21e-11	1.79854	FJX1	218220_at	4.87e-05	0.871684	C12orf10		219342_at	5.24e-06	-2.21657	CASD1	1554362_at	2.58e-20	-2.74645	BTG4	212427_at	1.51e-16	-0.978744	KIAA0368
62987_r_at	0.00102	1.93592	CACNG4	1557558_s_at	4.44e-11	2.26053	MATN1-AS1	217188_s_at	0.000368	0.630124	C14orf1		210788_s_at	5.25e-06	-2.26348	DHRS7	205504_at	0.000249	-0.735135	BTK	208021_s_at	1.52e-16	-1.27728	RFC1
1552863_a_at	0.00424	1.06696	CACNG6	232687_at	4.56e-11	2.69603	GPRIN3	219526_at	0.000802	0.414916	C14orf169		226402_at	5.27e-06	-2.2644	CYP2U1	209846_s_at	0.000536	-0.816709	BTN3A2	204566_at	1.74e-16	-1.12992	PPM1D
202715_at	0.00373	1.15094	CAD	204825_at	4.57e-11	2.5769	MELK	210532_s_at	0.00699	0.659656	C14orf2		209292_at	5.27e-06	-2.37608	ID4	38241_at	6.16e-05	-1.30278	BTN3A3	206613_s_at	1.79e-16	-0.846986	TAF1A
244345_at	0.00518	1.3995	CADM1	205235_s_at	4.78e-11	1.12179	KIF20B	215087_at	0.0475	0.230667	C15orf39		228598_at	5.32e-06	-2.74308	DPP10	224471_s_at	5.47e-09	-1.20887	BTRC	202630_at	1.8e-16	-1.33957	APPBP2
217442_at	0.00739	0.931459	CADM3-AS1	209891_at	4.8e-11	1.40753	SPC25	217891_at	6.94e-11	0.993783	C16orf58		229797_at	5.38e-06	-2.2144	MCOLN3	216393_at	6.5e-18	-1.76092	C10orf12	204624_at	1.81e-16	-1.38884	ATP7B
229335_at	0.00793	1.17662	CADM4	223375_at	4.96e-11	1.31159	TBC1D22B	219556_at	3e-08	0.563309	C16orf59		209822_s_at	5.44e-06	-2.33356	VLDLR	1553915_at	0.000995	-1.72808	C10orf126	217353_at	1.84e-16	-0.569077	AGAP7P
239884_at	0.000143	2.80949	CADPS	221031_s_at	5.05e-11	1.41164	APOLD1	222089_s_at	6.81e-05	0.372527	C16orf71		221841_s_at	5.47e-06	-2.17011	KLF4	225373_at	5.32e-09	-2.02669	C10orf54	203685_at	1.91e-16	-1.9703	BCL2
205626_s_at	0.00384	1.61719	CALB1	232682_at	5.06e-11	1.39281	MREG	219879_s_at	0.00116	0.330194	C17orf53		202202_s_at	5.49e-06	-2.35889	LAMA4	55662_at	0.00213	-0.692753	C10orf76	204101_at	2.02e-16	-0.797371	MTM1
217495_x_at	0.000909	2.12536	CALCA	207770_x_at	5.43e-11	1.51311	CSH2	221048_x_at	1.74e-05	0.313544	C17orf80		223395_at	5.52e-06	-2.92635	ABI3BP	1553880_at	2.58e-06	-1.32185	C10orf91	217902_s_at	2.02e-16	-1.70076	HERC2
1560631_at	0.00415	1.43597	CALCOCO2	202954_at	5.49e-11	2.026	UBE2C	221587_s_at	3.47e-06	0.556631	C19orf24		202351_at	5.59e-06	-1.82569	ITGAV	228331_at	0.000517	-0.50889	C11orf31	212681_at	2.04e-16	-1.35258	EPB41L3
200623_s_at	0.00627	1.09835	CALM3	224428_s_at	5.64e-11	2.29775	CDCA7	217926_at	4.69e-06	1.11757	C19orf53		1554342_s_at	5.81e-06	-1.57251	HELQ	1553787_at	0.00208	-0.498764	C11orf45	212586_at	2.32e-16	-2.48788	CAST
1566150_at	0.00776	1.71828	CALML4	223800_s_at	5.65e-11	3.22742	LIMS4	206901_at	7.08e-05	0.421723	C19orf57		204723_at	5.81e-06	-2.76567	SCN3B	1560029_a_at	3.65e-05	-0.651836	C11orf57	205060_at	2.38e-16	-0.808721	PARG
214315_x_at	0.00846	0.898276	CALR	1562657_a_at	5.76e-11	2.11632	C10orf90	51200_at	0.00011	0.661525	C19orf60		215388_s_at	6.01e-06	-3.16227	CFHR1	225811_at	0.00562	-0.695818	C11orf58	204042_at	2.73e-16	-1.57406	WASF3
210404_x_at	0.00838	1.52441	CAMK2B	1554408_a_at	5.76e-11	1.16016	TK1	220151_at	1.61e-05	0.414181	C19orf73		203166_at	6.09e-06	-1.55698	CFDP1	238593_at	2.63e-08	-1.66138	C11orf80	209240_at	2.82e-16	-1.71252	OGT
230706_s_at	0.00796	0.899626	CAMK2N2	218950_at	5.85e-11	1.28677	ARAP3	219010_at	6.38e-13	2.05943	C1orf106		229603_at	6.12e-06	-2.21425	BBS12	218641_at	2.31e-05	-1.1022	C11orf95	203323_at	2.83e-16	-2.21358	CAV2
229029_at	0.00703	0.99619	CAMK4	38158_at	6.08e-11	1.10776	ESPL1	220840_s_at	2e-07	0.602796	C1orf112		202660_at	6.14e-06	-2.07618	ITPR2	1554068_s_at	1.88e-05	-0.801553	C12orf66	213446_s_at	2.84e-16	-1.68203	IQGAP1
1554875_at	0.00369	2.52296	CAMKMT	1557124_at	6.08e-11	1.345	TMEM198B	218546_at	0.00595	0.571629	C1orf115		209829_at	6.22e-06	-2.89857	FAM65B	238647_at	0.000328	-1.07737	C14orf28	206015_s_at	2.89e-16	-1.48349	FOXJ3
212712_at	3.32e-05	1.29255	CAMSAP1	202575_at	6.16e-11	2.60305	CRABP2	219337_at	0.000131	0.494883	C1orf159		212299_at	6.22e-06	-1.48648	NEK9	213215_at	6.65e-06	-0.90767	C15orf38-AP3S2	205251_at	3.05e-16	-1.55093	PER2
212763_at	0.00591	0.771091	CAMSAP2	210546_x_at	6.21e-11	3.69448	CTAG1A	219063_at	3.47e-05	0.514676	C1orf35		205632_s_at	6.26e-06	-2.38395	PIP5K1B	204495_s_at	0.000651	-0.675898	C15orf39	214934_at	3.06e-16	-1.16378	ATP9B
213268_at	0.000696	1.79931	CAMTA1	213693_s_at	6.28e-11	2.41826	MUC1	205103_at	0.011	0.34633	C1orf61		204020_at	6.34e-06	-1.43388	PURA	1560814_a_at	0.000383	-0.533512	C15orf57	204430_s_at	3.14e-16	-1.26464	SLC2A5
212948_at	0.00225	1.04794	CAMTA2	1562871_at	6.44e-11	1.12177	AOX2P	50314_i_at	2.03e-10	1.33948	C20orf27		201124_at	6.46e-06	-1.71486	ITGB5	212736_at	0.000557	-0.902022	C16orf45	203048_s_at	3.32e-16	-1.32829	TTC37
237915_at	0.00653	1.47911	CAND1.11	1562449_s_at	6.47e-11	0.923168	LARGE-AS1	221975_s_at	0.00148	0.237089	C21orf2		240420_at	6.47e-06	-4.21062	AADACL2	1559584_a_at	2.1e-06	-1.89	C16orf54	206555_s_at	3.43e-16	-1.27294	THUMPD1
200068_s_at	0.00714	0.662543	CANX	224424_x_at	6.48e-11	1.94792	ACTR3BP2	210667_s_at	3.45e-07	1.00689	C21orf33		218147_s_at	6.47e-06	-1.48488	GLT8D1	1558557_at	2.13e-13	-2.56038	C16orf62	205518_s_at	3.52e-16	-1.62041	CMAHP
232571_at	0.00978	1.31008	CAPN10-AS1	220066_at	6.74e-11	2.07966	NOD2	220941_s_at	0.00117	0.488971	C21orf91		200921_s_at	6.57e-06	-1.71302	BTG1	229177_at	0.00433	-0.522861	C16orf89	219342_at	3.57e-16	-1.13735	CASD1
228705_at	0.000345	2.07261	CAPN12	239229_at	6.81e-11	1.39461	PHEX	207701_at	9.62e-07	0.495273	C22orf24		227719_at	6.63e-06	-2.32917	SMAD9	223745_at	0.00477	-0.503389	C16orf95	204831_at	3.89e-16	-0.944302	CDK8
229499_at	0.00202	1.51045	CAPN13	231079_at	6.9e-11	0.811514	NANOG	213143_at	0.00404	0.339698	C2orf72		227627_at	6.65e-06	-1.6035	C8orf44-SGK3	238167_at	1.4e-07	-2.10743	C17orf51	201685_s_at	4e-16	-0.984136	TOX4
226292_at	0.000124	1.99525	CAPN5	204459_at	6.98e-11	0.925463	CSTF2	220341_s_at	0.00463	0.305895	C5orf45		222731_at	6.79e-06	-1.85699	ZDHHC2	241733_at	0.0013	-0.457313	C18orf54	204793_at	4.02e-16	-2.31537	GPRASP1
229030_at	0.00603	1.45717	CAPN8	1553701_a_at	6.98e-11	1.17243	DUSP18	217924_at	1.06e-05	0.41732	C6orf106		229638_at	6.81e-06	-3.06026	IRX3	232348_at	7.1e-12	-1.27351	C18orf8	217837_s_at	4.39e-16	-1.73283	RNF103-CHMP3
210641_at	0.00127	2.53026	CAPN9	1555486_a_at	7.49e-11	1.32972	PRR5L	213875_x_at	0.00155	0.622348	C6orf62		229084_at	6.86e-06	-3.74634	CNTN4	227704_at	4.68e-17	-1.25149	C19orf12	202561_at	4.4e-16	-1.85829	TNKS
200722_s_at	0.00754	0.881661	CAPRIN1	234268_at	7.74e-11	3.95694	SLC2A13	47083_at	0.00542	0.223898	C7orf26		231391_at	6.88e-06	-3.30978	CTXN3	1560830_a_at	5.83e-08	-1.23957	C19orf84	203299_s_at	4.66e-16	-0.958445	AP1S2
210026_s_at	0.000641	1.74589	CARD10	210482_x_at	7.8e-11	1.20439	MAP2K5	220659_s_at	0.00235	0.31029	C7orf43		202468_s_at	6.98e-06	-2.26094	CTNNAL1	240771_at	0.000363	-0.878083	C1orf101	213653_at	4.77e-16	-1.08836	METTL3
231733_at	0.00799	1.55641	CARD18	231750_at	7.86e-11	1.09752	PCDHB4	206305_s_at	0.000201	0.288435	C8A		209740_s_at	6.98e-06	-2.28119	PNPLA4	228532_at	2.63e-07	-1.23424	C1orf162	222108_at	5.25e-16	-2.79646	AMIGO2
212512_s_at	0.00283	1.22506	CARM1	215710_at	8.09e-11	2.14362	ST3GAL4	218541_s_at	0.00105	0.931095	C8orf4		227485_at	7.08e-06	-1.60823	INTS6L	238625_at	3.76e-10	-3.85546	C1orf168	206542_s_at	5.31e-16	-2.07299	SMARCA2
227183_at	0.000642	1.61519	CARMN	1559471_s_at	8.2e-11	2.23681	D21S2088E	59437_at	0.000117	0.43093	C9orf116		229461_x_at	7.08e-06	-2.70584	NEGR1	223125_s_at	0.00302	-0.870731	C1orf21	203837_at	5.46e-16	-1.84117	MAP3K5
241781_at	0.00302	1.83932	CARNMT1	58308_at	8.23e-11	1.11874	TRIM62	204480_s_at	4.26e-27	2.80995	C9orf16		223269_at	7.12e-06	-1.40491	POLR3GL	212791_at	1.73e-07	-1.03447	C1orf216	221264_s_at	5.5e-16	-1.5187	TARDBP
1557330_at	0.000855	1.43443	CASC23	231873_at	8.35e-11	1.32639	BMPR2	205949_at	0.00475	0.294571	CA1		229596_at	7.39e-06	-1.71821	AMDHD1	222720_x_at	2.54e-08	-1.23833	C1orf27	212804_s_at	5.98e-16	-0.547864	GAPVD1
213310_at	0.000386	1.10419	CASC7	219990_at	8.38e-11	2.21078	E2F8	204509_at	0.00218	0.381532	CA12		225688_s_at	7.42e-06	-2.52645	PHLDB2	230468_s_at	0.00174	-0.445582	C1orf56	213304_at	6.05e-16	-1.65947	FAM179B
1552689_at	0.000233	2.65918	CASKIN1	235583_at	8.38e-11	1.02208	ILDR1	207421_at	0.00092	0.269907	CA5A		232098_at	7.48e-06	-2.30329	DST	224197_s_at	0.00338	-0.680937	C1QTNF1	205288_at	6.07e-16	-0.55586	CDC14A
221846_s_at	0.00144	1.58343	CASKIN2	231267_at	8.54e-11	2.52878	FAM163A	213363_at	0.00139	0.243877	CA5BP1		205573_s_at	7.73e-06	-2.72479	SNX7	209425_at	2.76e-05	-0.658932	C1QTNF3-AMACR	205573_s_at	6.16e-16	-2.15827	SNX7
210708_x_at	0.00945	1.29072	CASP10	219000_s_at	9.08e-11	1.25434	DSCC1	37652_at	1.58e-07	0.825783	CABIN1		202609_at	7.73e-06	-2.16405	EPS8	223708_at	0.00464	-0.691315	C1QTNF4	202897_at	6.38e-16	-1.51692	SIRPA
211140_s_at	0.00275	1.61308	CASP2	226588_at	9.1e-11	1.12015	CWC22	207745_at	0.00118	0.249211	CABP2		204872_at	7.76e-06	-3.14254	TLE4	242444_at	0.00632	-0.245787	C1QTNF6	220917_s_at	6.41e-16	-1.38346	WDR19
1553306_at	0.00358	1.54235	CASP8	1560803_at	9.27e-11	1.14626	DNAH3	221160_s_at	0.00818	0.257582	CABP5		225092_at	7.79e-06	-1.9252	RABEP1	239349_at	1.9e-07	-1.7224	C1QTNF7	218310_at	7e-16	-1.04211	KCTD7
219645_at	0.00868	1.69646	CASQ1	211470_s_at	9.56e-11	2.90383	SULT1C2	61874_at	2.34e-07	0.608451	CACFD1		219368_at	7.89e-06	-3.30425	NAP1L2	212067_s_at	0.00103	-1.18946	C1R	213094_at	7.92e-16	-2.04628	ADGRG6
207317_s_at	0.000198	2.22631	CASQ2	228671_at	9.84e-11	0.935963	TMEM201	207162_s_at	0.00177	0.341174	CACNA1B		208752_x_at	7.92e-06	-1.77336	NAP1L1	218983_at	2.39e-07	-1.87519	C1RL	209479_at	7.95e-16	-1.42162	CCDC28A
240886_at	0.00859	1.28627	CASR	204962_s_at	9.99e-11	2.5176	SLC35F6	207998_s_at	0.000772	0.34835	CACNA1D		228260_at	7.96e-06	-2.32223	ELAVL2	1555229_a_at	2.06e-13	-2.05555	C1S	213743_at	8.18e-16	-1.32644	CCNT2
243386_at	5.56e-05	3.04016	CASZ1	1556195_a_at	1.01e-10	1.40335	LOC105376796	211315_s_at	0.00665	0.264207	CACNA1G		201811_x_at	8.01e-06	-1.78344	SH3BP5	225825_at	1.25e-08	-1.11814	C20orf194	205541_s_at	8.2e-16	-1.75571	GSPT2
1560625_s_at	4.29e-06	2.3001	CATIP-AS1	215689_s_at	1.02e-10	2.53752	SHBG	205845_at	3.52e-05	0.440334	CACNA1H		229984_at	8.32e-06	-1.58282	DTWD1	203996_s_at	7.78e-09	-0.90547	C21orf2	201800_s_at	8.45e-16	-0.710217	OSBP
207625_s_at	0.00126	0.939651	CBFA2T2	231431_s_at	1.08e-10	0.965018	INAFM2	217515_s_at	8.77e-05	0.308362	CACNA1S		213714_at	8.41e-06	-3.18356	CACNB2	220543_at	7.87e-14	-1.83212	C21orf62	202260_s_at	8.77e-16	-1.49682	STXBP1
208056_s_at	0.00589	1.06771	CBFA2T3	218741_at	1.11e-10	1.95188	CENPM	206996_x_at	0.00506	0.309257	CACNB1		209267_s_at	8.45e-06	-2.96288	SLC39A8	1563346_at	3.95e-05	-0.651828	C21orf91-OT1	214724_at	9.23e-16	-1.38186	DIXDC1
243475_at	0.000677	1.83126	CBL	1556004_at	1.11e-10	2.15962	LOC101928817	214495_at	0.00201	0.317309	CACNG2		203635_at	8.47e-06	-1.58702	DSCR3	1555990_at	0.000188	-0.884648	C22orf42	217862_at	9.35e-16	-1.29809	PIAS1
223668_at	0.00548	1.69555	CBLC	224818_at	1.13e-10	1.07954	SORT1	221585_at	7.19e-06	0.487091	CACNG4		202727_s_at	8.52e-06	-1.63357	IFNGR1	223623_at	5.21e-05	-1.8782	C2orf40	219583_s_at	9.81e-16	-0.700918	SPATA7
1553972_a_at	4.91e-05	1.92269	CBS	242371_x_at	1.14e-10	1.48816	LOC102724561	215954_s_at	0.000848	0.339337	CACTIN		219511_s_at	8.65e-06	-3.02511	SNCAIP	219128_at	0.00165	-0.633691	C2orf42	202677_at	9.9e-16	-1.67605	RASA1
240084_at	0.000689	1.78819	CBX2	202936_s_at	1.16e-10	2.56615	SOX9	202715_at	0.000489	0.600168	CAD		224643_at	8.8e-06	-1.74306	PRRC1	65472_at	2.71e-09	-1.59972	C2orf68	217047_s_at	9.99e-16	-1.62712	FAM13A
201091_s_at	0.00482	1.01133	CBX3	227759_at	1.17e-10	1.67495	PCSK9	211677_x_at	0.000751	0.409597	CADM3		227190_at	8.81e-06	-2.57724	TMEM37	241998_at	0.000287	-0.658157	C2orf80	203854_at	1e-15	-2.58878	CFI
221888_at	0.00738	1.35345	CC2D1A	243238_at	1.17e-10	1.96003	PYGB	207887_s_at	0.00482	0.330938	CALCR		227314_at	9.04e-06	-2.31676	ITGA2	217767_at	0.000302	-1.5728	C3	213353_at	1.01e-15	-0.919227	ABCA5
232051_at	0.00684	1.36782	CCDC102A	214469_at	1.19e-10	2.14101	HIST1H2AE	213710_s_at	0.0114	0.366696	CALM1		229145_at	9.04e-06	-1.71048	ANAPC16	1569128_at	5.51e-05	-0.92501	C3orf38	221257_x_at	1.12e-15	-1.40837	FBXO38
208094_s_at	0.000424	1.07569	CCDC130	41657_at	1.3e-10	1.32715	STK11	200653_s_at	1.84e-05	1.20034	CALM3		203543_s_at	9.25e-06	-1.73702	KLF9	219474_at	0.000229	-1.11572	C3orf52	211034_s_at	1.12e-15	-1.2379	HECTD4
225017_at	0.00153	1.12865	CCDC14	242302_at	1.32e-10	1.54172	PDS5B	212953_x_at	1.06e-13	1.64901	CALR		213327_s_at	9.31e-06	-1.44881	USP12	235562_at	1.32e-13	-1.49483	C3orf70	202334_s_at	1.13e-15	-1.21318	UBE2B
1553485_at	0.00744	1.77307	CCDC140	221602_s_at	1.35e-10	2.17998	FCMR	200757_s_at	1.26e-10	1.33984	CALU		226269_at	9.34e-06	-1.57811	GDAP1	208451_s_at	1.35e-06	-1.41498	C4B_2	205654_at	1.29e-15	-1.48684	C4BPA
1561477_at	0.00845	1.25427	CCDC144A	212816_s_at	1.37e-10	2.04456	CBS	213108_at	0.000131	0.471927	CAMK2A		225429_at	9.44e-06	-1.85965	PPP6C	208209_s_at	0.00295	-0.604472	C4BPB	219569_s_at	1.31e-15	-1.3131	SLC35G2
1564360_a_at	0.00421	1.64603	CCDC144NL-AS1	210201_x_at	1.49e-10	1.22498	BIN1	209956_s_at	0.000571	0.422948	CAMK2B		224413_s_at	9.44e-06	-1.58701	TM2D2	235350_at	0.00597	-0.900049	C4orf19	219765_at	1.4e-15	-0.942126	ZNF329
226139_at	0.0052	1.25932	CCDC149	210196_s_at	1.51e-10	0.98656	PSG1	212669_at	2.73e-11	0.741803	CAMK2G		229604_at	9.53e-06	-2.45317	CMAHP	224602_at	0.000214	-1.0279	C4orf3	209295_at	1.45e-15	-1.91208	TNFRSF10B
232398_at	0.000542	2.40023	CCDC150	207458_at	1.51e-10	0.926963	RHPN1-AS1	210787_s_at	0.000474	0.241676	CAMKK2		201328_at	9.57e-06	-1.67828	ETS2	227856_at	8.64e-07	-1.52018	C4orf32	203066_at	1.51e-15	-1.89916	CHST15
230807_at	0.00504	0.90962	CCDC151	212949_at	1.52e-10	1.80855	NCAPH	219365_s_at	0.00865	0.308907	CAMKV		203765_at	9.58e-06	-2.04165	GCA	205500_at	1.73e-06	-0.97789	C5	218230_at	1.51e-15	-1.50882	ARFIP1
1554846_at	0.00611	1.73599	CCDC158	206239_s_at	1.64e-10	1.6468	SPINK1	210244_at	0.0013	0.355887	CAMP		228365_at	9.72e-06	-1.85522	CPNE8	220088_at	1.92e-12	-2.98232	C5AR1	204020_at	1.58e-15	-2.09451	PURA
1559003_a_at	0.00186	1.62912	CCDC163	211961_s_at	1.65e-10	1.20709	RAB7A	201850_at	9.8e-07	1.40556	CAPG		223315_at	9.77e-06	-2.40731	NTN4	221149_at	0.000454	-0.5558	C5AR2	205206_at	1.8e-15	-2.19893	ANOS1
225723_at	0.00117	2.23612	CCDC167	207176_s_at	1.72e-10	1.9981	CD80	200752_s_at	8.66e-11	1.21784	CAPN1		223623_at	9.83e-06	-3.67527	C2orf40	238809_at	2.4e-07	-0.74929	C5orf51	219599_at	1.92e-15	-1.64364	EIF4B
233298_at	0.00538	2.08669	CCDC169	215974_at	1.73e-10	2.66605	HCG4B	219333_s_at	1.12e-06	0.577173	CAPN10		225299_at	9.92e-06	-1.77592	MYO5B	207523_at	0.00733	-0.755016	C6orf10	201986_at	1.93e-15	-1.14482	MED13
1553433_at	0.00307	1.73253	CCDC171	1562044_at	1.75e-10	2.80803	LOC101928580	207962_at	1.18e-06	0.3433	CAPN11		219583_s_at	9.97e-06	-1.88109	SPATA7	221786_at	5.86e-10	-2.08176	C6orf120	41512_at	1.95e-15	-0.797991	BRAP
1562854_at	0.00663	1.9139	CCDC181	220156_at	1.91e-10	2.21094	EFCAB1	205166_at	0.000355	0.403407	CAPN5		224755_at	1.01e-05	-1.7704	TM9SF3	242446_at	0.000593	-0.702752	C6orf163	218989_x_at	1.97e-15	-1.71299	SLC30A5
223316_at	0.00537	1.07863	CCDC3	231584_s_at	1.93e-10	0.590529	BCAS4	208063_s_at	5.38e-05	0.483813	CAPN9		204688_at	1.01e-05	-1.95608	SGCE	213875_x_at	0.00927	-0.434022	C6orf62	218348_s_at	2.12e-15	-0.997162	ZC3H7A
1563090_at	0.00534	1.62383	CCDC33	232587_at	1.96e-10	2.21075	EML4	200001_at	9.93e-05	1.07662	CAPNS1		231131_at	1.01e-05	-3.37064	FAM133A	1556359_at	9.29e-11	-1.16508	C6orf89	205290_s_at	2.12e-15	-1.16199	BMP2
1569690_at	0.00048	1.88848	CCDC36	230889_at	1.97e-10	1.63519	LOC645321	200722_s_at	2.99e-06	0.811436	CAPRIN1		239300_at	1.03e-05	-1.76288	PIK3C3	202992_at	8.87e-06	-2.87781	C7	202661_at	2.45e-15	-0.822223	ITPR2
214818_at	0.000766	1.47663	CCDC57	205593_s_at	1.97e-10	1.65766	PDE9A	201950_x_at	1.02e-07	1.24176	CAPZB		212798_s_at	1.04e-05	-1.46668	ANKMY2	221172_at	0.00618	-0.567618	C7orf69	212648_at	2.51e-15	-1.62294	DHX29
235244_at	0.00465	0.897088	CCDC58	1562981_at	1.98e-10	1.1727	HBB	218384_at	5.03e-15	1.24787	CARHSP1		205206_at	1.06e-05	-2.05974	ANOS1	231380_at	3.56e-06	-1.32185	C8orf34	209570_s_at	2.64e-15	-2.55553	NSG1
204716_at	0.00486	1.18658	CCDC6	229554_at	2.04e-10	1.53421	LUM	212512_s_at	1.48e-06	1.15847	CARM1		206375_s_at	1.07e-05	-4.00376	HSPB3	1556421_at	0.00151	-1.65504	C8orf34-AS1	212027_at	2.7e-15	-2.29353	RBM25
221167_s_at	0.00893	1.73434	CCDC70	221250_s_at	2.05e-10	2.09833	MXD3	202402_s_at	0.00555	0.380541	CARS		204301_at	1.12e-05	-3.0216	KBTBD11	220038_at	5.83e-05	-0.868285	C8orf44-SGK3	212511_at	2.71e-15	-1.90083	PICALM
231657_s_at	0.00564	2.11612	CCDC74B	219330_at	2.05e-10	1.10648	VANGL1	207620_s_at	1.29e-06	0.649097	CASK		228320_x_at	1.12e-05	-2.9558	BICDL1	229430_at	0.0043	-0.518919	C8orf46	204755_x_at	2.9e-15	-1.28006	HLF
1554785_at	0.00218	1.86216	CCDC82	235865_at	2.07e-10	2.49954	CELF1	221846_s_at	4.51e-11	0.762817	CASKIN2		219970_at	1.13e-05	-3.02404	GIPC2	1564315_at	3.21e-12	-2.09521	C8orf49	219313_at	2.96e-15	-1.56831	GRAMD1C
231288_at	0.00177	2.16247	CCDC88C	218279_s_at	2.07e-10	0.892977	HIST2H2AA4	205467_at	1.52e-07	0.658942	CASP10		228984_at	1.14e-05	-2.90473	CARNS1	1557961_s_at	5.45e-14	-2.95466	C8orf88	221641_s_at	3.03e-15	-1.37831	ACOT9
228679_at	0.00154	1.46352	CCEPR	213237_at	2.12e-10	1.75442	KNOP1	34449_at	0.000873	0.262003	CASP2		223170_at	1.14e-05	-2.75422	TMEM98	230985_at	0.00177	-1.07849	C9orf131	222103_at	3.04e-15	-2.04397	ATF1
37424_at	0.00557	1.43242	CCHCR1	222870_s_at	2.22e-10	1.05352	B3GNT2	207686_s_at	0.0095	0.249709	CASP8		235264_at	1.15e-05	-1.37669	HCFC2	232270_at	2.01e-09	-1.93204	C9orf3	204449_at	3.11e-15	-0.760494	PDCL
211174_s_at	0.00199	1.80227	CCKAR	1555842_at	2.22e-10	2.51962	CYTH2	210775_x_at	1.88e-06	0.523688	CASP9		204422_s_at	1.15e-05	-2.67862	FGF2	208077_at	0.00153	-0.438774	C9orf38	209090_s_at	3.15e-15	-1.72356	SH3GLB1
207354_at	0.0089	1.78535	CCL16	222921_s_at	2.25e-10	1.66362	HEY2	207317_s_at	0.00313	0.451495	CASQ2		236004_at	1.18e-05	-1.78748	AP5M1	225919_s_at	0.000398	-0.544866	C9orf72	203518_at	3.23e-15	-1.00201	LYST
207861_at	0.00263	1.44495	CCL22	200913_at	2.26e-10	1.36628	PPM1G	209145_s_at	2.07e-05	0.320606	CBFA2T2		213139_at	1.19e-05	-2.42031	SNAI2	233504_at	5.57e-16	-1.8393	C9orf84	201328_at	3.38e-15	-1.55751	ETS2
224240_s_at	0.000319	1.38482	CCL28	227296_at	2.28e-10	1.18308	MFSD3	206788_s_at	4.74e-05	0.348807	CBFB		219451_at	1.19e-05	-1.31398	MSRB2	209726_at	1.03e-09	-1.97985	CA11	202962_at	3.67e-15	-1.11875	KIF13B
1555759_a_at	0.00142	1.97162	CCL5	206547_s_at	2.29e-10	1.3789	PPEF1	206607_at	0.000918	0.389292	CBL		241745_at	1.21e-05	-2.51534	LOC100507557	204865_at	4.17e-09	-1.217	CA3	213262_at	3.78e-15	-1.12467	SACS
231991_at	3.41e-05	2.50666	CCM2L	226670_s_at	2.35e-10	1.45301	PABPC1L	220638_s_at	1.49e-07	1.09407	CBLC		209717_at	1.21e-05	-1.60847	EVI5	214082_at	0.00103	-1.03168	CA5B	206375_s_at	3.82e-15	-0.831409	HSPB3
203418_at	0.000833	2.59846	CCNA2	241945_at	2.37e-10	1.27091	LOC101929681	212816_s_at	2.77e-08	1.40411	CBS		229313_at	1.22e-05	-2.58249	ANO5	225915_at	1.07e-07	-1.51498	CAB39L	218249_at	4.3e-15	-0.891038	ZDHHC6
214710_s_at	0.000153	1.75805	CCNB1	226549_at	2.38e-10	1.71271	SBK1	206724_at	9.6e-08	0.479181	CBX4		213992_at	1.22e-05	-1.6902	COL4A6	202624_s_at	0.000328	-0.648548	CABIN1	204201_s_at	4.45e-15	-1.56366	PTPN13
202705_at	3.09e-08	3.20763	CCNB2	244395_at	2.49e-10	2.77089	FLJ41455	207083_s_at	0.0018	0.25445	CC2D1A		202377_at	1.22e-05	-1.61661	LEPROT	225627_s_at	1.08e-05	-1.38229	CACHD1	217317_s_at	4.72e-15	-1.52429	HERC2P9
231481_at	0.000182	2.10563	CCNB3	207059_at	2.54e-10	2.55736	PAX9	220581_at	0.000187	0.458489	CCDC170		211666_x_at	1.24e-05	-2.00344	SNORD83B	242973_at	9.66e-09	-0.853263	CACNA1C	203870_at	4.76e-15	-0.727526	USP46
208712_at	0.00436	1.40202	CCND1	1552617_a_at	2.55e-10	1.7112	RFWD2	214037_s_at	0.000266	0.454276	CCDC22		239846_at	1.25e-05	-2.52118	MTHFD1	207869_s_at	6.68e-08	-1.6936	CACNA1G	204931_at	4.77e-15	-2.3008	TCF21
213523_at	3.39e-08	3.70945	CCNE1	235186_at	2.63e-10	0.698541	FAM231D	221912_s_at	0.00016	0.410047	CCDC28B		217995_at	1.25e-05	-1.9183	SQRDL	207050_at	1.99e-14	-1.00729	CACNA2D1	214102_at	5.32e-15	-0.899129	AGAP9
205034_at	1.67e-05	1.9879	CCNE2	216995_x_at	2.63e-10	0.994318	MKRN2	220908_at	0.00983	0.254822	CCDC33		227728_at	1.26e-05	-1.85369	PPM1A	1559419_at	1.02e-11	-1.47103	CACNB2	212526_at	5.49e-15	-1.34372	SPG20
204826_at	0.00232	1.25108	CCNF	233509_at	2.68e-10	1.15889	HERC4	219893_at	0.00481	0.335166	CCDC71		235675_at	1.26e-05	-1.61111	DHFR2	34726_at	9.94e-05	-1.23486	CACNB3	208146_s_at	5.5e-15	-2.4312	CPVL
224652_at	0.000136	1.36266	CCNY	216750_at	2.7e-10	2.2323	APBB2	204610_s_at	4.47e-09	1.37397	CCDC85B		205452_at	1.29e-05	-1.2087	PIGB	244099_at	1.5e-16	-1.28614	CACNG2	200847_s_at	5.55e-15	-2.38721	SARAF
206337_at	0.000215	2.1234	CCR7	220232_at	2.74e-10	1.91928	SCD5	219018_s_at	0.000653	0.295499	CCDC85C		203642_s_at	1.29e-05	-1.78263	COBLL1	234750_at	9.92e-05	-0.41926	CACNG8	209369_at	5.57e-15	-2.80928	ANXA3
1553698_a_at	0.00608	1.88271	CCSAP	201749_at	2.78e-10	1.27987	ECE1	203119_at	0.00527	0.303241	CCDC86		226151_x_at	1.29e-05	-1.47177	CRYZL1	209032_s_at	0.000461	-1.03477	CADM1	213686_at	5.58e-15	-0.917321	VPS13A
232738_at	0.00913	1.43847	CCSER1	221280_s_at	2.84e-10	1.78038	PARD3	219887_at	0.00796	0.289958	CCDC87		202020_s_at	1.3e-05	-1.57295	LANCL1	226953_at	3.93e-07	-0.781023	CADM3	201384_s_at	5.63e-15	-1.91429	NBR1
244652_at	0.0065	1.56097	CD101	1561423_at	2.85e-10	0.645006	LINC00535	206257_at	0.000164	0.38712	CCDC9		227701_at	1.31e-05	-1.46487	CCDC186	233950_at	0.00206	-0.647574	CADPS	205072_s_at	5.87e-15	-0.507599	XRCC4
219669_at	0.00665	1.32118	CD177	209473_at	2.9e-10	1.87315	ENTPD1	42361_g_at	2.33e-07	0.493568	CCHCR1		219870_at	1.31e-05	-1.48967	ATF7IP2	219572_at	1.04e-08	-2.06679	CADPS2	213547_at	6.33e-15	-1.31007	CAND2
1553395_a_at	0.00469	1.1469	CD200R1	227829_at	2.92e-10	1.01952	LARGE2	210642_at	0.00432	0.286434	CCIN		203889_at	1.32e-05	-2.7741	SCG5	235829_at	2.86e-05	-1.10809	CAHM	201363_s_at	6.65e-15	-1.31445	IVNS1ABP
1555729_a_at	0.00296	1.26971	CD209	1557532_at	2.95e-10	2.04545	NDUFA7	211173_at	0.000204	0.4144	CCKAR		225782_at	1.32e-05	-2.11566	MSRB3	205428_s_at	6.07e-18	-2.68532	CALB2	209717_at	6.66e-15	-1.01287	EVI5
208651_x_at	0.00025	2.95198	CD24	204170_s_at	3e-10	2.35282	CKS2	210072_at	0.00113	0.582765	CCL19		205771_s_at	1.33e-05	-1.80156	AKAP7	238560_at	7.85e-05	-0.582769	CALCOCO2	219137_s_at	6.77e-15	-1.55052	MFF
223834_at	0.00663	1.15318	CD274	239054_at	3e-10	0.902976	SFMBT1	221463_at	0.00351	0.238294	CCL24		204151_x_at	1.33e-05	-2.03401	AKR1C1	234996_at	3.13e-13	-3.542	CALCRL	217955_at	6.83e-15	-1.14225	BCL2L13
1559583_at	0.00722	1.40491	CD276	211320_s_at	3.1e-10	0.806541	PTPRU	205114_s_at	0.0013	0.885344	CCL3L3		201532_at	1.35e-05	-2.59817	PSMA3	215199_at	8.75e-15	-1.36756	CALD1	209505_at	6.96e-15	-2.69013	NR2F1
205264_at	0.00746	0.867698	CD3EAP	225053_at	3.19e-10	1.1666	CNOT7	208075_s_at	0.00615	0.283318	CCL7		220180_at	1.38e-05	-2.522	CCDC68	241619_at	0.000115	-0.546193	CALM3	207078_at	7.06e-15	-0.775499	MED6
203547_at	0.00493	1.51468	CD4	1556113_at	3.19e-10	1.29503	LOC101928841	205899_at	0.00633	0.888387	CCNA1		202724_s_at	1.39e-05	-1.42511	FOXO1	214315_x_at	0.000868	-0.48336	CALR	202317_s_at	7.77e-15	-1.03658	UBE4B
205153_s_at	0.00654	1.50164	CD40	203213_at	3.24e-10	2.77124	CDK1	203418_at	1.61e-07	1.04199	CCNA2		226863_at	1.39e-05	-1.80276	FAM110C	1559991_s_at	4.48e-05	-0.901517	CAMK1D	215287_at	7.83e-15	-0.606266	STRN
213857_s_at	2.46e-05	1.26078	CD47	218009_s_at	3.28e-10	2.27698	PRC1	214710_s_at	2.61e-05	1.41794	CCNB1		221213_s_at	1.39e-05	-1.57249	LOC145783	210404_x_at	8.65e-06	-0.552968	CAMK2B	209384_at	8.43e-15	-1.36978	PROSC
211893_x_at	0.00206	1.64682	CD6	235170_at	3.31e-10	0.991608	ZNF92	202705_at	7.28e-08	1.28522	CCNB2		239903_at	1.4e-05	-3.06432	TPBG	224994_at	1.85e-09	-1.55951	CAMK2D	220173_at	8.61e-15	-1.04445	BBOF1
214049_x_at	0.00819	1.37033	CD7	227228_s_at	3.39e-10	1.97078	CCDC88C	208711_s_at	0.000239	0.843249	CCND1		203824_at	1.4e-05	-2.86284	TSPAN8	1552893_at	0.00376	-0.322513	CAMK2N2	210145_at	8.88e-15	-1.90152	PLA2G4A
207176_s_at	0.00174	1.4981	CD80	212218_s_at	3.5e-10	0.759961	FASN	213523_at	2.86e-09	1.72752	CCNE1		200847_s_at	1.4e-05	-1.53357	SARAF	219617_at	6.99e-07	-1.06195	CAMKMT	209227_at	8.91e-15	-1.17921	TUSC3
203904_x_at	2e-05	2.16057	CD82	1570230_at	3.56e-10	2.31822	LOC101927884	211814_s_at	3.35e-05	0.415152	CCNE2		230040_at	1.42e-05	-2.60202	ADAMTS18	220410_s_at	4.44e-09	-0.91413	CAMSAP1	211974_x_at	8.97e-15	-1.2164	RBPJ
230037_at	0.00241	1.54112	CD8B	219764_at	3.58e-10	3.5963	FZD10	204826_at	0.00272	0.373744	CCNF		202512_s_at	1.42e-05	-1.73965	ATG5	243910_x_at	3.14e-13	-1.35738	CAND1	212779_at	9.55e-15	-1.43273	KIAA1109
202878_s_at	0.000146	1.42893	CD93	1561978_at	3.63e-10	1.46876	LOC284798	210021_s_at	0.00026	0.549076	CCNO		219371_s_at	1.43e-05	-2.33221	KLF2	213547_at	0.000848	-1.06117	CAND2	221802_s_at	1.01e-14	-1.97873	SHTN1
239247_at	0.00735	1.31122	CD99P1	215394_at	3.68e-10	2.47873	PIK3C3	214638_s_at	0.000177	0.227177	CCNT2		225793_at	1.44e-05	-2.06605	LIX1L	238034_at	2.04e-07	-1.23512	CANX	218962_s_at	1.03e-14	-1.236	TMEM168
202870_s_at	2.05e-06	2.44012	CDC20	218781_at	3.68e-10	0.916463	SMC6	207794_at	0.00401	0.321632	CCR2		202749_at	1.45e-05	-1.74274	WRB	232012_at	5.64e-06	-0.527273	CAPN1	204301_at	1.05e-14	-0.972769	KBTBD11
1555772_a_at	0.00366	2.00963	CDC25A	201887_at	3.78e-10	1.45874	IL13RA1	207445_s_at	0.00787	0.285689	CCR9		202386_s_at	1.46e-05	-1.49302	KIAA0430	221040_at	5e-07	-1.00086	CAPN10	203659_s_at	1.14e-14	-0.994056	TRIM13
205167_s_at	1.07e-06	2.97518	CDC25C	221692_s_at	3.86e-10	2.18838	MRPL34	203522_at	0.000693	0.523158	CCS		225219_at	1.47e-05	-1.94067	SMAD5	210944_s_at	1.35e-09	-1.36037	CAPN3	209455_at	1.15e-14	-1.26879	FBXW11
212540_at	0.00229	1.11196	CDC34	225263_at	4.06e-10	1.49556	HS6ST1	201946_s_at	0.00251	1.06136	CCT2		202741_at	1.47e-05	-1.5461	PRKACB	202966_at	1.11e-11	-1.50217	CAPN6	217908_s_at	1.17e-14	-1.46835	DCAF6
1556931_at	0.00774	1.22538	CDC42-IT1	215953_at	4.14e-10	1.49274	SMG7-AS1	208696_at	1.45e-10	1.38882	CCT5		218042_at	1.48e-05	-1.42638	COPS4	203356_at	3.48e-06	-1.33602	CAPN7	213459_at	1.19e-14	-1.02601	RPL37A
213595_s_at	0.00969	1.37055	CDC42BPA	202870_s_at	4.16e-10	2.62935	CDC20	219669_at	0.00108	0.366039	CD177		222881_at	1.48e-05	-2.23414	HPSE	218456_at	2.45e-05	-0.816229	CAPRIN2	219250_s_at	1.19e-14	-2.26279	FLRT3
214721_x_at	0.00459	0.98483	CDC42EP4	223777_at	4.18e-10	0.731011	DDX11L2	206398_s_at	0.000257	0.383523	CD19		203758_at	1.48e-05	-1.48464	CTSO	224370_s_at	0.00236	-1.02044	CAPS2	202539_s_at	1.23e-14	-1.65456	HMGCR
229120_s_at	0.00473	0.836838	CDC42SE1	238194_at	4.19e-10	1.6157	DGKK	208592_s_at	9.87e-05	0.411537	CD1E		214234_s_at	1.49e-05	-1.97388	CYP3A5	1569450_at	2.13e-05	-0.882188	CAPZA2	221045_s_at	1.23e-14	-1.16495	PER3
204126_s_at	2.65e-05	3.12414	CDC45	206938_at	4.24e-10	1.26811	SRD5A2	38521_at	2.92e-05	0.545277	CD22		203762_s_at	1.5e-05	-2.03697	DYNC2LI1	1552703_s_at	8.55e-06	-1.47577	CARD16	213388_at	1.28e-14	-1.65629	LOC101930416
203968_s_at	0.000112	1.37042	CDC6	229840_at	4.27e-10	1.37416	IQSEC2	266_s_at	1.82e-16	3.41202	CD24		201241_at	1.5e-05	-1.28771	DDX1	232969_at	0.00228	-0.324821	CARD8	210751_s_at	1.39e-14	-0.900166	RGN
204510_at	2.66e-05	1.65164	CDC7	219306_at	4.41e-10	2.00317	KIF15	219025_at	1.91e-05	0.843662	CD248		222791_at	1.53e-05	-2.2925	RSBN1	1569004_at	0.000227	-0.911022	CARD8-AS1	212637_s_at	1.45e-14	-0.689861	WWP1
226661_at	0.000359	2.52441	CDCA2	201291_s_at	4.44e-10	2.49174	TOP2A	211856_x_at	0.00377	0.271099	CD28		239999_at	1.54e-05	-2.4536	MIR99AHG	1555391_a_at	0.00162	-0.568766	CARF	204587_at	1.47e-14	-0.899776	SLC25A14
221436_s_at	0.000547	2.06481	CDCA3	227493_s_at	4.46e-10	1.40278	KIAA1143	217072_at	0.00701	0.222221	CD300A		228480_at	1.55e-05	-1.57871	VAPA	1566134_at	0.000206	-1.25642	CARHSP1	205259_at	1.48e-14	-1.24	NR3C2
218399_s_at	0.00319	1.02278	CDCA4	212022_s_at	4.54e-10	1.31241	MKI67	207270_x_at	1.75e-08	0.454671	CD300C		228564_at	1.57e-05	-2.72825	LINC01116	230793_at	0.00438	-0.767044	CARMIL1	202797_at	1.66e-14	-1.6014	SACM1L
224753_at	5.84e-06	2.25347	CDCA5	222848_at	4.64e-10	2.25999	CENPK	218529_at	5.54e-08	0.7575	CD320		205684_s_at	1.6e-05	-1.19677	DENND4C	240982_at	2.11e-14	-1.40878	CARS	215567_at	1.67e-14	-0.490193	FCF1
224428_s_at	0.00108	1.9361	CDCA7	213520_at	4.75e-10	0.995448	RECQL4	209543_s_at	0.000117	0.65336	CD34		209340_at	1.6e-05	-1.74592	UAP1	1561232_at	0.00484	-0.436372	CASC11	213331_s_at	1.69e-14	-1.17215	NEK1
221520_s_at	2.85e-05	2.59912	CDCA8	209692_at	4.77e-10	3.16347	EYA2	205456_at	0.00245	0.395766	CD3E		207974_s_at	1.62e-05	-1.57905	SKP1	241047_at	1.1e-05	-1.02733	CASC15	214235_at	1.79e-14	-1.32544	CYP3A5
1554110_at	0.00963	1.31163	CDCP1	227545_at	4.8e-10	1.47302	BARD1	35150_at	1.53e-12	0.677447	CD40		218025_s_at	1.63e-05	-1.47907	ECI2	1552719_at	1.33e-12	-0.935024	CASC4	212845_at	1.86e-14	-1.42352	SAMD4A
206280_at	0.0033	2.05792	CDH18	219556_at	4.85e-10	1.12217	C16orf59	207892_at	0.0034	0.32269	CD40LG		204085_s_at	1.66e-05	-1.75279	CLN5	219342_at	7.68e-05	-0.890513	CASD1	51146_at	1.9e-14	-0.803319	PIGV
230157_at	0.0023	2.08011	CDH24	50314_i_at	4.85e-10	1.43339	C20orf27	212014_x_at	0.0016	0.490613	CD44		244008_at	1.67e-05	-1.83904	PARP8	238698_at	3.07e-07	-1.12243	CASK	222275_at	1.99e-14	-0.833114	MRPS30
214803_at	9.21e-06	2.91578	CDH6	212002_at	4.89e-10	0.976502	SZRD1	207549_x_at	5.77e-05	0.639478	CD46		226250_at	1.68e-05	-1.3684	ZBTB20	1569737_a_at	1.67e-08	-1.45553	CASKIN1	206404_at	2e-14	-2.4197	FGF9
1555019_at	0.00693	1.59716	CDHR1	205533_s_at	4.9e-10	2.22667	CDH6	213055_at	1.19e-05	0.557597	CD47		206101_at	1.68e-05	-2.67636	ECM2	61297_at	0.00609	-0.464088	CASKIN2	205429_s_at	2e-14	-0.578329	MPP6
240537_s_at	0.00247	2.05003	CDIPT-AS1	1559507_at	4.92e-10	2.07108	LOC100130357	216322_at	0.00553	0.159128	CD58		209034_at	1.71e-05	-1.54436	PNRC1	211367_s_at	1.32e-09	-1.31569	CASP1	201436_at	2.05e-14	-0.905657	EIF4E
210559_s_at	0.000406	2.12057	CDK1	41047_at	5e-10	1.33681	C9orf16	200983_x_at	0.00306	0.921652	CD59		208966_x_at	1.71e-05	-1.70559	IFI16	1564736_a_at	1.17e-06	-0.909737	CASP12	201917_s_at	2.07e-14	-1.70427	SLC25A36
208824_x_at	0.00686	1.04909	CDK16	239887_at	5.29e-10	3.09982	LOC101928554	213958_at	1.2e-06	0.549121	CD6		213939_s_at	1.72e-05	-1.637	RUFY3	209812_x_at	0.00182	-0.869409	CASP2	208121_s_at	2.14e-14	-1.05997	PTPRO
204252_at	0.00476	0.91654	CDK2	204259_at	5.29e-10	3.80987	MMP7	214049_x_at	0.00211	0.351409	CD7		230263_s_at	1.73e-05	-2.4633	DOCK5	213596_at	3.87e-12	-1.39331	CASP4	214830_at	2.15e-14	-1.25715	SLC38A6
207143_at	0.00309	1.63174	CDK6	224985_at	5.35e-10	1.04667	NRAS	215925_s_at	4.62e-06	0.434533	CD72		212294_at	1.73e-05	-1.54737	GNG12	1570001_at	2.09e-08	-1.70058	CASP8AP2	209576_at	2.18e-14	-1.33297	GNAI1
209644_x_at	7.9e-05	1.95952	CDKN2A	220887_at	5.37e-10	2.78229	CCDC177	209619_at	0.000144	1.74955	CD74		222811_at	1.74e-05	-1.63426	CMTR2	212580_at	4.41e-10	-0.991152	CAST	205031_at	2.47e-14	-1.25915	EFNB3
236313_at	0.00887	0.887467	CDKN2B	214804_at	5.37e-10	0.771472	CENPI	205049_s_at	0.000309	0.503842	CD79A		213247_at	1.75e-05	-2.99566	SVEP1	234353_at	5.51e-05	-0.7901	CATSPERG	208859_s_at	2.54e-14	-1.28797	ATRX
1559884_at	0.00101	1.72674	CDKN2B-AS1	203728_at	5.59e-10	1.65413	BAK1	207176_s_at	0.00752	0.354866	CD80		200762_at	1.75e-05	-1.46833	DPYSL2	203065_s_at	2.1e-10	-2.77965	CAV1	201454_s_at	2.59e-14	-1.51067	NPEPPS
209714_s_at	0.000103	1.77031	CDKN3	206817_x_at	5.59e-10	2.39493	CELF3	203904_x_at	1.74e-09	0.798464	CD82		227265_at	1.77e-05	-2.28599	FGL2	203323_at	5.54e-08	-1.83617	CAV2	209815_at	2.7e-14	-1.74664	PTCH1
206192_at	0.0011	2.08224	CDSN	1557406_s_at	5.61e-10	1.09532	LOC100130111	202877_s_at	3e-07	0.680376	CD93		227116_at	1.77e-05	-1.39894	MON1B	208056_s_at	8.55e-11	-0.981366	CBFA2T3	221235_s_at	2.81e-14	-0.834988	TGFBRAP1
228868_x_at	1.07e-08	3.75342	CDT1	223440_at	5.96e-10	2.08066	C16orf70	210441_at	0.00135	0.303536	CDC14A		223122_s_at	1.81e-05	-3.09477	SFRP2	205747_at	1.01e-10	-1.599	CBLN1	201612_at	2.84e-14	-1.36202	ALDH9A1
203099_s_at	1.54e-06	2.65943	CDYL	208281_x_at	6.29e-10	0.677868	DAZ4	202870_s_at	8.19e-09	2.06889	CDC20		226022_at	1.82e-05	-1.72652	SASH1	242524_at	4.29e-10	-2.08767	CBLN4	221234_s_at	2.85e-14	-0.854008	BACH2
227290_at	0.0034	1.0831	CDYL2	34689_at	6.49e-10	0.669471	ATRIP	204695_at	3.69e-10	1.03922	CDC25A		227536_at	1.83e-05	-2.73497	ZC3H13	1553693_s_at	4.29e-11	-1.56541	CBR4	219013_at	2.87e-14	-1.60969	GALNT11
230504_at	0.00548	1.56648	CEACAM19	227475_at	6.64e-10	2.71454	FOXQ1	201853_s_at	0.00718	0.499371	CDC25B		219961_s_at	1.85e-05	-1.90907	KIZ	230998_at	2.03e-06	-0.886012	CBX3	203135_at	3.05e-14	-1.02099	TBP
216605_s_at	0.00816	1.22617	CEACAM21	221072_at	6.64e-10	1.75639	GSN-AS1	205167_s_at	2.15e-13	0.936265	CDC25C		222498_at	1.86e-05	-2.22305	AZI2	241712_at	6.24e-05	-1.35344	CBY3	209630_s_at	3.16e-14	-1.68623	FBXW2
206198_s_at	0.00824	1.75755	CEACAM7	238331_at	7.38e-10	1.87431	SPRN	212540_at	1.14e-06	0.951859	CDC34		201084_s_at	1.87e-05	-1.48632	BCLAF1	239014_at	9.44e-12	-2.09365	CCAR1	210136_at	3.26e-14	-1.80335	MBP
204039_at	0.00158	1.5586	CEBPA	209709_s_at	7.39e-10	1.53231	HMMR	209953_s_at	0.000194	0.765169	CDC37		230875_s_at	1.9e-05	-2.17514	ATP11A	243805_at	3.39e-10	-1.54328	CCBE1	210778_s_at	3.31e-14	-0.945682	MIR4800
214523_at	0.00726	1.17995	CEBPE	213389_at	7.77e-10	0.8685	ZNF592	217849_s_at	3.81e-12	1.62349	CDC42BPB		202232_s_at	1.9e-05	-2.04849	EIF3M	230900_at	5.66e-06	-0.84746	CCDC110	207753_at	3.32e-14	-0.878068	ZNF304
204113_at	0.000448	1.13711	CELF1	223312_at	7.83e-10	0.829991	PRADC1	204693_at	1.02e-06	0.709792	CDC42EP1		200782_at	1.9e-05	-1.64352	ANXA5	1553894_at	0.00212	-0.639192	CCDC122	202125_s_at	3.4e-14	-1.70771	TRAK2
41660_at	0.00475	0.842616	CELSR1	219787_s_at	8.15e-10	2.28607	ECT2	218062_x_at	2.39e-11	1.02613	CDC42EP4		208778_s_at	1.95e-05	-1.69907	SNORA29	236046_at	0.0012	-0.805597	CCDC127	212946_at	3.45e-14	-1.23421	VWA8
204029_at	0.00395	1.07219	CELSR2	222343_at	8.19e-10	1.17494	BCL2L11	204126_s_at	5.53e-11	0.850415	CDC45		228946_at	1.96e-05	-1.84148	INTU	1554022_at	1.23e-10	-1.3817	CCDC13	209737_at	3.53e-14	-1.24247	MAGI2
40020_at	2.25e-07	2.11404	CELSR3	218731_s_at	8.56e-10	1.50401	VWA1	209055_s_at	4.26e-06	0.585561	CDC5L		235339_at	1.97e-05	-1.32333	SETDB2	1561054_a_at	0.000551	-0.86876	CCDC14	206848_at	3.54e-14	-1.39866	COX20
216116_at	0.00353	2.12961	CELSR3-AS1	227452_at	8.59e-10	2.06496	LINC00673	203968_s_at	4.23e-06	0.612911	CDC6		209900_s_at	1.98e-05	-2.27684	SLC16A1	1564360_a_at	1.01e-06	-1.51751	CCDC144NL-AS1	212653_s_at	3.55e-14	-1.85337	EHBP1
212942_s_at	4.9e-05	3.06729	CEMIP	209833_at	8.6e-10	2.44653	CRADD	204510_at	0.00146	0.698871	CDC7		209384_at	1.99e-05	-2.09601	PROSC	231504_at	6.8e-06	-1.52584	CCDC148	209274_s_at	3.58e-14	-1.77844	ISCA1
210821_x_at	0.00752	1.4695	CENPA	222946_s_at	8.63e-10	1.16082	AUNIP	221436_s_at	0.00119	0.479283	CDCA3		224975_at	1.99e-05	-1.78445	NFIA	240293_at	0.00545	-0.747796	CCDC153	212554_at	3.8e-14	-1.08975	CAP2
205046_at	0.000244	2.40821	CENPE	224009_x_at	9.41e-10	2.78444	DHRS9	218399_s_at	5.64e-07	0.760147	CDCA4		224801_at	2e-05	-1.92828	NDFIP2	1558160_at	9.51e-10	-1.11383	CCDC171	209493_at	4.03e-14	-2.04241	PDZD2
209172_s_at	4.63e-11	3.90445	CENPF	242970_at	9.68e-10	1.37947	DIP2B	221520_s_at	5.25e-11	1.07811	CDCA8		209362_at	2.01e-05	-1.61542	LOC101928625	1558094_s_at	7.89e-06	-1.05522	CCDC174	215204_at	4.03e-14	-0.758777	AKR1C2
214804_at	4.95e-06	1.83785	CENPI	200825_s_at	9.68e-10	0.998577	HYOU1	201130_s_at	0.000495	0.499588	CDH1		226633_at	2.01e-05	-1.92993	RAB8B	1552391_at	0.00857	-0.306152	CCDC185	212710_at	4.05e-14	-0.94666	CAMSAP1
222848_at	2.04e-05	2.72341	CENPK	230339_at	1.02e-09	1.75681	CCDC138	206327_s_at	1e-08	0.602611	CDH15		211458_s_at	2.03e-05	-1.48579	GABARAPL3	209479_at	4.58e-05	-1.03719	CCDC28A	207761_s_at	4.22e-14	-2.55681	METTL7A
232065_x_at	0.00224	1.33781	CENPL	214446_at	1.04e-09	2.62976	ELL2	206280_at	0.00601	0.576452	CDH18		209106_at	2.04e-05	-1.8858	NCOA1	239254_at	0.00671	-0.394681	CCDC40	209566_at	4.78e-14	-1.48048	INSIG2
218741_at	0.00881	2.01441	CENPM	235515_at	1.04e-09	1.60254	SYNE4	203441_s_at	7.68e-05	0.800079	CDH2		233898_s_at	2.04e-05	-1.63248	FGFR1OP2	226713_at	2.92e-11	-1.20716	CCDC50	208617_s_at	4.84e-14	-1.53244	PTP4A2
219555_s_at	8.99e-05	2.23332	CENPN	235178_x_at	1.05e-09	2.61339	ESCO2	210913_at	0.000214	0.235868	CDH20		225509_at	2.06e-05	-1.41048	SAP30L	218628_at	0.00907	-0.730871	CCDC53	212485_at	5.07e-14	-0.888999	GPATCH8
226118_at	0.00361	1.35468	CENPO	208137_x_at	1.05e-09	2.10063	ZNF611	204677_at	9.54e-05	0.81384	CDH5		225627_s_at	2.08e-05	-1.55726	CACHD1	1554117_at	1.92e-29	-4.05	CCDC60	202381_at	5.18e-14	-2.26269	ADAM9
218883_s_at	8.26e-08	2.04945	CENPU	204266_s_at	1.06e-09	1.13635	CHKA	205532_s_at	0.000139	1.31764	CDH6		244764_at	2.09e-05	-1.78297	HIVEP3	220180_at	1.22e-06	-1.48714	CCDC68	219751_at	5.3e-14	-0.797408	SETD6
237129_at	0.00309	1.71631	CEP152	201827_at	1.06e-09	1.20337	SMARCD2	220679_s_at	0.00515	0.340535	CDH7		202842_s_at	2.12e-05	-1.6677	DNAJB9	1553102_a_at	2.53e-11	-1.44035	CCDC69	200603_at	5.34e-14	-2.24346	PRKAR1A
218542_at	5.51e-05	2.7419	CEP55	228955_at	1.07e-09	1.86106	LRP8	210518_at	0.0055	0.224994	CDH8		233536_at	2.13e-05	-2.37787	ASXL3	219893_at	8.44e-06	-0.642295	CCDC71	213546_at	5.55e-14	-1.54083	DKFZP586I1420
1554488_at	8.83e-05	1.85656	CEP70	209229_s_at	1.09e-09	1.25538	PPP6R1	219796_s_at	0.0114	0.209921	CDHR5		229116_at	2.14e-05	-3.12375	CNKSR2	225242_s_at	1.44e-08	-2.80641	CCDC80	211932_at	5.72e-14	-1.54794	HNRNPA3
219531_at	0.00398	1.75407	CEP72	244173_at	1.1e-09	2.39907	MIS18BP1	210559_s_at	1.51e-07	1.55829	CDK1		215133_s_at	2.16e-05	-2.00959	LOC102725213	223300_s_at	4.3e-12	-1.49628	CCDC82	218146_at	5.91e-14	-0.890569	GLT8D1
232106_s_at	0.00945	1.36134	CEP89	213007_at	1.13e-09	1.28908	FANCI	207319_s_at	0.031	0.139875	CDK13		229285_at	2.17e-05	-1.90438	RNASEL	227208_at	1.01e-07	-0.78958	CCDC84	218490_s_at	6.06e-14	-1.46935	ZNF302
227381_at	0.00691	1.26939	CERCAM	206102_at	1.13e-09	1.85042	GINS1	207239_s_at	6.46e-11	1.6543	CDK16		218518_at	2.18e-05	-1.52114	FAM13B	219018_s_at	0.00368	-0.611585	CCDC85C	218432_at	6.23e-14	-1.67919	FBXO3
206397_x_at	0.00429	2.13538	CERS1	220057_at	1.14e-09	1.60582	XAGE1B	214797_s_at	0.00137	0.408095	CDK18		236359_at	2.19e-05	-1.96412	SCN4B	1553228_at	0.00207	-0.752291	CCDC89	209612_s_at	6.34e-14	-3.52812	ADH1B
218922_s_at	0.00269	1.47697	CERS4	233491_at	1.15e-09	1.60129	LOC100268168	212897_at	0.00784	0.27859	CDK19		204182_s_at	2.2e-05	-2.44412	ZBTB43	1570571_at	0.000485	-0.531103	CCDC91	221787_at	7.13e-14	-1.04084	C6orf120
206824_at	0.00119	1.69132	CES1P1	228323_at	1.17e-09	1.79766	KNL1	204252_at	1.46e-05	0.702982	CDK2		227038_at	2.25e-05	-2.1714	SGMS2	218175_at	0.000104	-1.03781	CCDC92	209517_s_at	7.25e-14	-1.04219	ASH2L
220335_x_at	0.00724	1.68624	CES3	236737_at	1.23e-09	2.10685	TEPSIN	203252_at	1.56e-07	1.14595	CDK2AP2		228827_at	2.25e-05	-2.7026	RUNX1T1	209689_at	2.56e-07	-0.695688	CCDC93	212447_at	7.47e-14	-0.891624	KBTBD2
1557866_at	0.00675	3.01571	CFAP157	225655_at	1.23e-09	1.76121	UHRF1	204247_s_at	9.55e-07	0.821733	CDK5		218645_at	2.26e-05	-2.01575	ZNF277	32128_at	7.8e-05	-2.80365	CCL18	212224_at	7.63e-14	-2.77912	ALDH1A1
1553886_at	0.00687	1.61974	CFAP65	221765_at	1.25e-09	1.43147	UGCG	205852_at	0.00779	0.278929	CDK5R2		208655_at	2.28e-05	-1.64056	CCNI	210549_s_at	0.00166	-0.805626	CCL23	212837_at	7.66e-14	-0.742028	FAM175B
1569172_a_at	0.00997	1.05014	CFAP99	1556835_s_at	1.26e-09	0.923659	DSG2-AS1	220935_s_at	0.000485	0.26433	CDK5RAP2		223340_at	2.3e-05	-1.50759	ATL1	208075_s_at	7.85e-10	-1.1832	CCL7	217776_at	7.76e-14	-1.36208	RDH11
200021_at	1.74e-05	2.20706	CFL1	241354_at	1.3e-09	1.12188	ASMTL-AS1	203198_at	2.25e-06	0.816214	CDK9		204059_s_at	2.3e-05	-1.99018	ME1	1569126_at	7.57e-06	-1.01262	CCNC	217979_at	7.83e-14	-2.34475	TSPAN13
231785_at	0.000271	1.83089	CGB7	49878_at	1.32e-09	0.847864	PEX16	214877_at	1.63e-06	0.608829	CDKAL1		234192_s_at	2.3e-05	-1.44805	GKAP1	200953_s_at	2.34e-06	-2.02854	CCND2	208772_at	7.95e-14	-1.48973	ANKHD1-EIF4EBP3
210956_at	0.00117	1.54786	CH17-360D5.1	209873_s_at	1.43e-09	1.77305	PKP3	216923_at	0.00274	0.253265	CDKL5		203408_s_at	2.31e-05	-1.94915	SATB1	223084_s_at	9.83e-05	-1.02103	CCNDBP1	212239_at	8.09e-14	-1.60713	PIK3R1
206869_at	0.0086	1.65554	CHAD	220295_x_at	1.45e-09	1.45231	DEPDC1	209644_x_at	1.59e-07	1.86687	CDKN2A		200937_s_at	2.32e-05	-1.79175	RPL5	228081_at	1.44e-12	-1.50442	CCNG2	200066_at	8.12e-14	-1.39373	IK
203976_s_at	0.00486	1.81629	CHAF1A	234445_at	1.48e-09	1.86633	ZNRD1ASP	210240_s_at	5.35e-07	0.60523	CDKN2D		205027_s_at	2.32e-05	-1.93772	MAP3K8	208656_s_at	4.06e-05	-0.995349	CCNI	202304_at	9.58e-14	-1.57229	FNDC3A
224932_at	0.000116	2.62679	CHCHD10	218541_s_at	1.5e-09	4.06569	C8orf4	209714_s_at	1.37e-07	1.4819	CDKN3		201260_s_at	2.39e-05	-1.87766	SYPL1	225824_at	0.00378	-0.558244	CCNK	221493_at	1.02e-13	-2.1582	TSPYL1
222701_s_at	0.00162	1.17736	CHCHD7	202705_at	1.59e-09	2.12791	CCNB2	208280_at	0.00228	0.200913	CDRT1		209369_at	2.43e-05	-2.60149	ANXA3	222999_s_at	1.39e-08	-1.2517	CCNL2	205003_at	1.1e-13	-2.36394	DOCK4
208806_at	0.00507	1.41613	CHD3	218039_at	1.6e-09	2.04786	NUSAP1	222063_s_at	0.00436	0.176788	CDS1		224763_at	2.43e-05	-1.96515	LOC100506548	229184_at	5.26e-05	-0.455786	CCNT2	217152_at	1.11e-13	-1.03358	ALDH1A2
218829_s_at	0.000387	1.71115	CHD7	208060_at	1.61e-09	1.48492	PAX7	212862_at	3.41e-16	1.04692	CDS2		227273_at	2.45e-05	-1.34579	BMPR1A	224649_x_at	0.00108	-0.70317	CCNY	215143_at	1.12e-13	-1.3909	DPY19L2P2
212571_at	0.00204	1.08826	CHD8	1568613_at	1.61e-09	0.852833	RSPH3	209832_s_at	2.94e-07	0.786155	CDT1		225817_at	2.46e-05	-1.67896	LOC101930349	205098_at	0.00167	-1.01351	CCR1	203279_at	1.12e-13	-0.847781	EDEM1
229954_at	0.00968	0.889625	CHDH	228182_at	1.63e-09	1.79412	ADCY5	206430_at	3.95e-05	0.394033	CDX1		205946_at	2.49e-05	-2.52974	VIPR2	206978_at	0.00178	-0.647002	CCR2	221654_s_at	1.14e-13	-1.41955	USP3
205393_s_at	0.002	1.94891	CHEK1	203153_at	1.63e-09	1.05909	IFIT1	221340_at	0.00293	0.262825	CDX4		223178_s_at	2.49e-05	-2.56333	NT5DC1	1555145_at	0.00109	-0.936459	CCSAP	213558_at	1.16e-13	-0.966503	PCLO
202230_s_at	0.00684	0.723944	CHERP	220966_x_at	1.66e-09	1.17806	ARPC5L	207646_s_at	1.27e-07	0.500711	CDY1B		213689_x_at	2.49e-05	-1.29918	FAM69A	209379_s_at	0.00125	-0.583867	CCSER2	212908_at	1.25e-13	-1.12791	DNAJC16
218803_at	0.00502	0.734839	CHFR	221490_at	1.73e-09	0.88287	UBAP1	203100_s_at	0.0464	0.177775	CDYL		212749_s_at	2.51e-05	-1.84029	RCHY1	207167_at	7.27e-05	-0.604073	CD101	212355_at	1.35e-13	-1.18448	KHNYN
204697_s_at	0.00212	2.30781	CHGA	204268_at	1.79e-09	2.73919	S100A2	210610_at	0.00111	0.432198	CEACAM1		226831_at	2.54e-05	-1.54777	SLC25A46	201743_at	4.99e-05	-1.46755	CD14	203097_s_at	1.42e-13	-1.56293	RAPGEF2
210069_at	0.00116	1.967	CHKB-CPT1B	204733_at	1.8e-09	2.80938	KLK6	210789_x_at	0.000245	0.35641	CEACAM3		200953_s_at	2.55e-05	-1.60783	CCND2	216233_at	7.9e-06	-0.880985	CD163	211006_s_at	1.47e-13	-0.948563	KCNB1
226803_at	0.000221	2.49697	CHMP4C	210045_at	1.82e-09	1.13613	IDH2	211848_s_at	0.000459	0.363495	CEACAM7		213425_at	2.57e-05	-2.35909	WNT5A	206206_at	1.3e-16	-1.46531	CD180	218816_at	1.48e-13	-1.36631	LRRC1
55093_at	0.000596	1.88605	CHPF2	1554827_a_at	1.89e-09	0.88107	ADCY7	206676_at	0.00316	0.205899	CEACAM8		224998_at	2.58e-05	-1.4067	CMTM4	205789_at	0.000281	-0.611864	CD1D	213049_at	1.54e-13	-1.57543	RALGAPA1
211772_x_at	0.00164	1.6771	CHRNA3	222022_at	1.94e-09	1.56225	DTX3	204039_at	2.35e-05	0.618999	CEBPA		211985_s_at	2.61e-05	-1.86609	CALM3	209583_s_at	0.00421	-1.1813	CD200	213282_at	1.55e-13	-0.832672	APOOL
216886_at	0.0016	1.67793	CHRNA4	237328_at	1.96e-09	2.36439	C14orf105	220465_at	0.00176	0.330362	CEBPA-AS1		235874_at	2.66e-05	-3.17314	PRSS35	207278_s_at	0.000495	-0.388862	CD209	212690_at	1.56e-13	-1.71838	DDHD2
215916_at	0.00264	1.5534	CHRNE	223780_s_at	2.03e-09	2.33057	MED13	212501_at	1.76e-05	1.15661	CEBPB		229230_at	2.67e-05	-2.35347	SLC51A	204581_at	0.00105	-0.960367	CD22	202536_at	1.56e-13	-2.0542	CHMP2B
205567_at	0.000299	1.76823	CHST1	204040_at	2.08e-09	1.94125	RNF144A	204203_at	8.88e-06	1.06518	CEBPG		202761_s_at	2.67e-05	-1.47218	SYNE2	220307_at	0.00289	-0.420733	CD244	212328_at	1.59e-13	-1.47235	LIMCH1
203921_at	0.0016	1.88115	CHST2	213523_at	2.11e-09	1.81353	CCNE1	210080_x_at	0.00172	0.322291	CELA3A		201150_s_at	2.69e-05	-2.02189	TIMP3	211856_x_at	5.4e-20	-1.60554	CD28	200762_at	1.82e-13	-2.54164	DPYSL2
223786_at	0.00583	1.85817	CHST6	209784_s_at	2.12e-09	1.23843	JAG2	204113_at	1.25e-05	0.511372	CELF1		230264_s_at	2.72e-05	-1.74429	AP1S2	217078_s_at	4.43e-18	-2.61537	CD300A	203420_at	1.82e-13	-1.39869	FAM8A1
203044_at	0.00621	0.832882	CHSY1	230212_at	2.15e-09	2.41194	SPRY1	215045_at	0.0073	0.446427	CELF3		212655_at	2.74e-05	-1.29361	ZCCHC14	244244_at	4.13e-05	-0.712433	CD300LG	204823_at	1.84e-13	-1.38321	NAV3
226569_s_at	4.65e-06	2.30992	CHTF18	1568699_at	2.16e-09	0.710946	IFT43	41660_at	0.00187	0.593516	CELSR1		236290_at	2.77e-05	-2.16174	DOK6	206488_s_at	0.000119	-1.07054	CD36	201681_s_at	1.87e-13	-2.02762	DLG5
203536_s_at	4.24e-05	1.18384	CIAO1	218052_s_at	2.22e-09	0.838418	ATP13A1	204029_at	8.31e-05	0.83703	CELSR2		228724_at	2.79e-05	-3.05401	TTLL7	212063_at	0.00154	-1.13889	CD44	204194_at	1.91e-13	-1.1668	BACH1
205007_s_at	0.00118	1.55689	CIB2	1560511_at	2.22e-09	0.974663	LOC105373065	40020_at	4.77e-09	0.616451	CELSR3		226230_at	2.82e-05	-1.29762	PPP4R3B	34210_at	0.00117	-0.988831	CD52	212774_at	1.94e-13	-1.88444	ZBTB18
205101_at	0.00712	1.37884	CIITA	1560841_at	2.22e-09	1.66128	LOC389247	212942_s_at	0.000107	0.759786	CEMIP		243201_at	2.82e-05	-1.62009	RPL36A	1567628_at	2.88e-05	-1.4897	CD74	209824_s_at	2.08e-13	-0.696098	ARNTL
1552289_a_at	0.00919	1.38316	CILP2	211056_s_at	2.28e-09	1.15344	SRD5A1	222009_at	0.0278	0.267021	CEMP1		205020_s_at	2.86e-05	-1.77682	ARL4A	1555779_a_at	8.29e-11	-1.99409	CD79A	202491_s_at	2.09e-13	-1.49309	IKBKAP
205516_x_at	0.00144	1.45966	CIZ1	213835_x_at	2.29e-09	1.57393	GTPBP3	210821_x_at	7.89e-11	0.815625	CENPA		209585_s_at	2.86e-05	-1.73348	MINPP1	1554519_at	0.00378	-0.399893	CD80	218974_at	2.16e-13	-2.26683	SOBP
229610_at	1.63e-05	2.71046	CKAP2L	215449_at	2.33e-09	2.66107	TSPO2	212437_at	9.74e-06	0.747393	CENPB		236118_at	2.87e-05	-1.5933	GATA6-AS1	244352_at	4.69e-20	-1.7207	CD84	219128_at	2.17e-13	-0.759908	C2orf42
212832_s_at	0.00711	0.71091	CKAP5	202053_s_at	2.34e-09	1.72281	ALDH3A2	205046_at	0.000567	0.443232	CENPE		1559296_at	2.88e-05	-2.15677	ADAMTS9-AS2	210895_s_at	4.23e-11	-1.97746	CD86	205113_at	2.27e-13	-0.737617	NEFM
201897_s_at	0.000447	1.54847	CKS1B	208972_s_at	2.39e-09	1.07397	ATP5G1	209172_s_at	0.00236	0.509906	CENPF		204082_at	2.9e-05	-1.45703	PBX3	223041_at	1.72e-10	-2.10556	CD99L2	209425_at	2.34e-13	-0.654153	C1QTNF3-AMACR
204170_s_at	3.16e-08	2.8687	CKS2	216600_x_at	2.4e-09	1.30408	ALDOB	214804_at	0.000458	0.297031	CENPI		223737_x_at	2.91e-05	-2.77531	CHST9	210742_at	1.49e-11	-1.45697	CDC14A	205357_s_at	2.37e-13	-1.33404	AGTR1
204978_at	0.00438	1.0904	CLASRP	1554078_s_at	2.43e-09	1.5151	DNAJA3	218741_at	5.61e-10	0.998109	CENPM		223441_at	2.94e-05	-1.96948	SLC17A5	208022_s_at	2.9e-06	-0.749088	CDC14B	204780_s_at	2.43e-13	-1.95853	FAS
209235_at	0.000707	1.91089	CLCN7	1552618_at	2.43e-09	1.17053	STX6	219555_s_at	0.00512	0.528927	CENPN		228062_at	2.96e-05	-2.70466	NAP1L5	209659_s_at	4.02e-07	-1.34009	CDC16	203607_at	2.45e-13	-1.28037	INPP5F
206908_s_at	0.00281	1.66703	CLDN11	226305_at	2.45e-09	2.25207	LYNX1	219472_at	0.00272	0.25323	CENPO		201922_at	2.99e-05	-1.58161	NSA2	209286_at	6.78e-07	-0.972468	CDC42EP3	217590_s_at	2.53e-13	-0.661587	TRPA1
221328_at	0.00947	1.31608	CLDN17	1555980_a_at	2.48e-09	1.48213	LOC100130417	218148_at	2.15e-12	1.1032	CENPT		222761_at	3.01e-05	-1.43719	BIVM	1554110_at	2.56e-06	-0.68323	CDCP1	220161_s_at	2.55e-13	-1.66678	EPB41L4B
232578_at	0.00206	2.22043	CLDN18	208813_at	2.51e-09	0.875009	GOT1	218883_s_at	0.000146	1.07886	CENPU		215000_s_at	3.01e-05	-1.70844	FEZ2	207172_s_at	4.13e-06	-1.15941	CDH11	200743_s_at	2.56e-13	-1.57124	TPP1
1554805_at	0.00655	1.4093	CLDN19	203565_s_at	2.54e-09	1.81465	MNAT1	215882_at	0.0012	0.284072	CEP152		201215_at	3.01e-05	-1.75258	PLS3	209847_at	0.000818	-1.49786	CDH17	221276_s_at	2.61e-13	-0.895824	SYNC
203954_x_at	4.22e-05	2.80673	CLDN3	200978_at	2.56e-09	1.05245	MDH1	204250_s_at	0.00235	0.324268	CEP164		226885_at	3.02e-05	-1.28829	RNF217	215181_at	0.000958	-0.637605	CDH22	213549_at	2.63e-13	-1.13249	PDZD8
1569421_at	0.00897	1.49383	CLDN4	227103_s_at	2.59e-09	1.52437	ECE2	209495_at	7.09e-06	0.419593	CEP250		239942_at	3.03e-05	-2.4102	GNG11	1555019_at	5.08e-05	-0.669501	CDHR1	212930_at	2.65e-13	-1.23207	ATP2B1
237810_at	0.000725	2.25692	CLDN6	1568914_at	2.6e-09	1.33539	OPN5	218542_at	8.87e-06	1.38331	CEP55		205303_at	3.04e-05	-3.14382	KCNJ8	220074_at	1.87e-11	-1.63909	CDHR5	208407_s_at	2.7e-13	-1.52078	TMX2-CTNND1
202790_at	0.00335	1.93107	CLDN7	238056_at	2.63e-09	1.41845	SDHC	219531_at	8.7e-06	0.493254	CEP72		226321_at	3.06e-05	-1.87253	LYSMD3	203468_at	0.0076	-0.571469	CDK10	203887_s_at	3.02e-13	-1.67881	THBD
205131_x_at	0.00804	1.14497	CLEC11A	238737_at	2.63e-09	1.34016	TCEANC2	219611_s_at	0.000176	0.468841	CEP85		232176_at	3.08e-05	-2.44449	SLITRK6	211289_x_at	0.00339	-0.540801	CDK11A	204451_at	3.11e-13	-1.69596	FZD1
231357_at	0.00248	1.77002	CLEC12B	1553220_at	2.64e-09	1.18514	FAM117B	221378_at	0.00523	0.445119	CER1		212352_s_at	3.11e-05	-1.59219	TMED10	1556654_at	4.54e-06	-1.54283	CDK12	202551_s_at	3.17e-13	-2.11329	LOC101929500
226244_at	0.00714	1.51325	CLEC14A	240545_at	2.64e-09	0.971713	LOC286382	206397_x_at	0.00255	0.60742	CERS1		220761_s_at	3.12e-05	-1.43747	TAOK3	206474_at	2.02e-19	-2.15667	CDK17	203260_at	3.29e-13	-0.762639	HDDC2
230022_at	0.00034	2.29638	CLEC18A	222036_s_at	2.71e-09	1.75796	MCM4	218922_s_at	3.22e-05	0.742461	CERS4		208640_at	3.12e-05	-1.18456	RAC1	235226_at	2.65e-12	-1.42664	CDK19	203353_s_at	3.62e-13	-0.773315	MBD1
219890_at	0.00118	2.34295	CLEC5A	222039_at	2.73e-09	1.35865	KIF18B	212442_s_at	0.000104	0.5551	CERS6		212206_s_at	3.19e-05	-2.20836	H2AFV	204252_at	5.13e-09	-1.02532	CDK2	213093_at	3.67e-13	-1.70385	PRKCA
201768_s_at	0.00137	1.04925	CLINT1	207689_at	2.73e-09	0.932025	TBX10	209668_x_at	0.000295	0.401892	CES2		218346_s_at	3.2e-05	-2.09353	SESN1	218740_s_at	2.6e-07	-0.879412	CDK5RAP3	218718_at	3.86e-13	-2.39503	PDGFC
225759_x_at	0.000144	1.87139	CLMN	218305_at	2.74e-09	1.39	IPO4	207209_at	8.03e-06	0.472784	CETN1		201339_s_at	3.21e-05	-2.05886	SCP2	224847_at	0.000452	-1.51186	CDK6	215635_at	3.92e-13	-0.433089	AMACR
241483_at	0.00897	1.47462	CLNK	232032_x_at	2.74e-09	0.864146	SDF4	220308_at	0.00275	0.315159	CFAP45		201566_x_at	3.21e-05	-1.4802	ID2	236023_at	0.00229	-0.389762	CDK9	218375_at	3.99e-13	-1.13586	NUDT9
224510_s_at	0.00731	1.5192	CLPB	225052_at	2.82e-09	0.819287	TMEM203	215788_at	0.0481	0.236361	CFAP74		226800_at	3.23e-05	-1.98896	EFCAB7	1561026_a_at	1.57e-16	-1.35686	CDKAL1	204297_at	4.34e-13	-1.15304	PIK3C3
206131_at	0.0033	1.35627	CLPS	222764_at	2.84e-09	2.80765	ASRGL1	200021_at	6.9e-11	1.16585	CFL1		216620_s_at	3.29e-05	-1.88366	ARHGEF10	236331_at	2.63e-07	-1.26712	CDKL2	204516_at	4.44e-13	-1.11792	ATXN7
1555034_at	8.61e-05	2.21186	CLRN1	1552616_a_at	2.92e-09	2.2984	ACACB	211862_x_at	0.000416	0.508042	CFLAR		230130_at	3.29e-05	-2.56942	SLIT2	1561190_at	3.67e-09	-0.939188	CDKL3	213117_at	4.84e-13	-0.65551	KLHL9
212456_at	0.00017	2.1563	CLUH	228273_at	2.93e-09	2.03974	PRR11	205387_s_at	0.00825	0.304522	CGB1		206858_s_at	3.3e-05	-2.23285	HOXC6	227004_at	0.00785	-0.545271	CDKL5	219547_at	4.93e-13	-0.945288	COX15
235920_at	0.00495	1.1693	CLUHP3	218399_s_at	2.95e-09	1.00607	CDCA4	205937_at	4.18e-06	0.452295	CGREF1		225769_at	3.3e-05	-1.51676	COG6	220505_at	0.00443	-0.830646	CDKN2A-AS1	214077_x_at	4.97e-13	-0.951757	MEIS3P1
205106_at	0.00437	1.82393	CMC4	201663_s_at	3.04e-09	1.79213	SMC4	219270_at	0.000758	0.37153	CHAC1		205751_at	3.33e-05	-2.40393	SH3GL2	227526_at	8.18e-15	-2.78011	CDON	212241_at	5.1e-13	-0.636779	MYZAP
231219_at	0.00527	1.2726	CMTM1	243313_at	3.06e-09	2.01062	SYNPO2L	203976_s_at	5.03e-05	0.439404	CHAF1A		223092_at	3.46e-05	-1.43939	ANKH	227590_at	1.98e-05	-0.618875	CDPF1	202432_at	5.14e-13	-1.41501	PPP3CB
1560754_at	0.00436	1.16952	CMTM7	233208_x_at	3.1e-09	2.78356	CPSF2	204775_at	0.00318	0.313015	CHAF1B		227080_at	3.46e-05	-1.19884	ZNF697	215999_at	0.00735	-0.345905	CDRT1	212796_s_at	5.55e-13	-1.0843	TBC1D2B
212380_at	0.00666	1.14107	CMTR1	205980_s_at	3.16e-09	1.17198	PRR5-ARHGAP8	217720_at	1.33e-06	1.40454	CHCHD2		202432_at	3.48e-05	-1.21253	PPP3CB	228456_s_at	5.31e-17	-1.39589	CDS2	204037_at	6.1e-13	-1.14252	LPAR1
230950_at	0.00138	1.69541	CNDP2	236448_at	3.18e-09	1.25344	UNC5A	208806_at	1.78e-07	0.905004	CHD3		202136_at	3.51e-05	-1.18044	ZMYND11	206198_s_at	3.23e-09	-1.12851	CEACAM7	210705_s_at	6.14e-13	-0.797429	TRIM5
210769_at	0.00987	1.09821	CNGB1	216794_at	3.25e-09	1.98681	LOC100289518	201184_s_at	0.0282	0.289061	CHD4		213375_s_at	3.54e-05	-1.89297	N4BP2L1	206676_at	5.34e-05	-1.01852	CEACAM8	200810_s_at	6.23e-13	-2.16049	CIRBP
204740_at	0.00192	1.29787	CNKSR1	1562831_a_at	3.27e-09	2.1138	WDR11-AS1	218829_s_at	0.00643	0.70187	CHD7		203019_x_at	3.55e-05	-1.71676	SSX2IP	213006_at	0.000412	-1.02066	CEBPD	212914_at	6.55e-13	-1.50179	CBX7
218900_at	0.00641	1.3255	CNNM4	218448_at	3.34e-09	1.99947	GID8	212571_at	4.26e-15	1.40204	CHD8		224629_at	3.56e-05	-1.53998	LMAN1	221742_at	0.00435	-0.460303	CELF1	200816_s_at	6.76e-13	-1.70928	PAFAH1B1
202162_s_at	0.00962	1.03161	CNOT8	209719_x_at	3.43e-09	1.12304	SERPINB3	205394_at	0.000197	0.382434	CHEK1		1563742_at	3.61e-05	-2.68997	LINC00842	227178_at	6.71e-16	-1.24845	CELF2	213020_at	6.92e-13	-0.718787	GOSR1
208912_s_at	0.000214	1.31129	CNP	202719_s_at	3.47e-09	1.53527	TES	202229_s_at	0.000648	0.331166	CHERP		201916_s_at	3.61e-05	-1.45452	SEC63	227775_at	1.42e-08	-1.10388	CELF6	213500_at	7.34e-13	-0.908972	AMY1A
200070_at	0.00182	1.01268	CNPPD1	224265_s_at	3.47e-09	1.59947	ZAN	219492_at	2.47e-10	1.29173	CHIC2		220183_s_at	3.63e-05	-2.69348	NUDT6	40020_at	6.47e-12	-1.43473	CELSR3	212412_at	7.6e-13	-1.68405	PDLIM5
209797_at	7.63e-05	1.49054	CNPY2	234498_at	3.48e-09	0.655728	M1AP	208168_s_at	0.00125	0.443082	CHIT1		204041_at	3.64e-05	-3.37479	MAOB	230528_s_at	0.00579	-0.674996	CENPBD1P1	203680_at	8.17e-13	-2.13829	PRKAR2B
228369_at	0.000475	1.29798	CNPY3	202503_s_at	3.51e-09	2.37559	KIAA0101	204266_s_at	0.0233	0.379367	CHKA		221834_at	3.65e-05	-1.22123	LOC100507577	234811_at	0.000947	-0.847508	CENPN	215252_at	8.32e-13	-0.973117	DNAJC7
206586_at	0.00368	1.43004	CNR2	218735_s_at	3.58e-09	0.912511	ZNF544	210070_s_at	0.000102	0.684516	CHKB-CPT1B		218627_at	3.69e-05	-1.3043	DRAM1	204074_s_at	1.41e-08	-1.16871	CEP104	218196_at	8.39e-13	-1.73928	OSTM1
207452_s_at	0.00188	1.82889	CNTN5	236840_at	3.59e-09	2.03945	C12orf56	207099_s_at	0.000445	0.253787	CHM		230741_at	3.73e-05	-1.78985	P2RX7	226449_at	9.98e-08	-1.3928	CEP120	202520_s_at	8.4e-13	-0.935984	MLH1
1553013_at	0.00176	1.88386	CNTNAP5	212909_at	3.63e-09	3.00585	LYPD1	201933_at	1.97e-05	0.706952	CHMP1A		223393_s_at	3.73e-05	-2.12676	TSHZ3	236325_at	0.00574	-0.698043	CEP126	218380_at	8.46e-13	-1.73694	LOC728392
228633_s_at	0.00166	1.6142	CNTROB	229292_at	3.78e-09	2.12355	EPB41L5	218178_s_at	4.01e-09	1.00232	CHMP1B		213878_at	3.79e-05	-1.47409	PYROXD1	215170_s_at	0.00239	-0.428905	CEP152	202085_at	8.47e-13	-2.06054	TJP2
220647_s_at	0.00379	0.837428	COA4	202014_at	3.78e-09	1.57184	PPP1R15A	218743_at	5.2e-07	0.619151	CHMP6		224861_at	3.79e-05	-1.27606	GNAQ	206005_s_at	5.96e-15	-1.78299	CEP162	203889_at	8.72e-13	-2.75873	SCG5
225410_at	0.00757	0.774804	COA5	243115_at	3.8e-09	2.69018	THCAT158	219867_at	4.7e-06	1.09618	CHODL		203934_at	3.8e-05	-1.85059	KDR	1558953_s_at	0.00612	-0.571578	CEP164	206385_s_at	8.95e-13	-2.0723	ANK3
201913_s_at	0.01	0.987321	COASY	35666_at	3.94e-09	1.1036	SEMA3F	206149_at	0.000147	0.494748	CHP2		205412_at	3.81e-05	-1.6183	ACAT1	210894_s_at	2.25e-05	-0.508961	CEP250	205298_s_at	9.04e-13	-0.808292	BTN2A2
213870_at	0.00877	1.69493	COL11A2	37831_at	3.95e-09	1.06664	SIPA1L3	202175_at	0.00026	0.566526	CHPF		235155_at	3.84e-05	-2.42635	BDH2	1556850_at	5.62e-14	-1.15498	CEP290	212209_at	9.1e-13	-1.02832	MED13L
231766_s_at	6.23e-06	3.33919	COL12A1	218468_s_at	3.98e-09	2.19979	GREM1	221799_at	4.05e-05	0.610894	CHPF2		228220_at	3.84e-05	-1.87576	FCHO2	231850_x_at	7.51e-14	-1.75173	CEP44	207186_s_at	9.2e-13	-1.8073	BPTF
211809_x_at	0.00723	1.14414	COL13A1	201409_s_at	3.99e-09	1.17417	PPP1CB	206633_at	0.000298	0.336028	CHRNA1		227319_at	3.85e-05	-1.37807	KLHL36	209862_s_at	0.00661	-0.428773	CEP57	218729_at	9.25e-13	-2.48403	LXN
203477_at	0.00242	2.18494	COL15A1	216834_at	4e-09	2.69209	RGS1	211587_x_at	0.00119	0.313368	CHRNA3		242323_at	3.87e-05	-1.54231	PLA2G12A	1560418_at	6.01e-08	-1.2027	CEP57L1	212820_at	9.88e-13	-1.23056	DMXL2
209082_s_at	0.00158	1.45473	COL18A1	221940_at	4.01e-09	1.08458	RPUSD2	206735_at	0.000945	0.284736	CHRNA4		221933_at	3.9e-05	-3.27891	NLGN4X	212677_s_at	3.29e-15	-2.31378	CEP68	213135_at	9.94e-13	-1.90854	TIAM1
1556499_s_at	0.0028	1.36468	COL1A1	226726_at	4.04e-09	1.42581	MBOAT2	207568_at	0.00343	0.248163	CHRNA6		204137_at	3.92e-05	-1.69628	GPR137B	1554488_at	1.04e-33	-3.5101	CEP70	208715_at	1.02e-12	-0.965916	TMCO1
232733_s_at	0.00108	1.76801	COL20A1	232645_at	4.1e-09	2.29147	LOC153684	206703_at	6.24e-06	0.437274	CHRNB1		222237_s_at	3.98e-05	-1.69561	ZNF112	228774_at	3.59e-09	-1.14641	CEP78	212536_at	1.03e-12	-1.07492	ATP11B
228873_at	0.00025	2.20675	COL22A1	56829_at	4.16e-09	0.73811	TRAPPC9	206635_at	2.54e-07	0.624731	CHRNB2		208017_s_at	4.05e-05	-1.91953	MCF2	219644_at	0.00891	-0.639834	CEP83	201335_s_at	1.04e-12	-0.562946	ARHGEF12
229168_at	0.00397	2.05194	COL23A1	243195_s_at	4.18e-09	2.85844	ZNF551	207274_at	0.036	0.150864	CHRNE		223087_at	4.1e-05	-1.44246	ECHDC1	237021_at	1.65e-07	-0.96321	CEP83-AS1	213376_at	1.04e-12	-1.63955	ZBTB1
211980_at	2.06e-05	2.08827	COL4A1	216212_s_at	4.26e-09	0.908679	MIR664B	205567_at	1.73e-05	1.00116	CHST1		1552789_at	4.1e-05	-2.47975	SEC62	243206_at	1.3e-07	-0.933595	CEP95	205304_s_at	1.05e-12	-0.99243	KCNJ8
211964_at	4.51e-06	2.24709	COL4A2	212509_s_at	4.27e-09	1.40417	MXRA7	204065_at	0.000676	0.353154	CHST10		222603_at	4.1e-05	-1.28061	ERMP1	236327_at	3.99e-05	-1.06456	CEPT1	213380_x_at	1.07e-12	-1.12649	LOC102724562
212489_at	0.00254	2.54073	COL5A1	224992_s_at	4.28e-09	1.49847	CMIP	203921_at	0.00265	0.472532	CHST2		208683_at	4.14e-05	-1.58894	CAPN2	218421_at	3.95e-07	-1.05622	CERK	204063_s_at	1.1e-12	-0.923668	ULK2
201438_at	0.00145	1.82716	COL6A3	205167_s_at	4.34e-09	1.27112	CDC25C	221065_s_at	0.000826	0.386396	CHST8		201779_s_at	4.17e-05	-1.38242	RNF13	242019_at	6.3e-08	-1.02301	CERS6	212603_at	1.14e-12	-0.996522	MRPS31
1553834_at	0.00238	1.35892	COL6A5	216470_x_at	4.4e-09	3.11872	PRSS2	209927_s_at	0.0015	0.544776	CHTOP		203740_at	4.19e-05	-1.31887	MPHOSPH6	209668_x_at	1.37e-15	-1.87875	CES2	213295_at	1.15e-12	-0.892552	CYLD
204136_at	0.00101	1.42558	COL7A1	224275_at	4.41e-09	1.48566	ADGRV1	204764_at	2.8e-05	0.463389	CHURC1-FNTB		226366_at	4.19e-05	-1.5665	SHPRH	1553465_a_at	8.58e-15	-1.26623	CES5A	208804_s_at	1.16e-12	-1.37127	SRSF6
1555527_at	0.00288	2.03143	COL9A1	233014_at	4.42e-09	3.10756	IDI1	217501_at	0.0296	0.185331	CIAO1		209814_at	4.22e-05	-1.80138	ZNF330	231043_at	1.04e-09	-1.00416	CFAP221	205437_at	1.17e-12	-0.932846	ZNF211
232542_at	0.00223	1.57426	COL9A2	205157_s_at	4.44e-09	1.52326	KRT17	205007_s_at	1.3e-05	0.478891	CIB2		226015_at	4.23e-05	-1.09069	ZNF12	243896_at	1.14e-07	-1.5854	CFAP43	203851_at	1.18e-12	-2.28862	IGFBP6
238701_x_at	0.00744	0.742163	COLCA1	235618_at	4.48e-09	0.904348	ZNF507	212784_at	4.25e-12	1.01075	CIC		200928_s_at	4.23e-05	-1.66501	RAB14	221103_s_at	1.48e-05	-0.947161	CFAP44	203288_at	1.27e-12	-1.25408	KIAA0355
237382_at	0.00759	1.36073	COLGALT2	202708_s_at	4.5e-09	1.25082	HIST2H2BE	219398_at	0.00128	0.434717	CIDEC		225728_at	4.25e-05	-2.65692	SORBS2	239916_at	0.000844	-1.0862	CFAP52	212308_at	1.27e-12	-0.516093	CLASP2
224387_at	0.00168	1.13789	COMMD5	238800_s_at	4.54e-09	2.10297	ZCCHC6	221223_x_at	0.000227	0.403043	CISH		212855_at	4.3e-05	-1.39639	DCUN1D4	1552325_at	4.46e-06	-1.3315	CFAP53	205584_at	1.32e-12	-0.583227	ALG13
224815_at	0.00283	0.791572	COMMD7	226446_at	4.58e-09	1.17909	HES6	207144_s_at	6.55e-05	0.404744	CITED1		225553_at	4.31e-05	-1.7392	CNIH1	230569_at	0.00388	-0.757121	CFAP97	219947_at	1.36e-12	-0.972123	CLEC4A
237649_at	0.00946	1.50125	COPS4	205014_at	4.68e-09	1.16809	FGFBP1	207980_s_at	0.000328	1.10776	CITED2		209538_at	4.31e-05	-1.36269	ZNF32	223753_s_at	4.31e-12	-2.52135	CFC1B	218713_at	1.36e-12	-1.15646	ICE2
226845_s_at	0.00132	0.949149	COPS9	213226_at	4.75e-09	1.602	CCNA2	213977_s_at	6.32e-11	0.981552	CIZ1		223886_s_at	4.32e-05	-1.64361	RNF146	205382_s_at	1.64e-08	-1.43581	CFD	203304_at	1.41e-12	-2.0492	BAMBI
239260_at	0.000599	1.92076	CORIN	232921_at	4.8e-09	1.10897	KIAA1549	216412_x_at	0.00984	0.499411	CKAP2		219644_at	4.44e-05	-1.47251	CEP83	213800_at	1.41e-07	-2.54309	CFH	218173_s_at	1.41e-12	-0.989692	WHSC1L1
221754_s_at	0.000128	1.92106	CORO1B	234006_s_at	4.8e-09	2.79747	TMEM234	200884_at	4.89e-07	1.47949	CKB		208127_s_at	4.59e-05	-1.56736	SOCS5	215388_s_at	9.44e-07	-2.42164	CFHR1	212097_at	1.42e-12	-2.86996	CAV1
221676_s_at	0.00762	1.0718	CORO1C	218595_s_at	5.15e-09	0.983318	HEATR1	201897_s_at	5.38e-06	1.55645	CKS1B		213044_at	4.61e-05	-1.52078	ROCK1	206910_x_at	3.59e-11	-2.37602	CFHR2	221788_at	1.42e-12	-0.861224	PGM3
221550_at	0.00913	0.694854	COX15	208803_s_at	5.2e-09	1.17305	SRP72	204170_s_at	4.42e-08	2.36274	CKS2		218432_at	4.62e-05	-2.31053	FBXO3	1554459_s_at	8.79e-06	-1.0187	CFHR3	214678_x_at	1.43e-12	-0.408176	ZFX
224824_at	0.00673	0.859513	COX20	240284_x_at	5.28e-09	1.33095	LOC105369635	206165_s_at	0.0175	0.244102	CLCA2		200883_at	4.67e-05	-2.12712	UQCRC2	208088_s_at	0.00485	-0.601402	CFHR5	221044_s_at	1.45e-12	-0.749817	TRIM6-TRIM34
202343_x_at	0.00954	1.17288	COX5B	214570_x_at	5.4e-09	2.48417	LOC102725315	219500_at	2.93e-08	0.763065	CLCF1		200685_at	4.7e-05	-1.39259	SRSF11	1555564_a_at	1.62e-12	-2.43083	CFI	213593_s_at	1.56e-12	-1.78611	TRA2A
200925_at	0.000563	1.27168	COX6A1	1557219_at	5.47e-09	1.08556	LVCAT1	208437_at	0.0013	0.340441	CLCN1		200791_s_at	4.71e-05	-1.38403	IQGAP1	224352_s_at	2.39e-06	-1.20395	CFL2	220180_at	1.59e-12	-0.742874	CCDC68
234876_at	0.00605	1.43431	COX6A1P1	1566931_at	5.52e-09	1.20503	TFB2M	205149_s_at	0.0166	0.262335	CLCN4		222495_at	4.72e-05	-1.85248	TMEM167B	239629_at	2.94e-14	-2.47403	CFLAR	216050_at	1.6e-12	-0.357549	AMY1B
201441_at	0.00687	1.1027	COX6B1	232035_at	5.66e-09	1.40265	HIST1H4H	209235_at	0.0138	0.278861	CLCN7		208990_s_at	4.73e-05	-1.35535	HNRNPH3	214050_at	7.54e-05	-0.74716	CGGBP1	218243_at	1.7e-12	-1.21242	RUFY1
201597_at	0.0009	0.92398	COX7A2	227170_at	5.72e-09	2.27206	ZNF316	205328_at	1.31e-05	1.57067	CLDN10		212635_at	4.81e-05	-1.54272	TNPO1	223233_s_at	0.00203	-0.63774	CGN	221963_x_at	1.72e-12	-0.909507	ZNF587B
231487_at	0.000532	2.26917	COX8C	229142_s_at	5.77e-09	0.863599	BBS1	206908_s_at	0.00789	0.244284	CLDN11		223753_s_at	4.85e-05	-2.48177	CFC1B	226194_at	1.06e-11	-1.41903	CHAMP1	217989_at	1.73e-12	-2.02168	HSD17B11
204846_at	0.000126	3.88116	CP	204353_s_at	5.81e-09	0.911264	POT1	210689_at	0.00452	0.164563	CLDN14		223588_at	4.85e-05	-1.91953	THAP2	238070_at	1.02e-05	-0.794316	CHD1L	209023_s_at	1.73e-12	-1.46033	STAG2
206212_at	0.00362	1.42346	CPA2	226488_at	5.83e-09	0.818776	RCCD1	220332_at	0.000283	0.851597	CLDN16		237509_at	4.88e-05	-3.49615	LINC01616	1554015_a_at	1.27e-10	-1.2618	CHD2	220574_at	1.75e-12	-1.0619	SEMA6D
227721_at	0.00102	1.28963	CPAMD8	218883_s_at	5.87e-09	2.07509	CENPU	203953_s_at	8.87e-14	3.89208	CLDN3		203376_at	4.89e-05	-1.30524	CDC40	220586_at	1.59e-19	-2.02031	CHD9	212382_at	1.83e-12	-1.76486	TCF4
235479_at	0.00362	0.971467	CPEB2	224762_at	5.88e-09	1.57812	SERINC2	201428_at	1.74e-13	2.10179	CLDN4		205526_s_at	4.92e-05	-1.3749	KATNA1	229423_at	0.000462	-0.858766	CHEK1	201501_s_at	1.84e-12	-1.48865	GRSF1
239765_at	0.000717	2.20536	CPEB3	209262_s_at	5.96e-09	2.14743	NR2F6	204482_at	0.00643	0.645365	CLDN5		223704_s_at	4.96e-05	-2.96865	DMRT2	204697_s_at	9.04e-05	-2.05543	CHGA	32091_at	1.84e-12	-1.03617	SLC25A44
210408_s_at	0.00566	1.78583	CPNE6	217501_at	6.04e-09	0.76382	CIAO1	208474_at	2.1e-05	0.837096	CLDN6		214120_at	4.97e-05	-2.45918	RFPL1S	204260_at	2.69e-23	-3.61206	CHGB	209960_at	1.91e-12	-0.750433	HGF
222686_s_at	0.00985	0.987738	CPPED1	220665_at	6.04e-09	1.50131	LUZP4	202790_at	5.22e-11	1.81332	CLDN7		205031_at	4.98e-05	-2.63544	EFNB3	219492_at	3.27e-15	-1.47587	CHIC2	218093_s_at	1.91e-12	-1.19678	ANKRD10
232437_at	0.00861	1.70609	CPSF3L	238682_at	6.05e-09	1.92307	CCDC96	214598_at	0.00655	0.247386	CLDN8		212245_at	4.99e-05	-1.79198	MCFD2	55093_at	1.33e-06	-1.22639	CHPF2	204924_at	1.93e-12	-0.879152	TLR2
206688_s_at	0.000402	1.07273	CPSF4	213097_s_at	6.07e-09	0.906628	DNAJC2	214635_at	7.58e-07	0.631679	CLDN9		219654_at	5e-05	-1.82733	HACD1	209763_at	8.6e-17	-3.78419	CHRDL1	205514_at	2.02e-12	-0.741883	ZNF415
217866_at	0.000847	1.5708	CPSF7	225042_s_at	6.08e-09	1.39812	CSRNP2	220496_at	0.000224	0.318761	CLEC1B		202623_at	5.01e-05	-1.4733	EAPP	206736_x_at	0.00425	-0.359366	CHRNA4	218428_s_at	2.11e-12	-1.38521	REV1
217484_at	0.00294	1.36174	CR1	226949_at	6.22e-09	1.77452	GOLGA3	219890_at	0.000205	0.496028	CLEC5A		220261_s_at	5.02e-05	-2.53316	ZDHHC4	207568_at	0.00895	-0.310818	CHRNA6	204573_at	2.23e-12	-0.767856	CROT
205350_at	0.00195	1.88107	CRABP1	33132_at	6.22e-09	1.06507	MIR6849	221881_s_at	0.00249	0.518685	CLIC4		212870_at	5.02e-05	-1.38858	SOS2	241389_at	0.00474	-0.311049	CHRNB2	219957_at	2.33e-12	-0.901579	RUFY2
202575_at	3.86e-06	2.09301	CRABP2	1553395_a_at	6.34e-09	1.1379	CD200R1	201768_s_at	2.54e-07	0.638601	CLINT1		217982_s_at	5.05e-05	-1.37944	MORF4L1	207859_s_at	7.03e-14	-1.94117	CHRNB3	202254_at	2.35e-12	-1.23912	SIPA1L1
227429_at	0.00607	1.40963	CRACR2B	1559618_at	6.43e-09	1.02118	LOC100129447	210716_s_at	0.00211	0.28735	CLIP1		212629_s_at	5.05e-05	-1.17843	PKN2	242124_at	6.32e-24	-1.95671	CHST1	220484_at	2.46e-12	-0.859019	MCOLN3
232609_at	0.000111	1.75992	CRB3	215747_s_at	6.5e-09	0.58788	RCC1	211031_s_at	5.12e-06	0.732753	CLIP2		217964_at	5.09e-05	-1.21268	TTC19	222786_at	2.33e-07	-0.720653	CHST12	217896_s_at	2.6e-12	-0.676579	FAM192A
226455_at	0.00147	1.12438	CREB3L4	239006_at	6.51e-09	3.9799	SLC26A7	221042_s_at	0.000169	0.436529	CLMN		206645_s_at	5.12e-05	-2.93833	NR0B1	203066_at	0.000218	-1.04093	CHST15	203018_s_at	2.71e-12	-0.458501	SSX2IP
203368_at	0.00602	1.26407	CRELD1	1568574_x_at	6.64e-09	1.33232	SPP1	210859_x_at	3.67e-05	0.619089	CLN3		226977_at	5.14e-05	-1.80373	IGIP	223942_x_at	1.43e-14	-0.93645	CHST5	201836_s_at	2.78e-12	-0.987905	SUPT7L
235720_at	0.00769	1.42638	CRIP3	202790_at	6.76e-09	1.54825	CLDN7	218161_s_at	3.25e-07	0.628556	CLN6		222826_at	5.17e-05	-2.37038	BLOC1S6	1554839_at	1.11e-06	-0.901886	CIDECP	204199_at	2.84e-12	-0.842767	RALGPS1
1555958_at	0.000178	2.77714	CRTAC1	212151_at	6.81e-09	1.21135	PBX1	219341_at	0.00249	0.245401	CLN8		201734_at	5.19e-05	-1.36256	CLCN3	230142_s_at	5.44e-11	-0.961401	CIRBP	213034_at	2.9e-12	-1.02411	SIK3
207587_at	0.00871	1.32152	CRYGA	1555404_a_at	6.86e-09	1.59325	DUOXA1	217563_at	0.0014	0.29388	CLOCK		217873_at	5.2e-05	-1.4307	CAB39	226689_at	0.0012	-0.634363	CISD2	214066_x_at	3.01e-12	-0.534904	NPR2
221139_s_at	0.00596	0.942931	CSAD	1555274_a_at	6.94e-09	1.90663	EPT1	221845_s_at	0.000327	0.478898	CLPB		211963_s_at	5.23e-05	-1.69671	ARPC5	221223_x_at	0.000115	-0.650376	CISH	221645_s_at	3.12e-12	-1.46319	ZNF83
201111_at	0.00559	0.879304	CSE1L	210117_at	7.16e-09	1.28743	SPAG1	202799_at	3.21e-05	0.6348	CLPP		219317_at	5.24e-05	-1.40025	POLI	209357_at	0.000211	-1.22654	CITED2	204264_at	3.14e-12	-0.866086	CPT2
208293_x_at	0.00485	1.4463	CSHL1	1564783_x_at	7.24e-09	0.515924	OFCC1	206131_at	3.25e-05	0.372364	CLPS		226448_at	5.25e-05	-1.95734	MIR1182	213977_s_at	0.000385	-0.796584	CIZ1	204594_s_at	3.18e-12	-0.792067	MIEF1
202329_at	0.00016	1.5762	CSK	218066_at	7.27e-09	1.17933	SLC12A7	211136_s_at	1.44e-12	1.84432	CLPTM1		203810_at	5.27e-05	-1.68619	DNAJB4	212309_at	4.48e-07	-0.851837	CLASP2	206600_s_at	3.23e-12	-1.06225	SLC16A5
1557143_at	0.00221	2.07447	CSMD2	214435_x_at	7.36e-09	1.64983	RALA	204375_at	1.51e-08	0.635046	CLSTN3		203710_at	5.41e-05	-1.57193	ITPR1	209235_at	0.000421	-0.981615	CLCN7	204457_s_at	3.26e-12	-2.7071	GAS1
243338_at	0.00696	1.24702	CSNK1A1	215551_at	7.43e-09	0.902025	ESR1	216296_at	0.00418	0.305953	CLTA		223167_s_at	5.53e-05	-1.43867	USP25	228335_at	4.87e-07	-2.43925	CLDN11	203180_at	3.27e-12	-1.73289	ALDH1A3
222015_at	0.00281	2.16295	CSNK1E	231156_at	7.55e-09	0.952413	HAO2	210498_at	0.000155	0.198963	CLTC		226748_at	5.53e-05	-2.10889	LYSMD2	1552845_at	4.09e-23	-2.80762	CLDN15	207510_at	3.29e-12	-0.814687	BDKRB1
212072_s_at	0.00439	0.815477	CSNK2A1	237711_at	7.6e-09	0.700827	ZNF705G	208791_at	0.00144	1.56018	CLU		222871_at	5.54e-05	-2.93739	KLHDC8A	221328_at	4.76e-06	-1.30519	CLDN17	203563_at	3.32e-12	-0.404124	AFAP1
214297_at	0.000137	2.66153	CSPG4	228729_at	7.77e-09	2.08621	CCNB1	204577_s_at	0.000729	0.178021	CLUAP1		218236_s_at	5.63e-05	-1.49541	PRKD3	228707_at	5.47e-06	-1.45836	CLDN23	222312_s_at	3.33e-12	-0.612968	AMY1C
39966_at	1.38e-06	2.8968	CSPG5	234773_x_at	7.77e-09	2.5773	LOC101928288	205106_at	0.000354	0.303692	CMC4		213304_at	5.67e-05	-1.63622	FAM179B	208925_at	0.000311	-0.830451	CLDND1	212956_at	3.35e-12	-1.94051	TBC1D9
225557_at	0.00966	1.08135	CSRNP1	210570_x_at	7.79e-09	1.42412	MAPK9	207652_s_at	0.000472	0.453487	CMKLR1		228040_at	5.86e-05	-1.44841	GLIDR	1552398_a_at	5.51e-10	-2.20354	CLEC12A	220746_s_at	3.53e-12	-0.812021	UIMC1
225042_s_at	7.17e-05	1.59001	CSRNP2	204695_at	7.81e-09	1.514	CDC25A	217947_at	0.00134	0.969165	CMTM6		201325_s_at	5.89e-05	-1.95334	EMP1	212786_at	0.00317	-0.595603	CLEC16A	218736_s_at	3.59e-12	-1.4075	PALMD
207925_at	0.00471	2.0872	CST5	208210_at	8.08e-09	2.26834	MAS1	207342_at	0.000572	0.212138	CNGB1		209570_s_at	5.9e-05	-2.00819	NSG1	220496_at	3.92e-06	-0.742601	CLEC1B	213637_at	3.62e-12	-0.709683	DDX52
220627_at	0.00465	1.12052	CST8	207505_at	8.22e-09	2.07417	PRKG2	204740_at	2.24e-05	0.650134	CNKSR1		214030_at	5.98e-05	-1.25471	CRYBG3	219947_at	3.02e-06	-1.54153	CLEC4A	219443_at	3.73e-12	-1.01154	TASP1
229665_at	0.00111	1.39959	CSTF3	215672_s_at	8.45e-09	1.92402	AHCYL2	201605_x_at	2.18e-05	0.729113	CNN2		227624_at	5.99e-05	-1.28514	TET2	207995_s_at	1.39e-21	-3.7084	CLEC4M	33778_at	3.75e-12	-0.67469	TBC1D22A
221121_at	0.000368	2.10058	CT55	1559522_at	8.51e-09	1.58187	LOC100505918	201445_at	0.000843	1.19902	CNN3		212606_at	6.02e-05	-1.34449	WDFY3	221698_s_at	0.00129	-1.15514	CLEC7A	218422_s_at	3.82e-12	-1.42626	RBM26
210546_x_at	0.00328	1.6529	CTAG1A	1555083_at	8.67e-09	1.12498	RPL13AP17	220166_at	0.00141	0.308677	CNNM1		228298_at	6.06e-05	-1.6103	PCED1B	244413_at	5.41e-07	-1.19288	CLECL1	208848_at	3.84e-12	-2.06097	ADH5
233237_at	0.00533	1.09018	CTB-12O2.1	203911_at	8.87e-09	1.25425	RAP1GAP	209874_x_at	0.00327	0.279995	CNNM2		225556_at	6.08e-05	-1.58131	VMA21	228316_at	0.00281	-0.747826	CLHC1	216411_s_at	3.87e-12	-0.489292	GALK2
237642_at	6.91e-05	1.97649	CTBP1-AS2	223998_at	9.08e-09	0.68274	TTLL2	220739_s_at	9.22e-06	0.646679	CNNM3		227070_at	6.1e-05	-2.65547	GLT8D2	213415_at	2.3e-07	-1.41697	CLIC2	218085_at	4.09e-12	-2.0057	CHMP5
201220_x_at	0.00723	0.962884	CTBP2	200607_s_at	9.09e-09	1.02081	RAD21	218900_at	9.68e-06	0.381003	CNNM4		228411_at	6.11e-05	-1.90119	PARD3B	213317_at	0.00213	-1.30232	CLIC5	217781_s_at	4.24e-12	-1.11609	ZNF106
219880_at	2.78e-05	1.26577	CTC-338M12.4	1567286_at	9.32e-09	0.636766	OR5L2	222181_at	0.00221	0.22737	CNOT2		212792_at	6.15e-05	-1.45066	DPY19L1	242287_at	0.0015	-0.546716	CLIP1	203855_at	4.35e-12	-1.2068	WDR47
240875_at	0.00274	1.49735	CTC1	204146_at	9.4e-09	2.06905	RAD51AP1	203239_s_at	1.84e-17	1.92504	CNOT3		226050_at	6.16e-05	-1.93983	TMCO3	226425_at	3.45e-07	-1.75949	CLIP4	201865_x_at	4.41e-12	-1.47058	NR3C1
225681_at	6.1e-05	2.83473	CTHRC1	204602_at	9.45e-09	2.41599	DKK1	210204_s_at	0.00376	0.22597	CNOT4		226961_at	6.22e-05	-1.80244	PRR15	214683_s_at	4.55e-07	-0.884038	CLK1	203356_at	4.55e-12	-1.03558	CAPN7
236341_at	0.00268	1.99971	CTLA4	214625_s_at	9.68e-09	2.37018	MINK1	202162_s_at	0.00144	0.521088	CNOT8		201964_at	6.22e-05	-1.61375	SETX	241403_at	1.89e-14	-1.59969	CLK4	213605_s_at	4.55e-12	-1.95796	AMY2A
215883_at	0.00456	1.14712	CTNNA1	200788_s_at	9.7e-09	1.13523	PEA15	213903_s_at	0.0103	0.284768	CNOT9		225406_at	6.22e-05	-1.4983	TWSG1	213839_at	0.00092	-0.9748	CLMN	201578_at	4.58e-12	-2.18479	PODXL
202613_at	1.93e-05	1.46675	CTPS1	241568_at	9.75e-09	1.86625	LOC100506319	207511_s_at	0.000116	0.433262	CNPPD1		205357_s_at	6.24e-05	-2.89487	AGTR1	226834_at	2.7e-11	-2.51301	CLMP	220037_s_at	4.75e-12	-1.06116	LYVE1
219080_s_at	7.41e-06	2.31172	CTPS2	200884_at	9.8e-09	1.16167	CKB	207940_x_at	0.00296	0.343768	CNR1		219427_at	6.25e-05	-2.0489	FAT4	204085_s_at	9.8e-05	-1.05408	CLN5	215388_s_at	4.76e-12	-2.35194	CFHR1
205971_s_at	0.000519	1.94169	CTRB2	219907_at	9.88e-09	1.80456	FRS3	220323_at	7.26e-05	0.424722	CNTD2		227569_at	6.28e-05	-1.31118	LNX2	229958_at	1.87e-05	-0.979666	CLN8	207839_s_at	4.84e-12	-0.692044	TMEM8B
200661_at	0.000637	1.34119	CTSA	236696_at	9.95e-09	2.14435	U2SURP	208597_at	0.00569	0.257301	CNTF		241809_at	6.28e-05	-1.97687	LOC101928718	211136_s_at	0.00292	-0.427416	CLPTM1	203476_at	4.99e-12	-1.96486	TPBG
214073_at	0.0035	1.38235	CTTN	226456_at	9.98e-09	1.51041	RMI2	207452_s_at	0.00706	0.214985	CNTN5		213353_at	6.35e-05	-1.9375	ABCA5	210498_at	2.23e-15	-2.26829	CLTC	214036_at	5.05e-12	-0.917765	EFNA5
213920_at	0.00461	1.53263	CUX2	219414_at	1.03e-08	2.12907	CLSTN2	219302_s_at	0.0376	0.137686	CNTNAP2		226837_at	6.37e-05	-1.40436	SPRED1	220855_at	2.47e-23	-3.07733	CLTC-IT1	214925_s_at	5.33e-12	-1.08798	SPTAN1
823_at	1.61e-05	2.07178	CX3CL1	205861_at	1.03e-08	2.17546	SPIB	209445_x_at	0.00122	0.562527	COA1		206039_at	6.42e-05	-1.86359	RAB33A	219442_at	0.000791	-0.447584	CLUHP3	212170_at	5.57e-12	-1.12912	RBM12
1555716_a_at	0.00652	1.43489	CXADR	215532_x_at	1.04e-08	2.0572	ZNF492	201913_s_at	0.00191	0.434923	COASY		231384_at	6.42e-05	-2.88683	GRIN2A	239683_at	5.41e-10	-0.806452	CLYBL	210277_at	5.84e-12	-0.481357	AP4S1
205242_at	2.47e-05	3.58725	CXCL13	237299_at	1.05e-08	1.02114	NARF	203653_s_at	0.000174	0.476994	COIL		238736_at	6.43e-05	-1.25975	REV3L	1563245_at	1.09e-17	-2.1125	CLYBL-AS2	208296_x_at	5.88e-12	-1.75777	TNFAIP8
222484_s_at	0.000621	2.65402	CXCL14	204126_s_at	1.06e-08	1.33005	CDC45	213870_at	0.00488	0.451331	COL11A2		202060_at	6.44e-05	-1.49565	CTR9	205518_s_at	4.22e-18	-2.92224	CMAHP	213882_at	5.89e-12	-0.842606	TM2D1
223454_at	0.000358	1.29695	CXCL16	208392_x_at	1.06e-08	1.44832	SP110	203477_at	3.85e-05	1.47766	COL15A1		225919_s_at	6.46e-05	-1.38012	C9orf72	241065_x_at	2.25e-05	-0.661294	CMAS	213689_x_at	5.93e-12	-1.49933	FAM69A
226960_at	0.00133	2.43764	CXCL17	227616_at	1.07e-08	2.57099	BCL9L	209082_s_at	2.83e-05	1.21773	COL18A1		226529_at	6.53e-05	-1.6983	TMEM106B	1555738_at	1.47e-11	-1.24576	CMTM1	214281_s_at	6.29e-12	-1.67436	RCHY1
207850_at	0.00154	1.87535	CXCL3	1568249_at	1.07e-08	1.58342	SNHG17	202311_s_at	4.72e-07	2.37303	COL1A1		221476_s_at	6.55e-05	-1.64418	RPL15	229967_at	0.000298	-0.617858	CMTM2	212463_at	6.35e-12	-1.32894	CD59
207681_at	0.00213	1.48607	CXCR3	202031_s_at	1.09e-08	0.985201	WIPI2	211980_at	2.32e-06	1.50539	COL4A1		225332_at	6.56e-05	-1.32789	OIP5-AS1	224733_at	0.000297	-1.04943	CMTM3	216604_s_at	6.41e-12	-1.51848	SLC7A8
217028_at	0.000482	2.61429	CXCR4	208969_at	1.12e-08	1.05251	NDUFA9	211964_at	1.38e-07	1.88953	COL4A2		200958_s_at	6.6e-05	-1.78968	SDCBP	225009_at	1.81e-10	-1.19699	CMTM4	49452_at	6.66e-12	-1.43192	ACACB
241381_at	0.00615	1.31576	CXorf36	204607_at	1.14e-08	2.39197	HMGCS2	216368_s_at	0.00422	0.253812	COL4A3		229393_at	6.63e-05	-2.05074	L3MBTL3	222811_at	0.000143	-0.936302	CMTR2	214782_at	6.92e-12	-0.761794	CTTN
224516_s_at	9.19e-08	2.6729	CXXC5	1555650_at	1.15e-08	1.23593	KLHL17	210945_at	0.0391	0.191428	COL4A6		211988_at	6.65e-05	-1.3579	SMARCE1	237981_at	6.7e-05	-0.808414	CMYA5	221931_s_at	7.25e-12	-1.78103	SEH1L
1560043_at	0.00685	1.30771	CYB5R1	229396_at	1.15e-08	0.955811	OVOL1	212488_at	0.00819	1.08161	COL5A1		225387_at	6.68e-05	-3.20358	TSPAN5	1562460_at	1.98e-06	-0.966733	CNDP2	212928_at	7.45e-12	-1.49356	TSPYL4
229605_at	0.00128	1.55941	CYB5RL	219752_at	1.15e-08	1.60227	RASAL1	218975_at	3.73e-05	0.459628	COL5A3		225086_at	6.7e-05	-1.71676	FAM98B	222959_at	5.5e-09	-0.980022	CNGB3	200928_s_at	7.55e-12	-0.486644	RAB14
1570410_at	0.00318	1.17774	CYGB	202598_at	1.16e-08	2.12017	S100A13	212939_at	0.0277	0.143623	COL6A1		230083_at	6.71e-05	-2.04348	USP53	225553_at	0.000172	-0.918786	CNIH1	202359_s_at	7.6e-12	-0.719995	SNX19
223421_at	0.000571	1.37343	CYHR1	238216_at	1.19e-08	2.1525	LOC100506258	213290_at	0.0102	0.519048	COL6A2		228425_at	6.73e-05	-2.203	PAX8-AS1	214841_at	0.000262	-0.825865	CNIH3	202451_at	7.74e-12	-1.43404	GTF2H1
216809_at	0.00295	1.4563	CYLC1	201890_at	1.21e-08	2.20995	RRM2	201438_at	0.00315	1.24933	COL6A3		218736_s_at	6.79e-05	-2.0382	PALMD	222721_at	2.62e-06	-1.05676	CNIH4	203310_at	7.79e-12	-1.1205	STXBP3
239460_at	0.000811	2.04204	CYP19A1	233058_at	1.22e-08	0.846796	GPSM2	204136_at	5.37e-06	0.756548	COL7A1		222156_x_at	6.81e-05	-1.62987	DYX1C1-CCPG1	229116_at	2.04e-06	-1.69114	CNKSR2	212919_at	7.82e-12	-1.19979	DCP2
207608_x_at	0.000343	1.22167	CYP1A2	222446_s_at	1.24e-08	2.08366	BACE2	222008_at	0.00341	0.512974	COL9A1		218380_at	6.83e-05	-2.03453	LOC728392	203951_at	8.65e-14	-2.44871	CNN1	212588_at	7.98e-12	-2.16582	PTPRC
206424_at	0.00333	1.74744	CYP26A1	207628_s_at	1.27e-08	1.08304	WBSCR22	213622_at	0.000118	1.47435	COL9A2		212530_at	6.83e-05	-1.75559	NEK7	220166_at	6.59e-07	-1.21459	CNNM1	211675_s_at	8.09e-12	-1.78696	MDFIC
234721_s_at	0.0006	2.12793	CYP26B1	200896_x_at	1.29e-08	1.04685	HDGF	218473_s_at	0.00327	0.422941	COLGALT1		213546_at	6.84e-05	-1.28936	DKFZP586I1420	220739_s_at	6e-06	-0.594347	CNNM3	209106_at	8.25e-12	-1.08773	NCOA1
205676_at	4.38e-05	2.0219	CYP27B1	222622_at	1.31e-08	2.27141	PGP	209133_s_at	0.0125	0.269396	COMMD4		226810_at	6.89e-05	-1.42922	OGFRL1	200860_s_at	0.000815	-0.76588	CNOT1	212010_s_at	8.26e-12	-1.73041	CDV3
1568868_at	0.00346	1.8906	CYP27C1	218829_s_at	1.34e-08	1.58821	CHD7	205713_s_at	0.000193	1.80984	COMP		210962_s_at	6.94e-05	-1.37112	AKAP9	222181_at	4.82e-08	-1.11224	CNOT2	212824_at	8.36e-12	-1.28496	FUBP3
223385_at	0.00686	1.77852	CYP2S1	239360_at	1.34e-08	1.15262	LOC102723886	208817_at	0.00614	0.508096	COMT		1552703_s_at	6.95e-05	-2.0861	CARD16	210203_at	0.000174	-0.855436	CNOT4	217452_s_at	8.93e-12	-0.360345	B3GALT2
207773_x_at	0.00769	1.2151	CYP3A43	224834_at	1.36e-08	1.26209	UBTD2	214336_s_at	0.0192	0.281799	COPA		226941_at	6.99e-05	-1.28468	ATF6	227119_at	3.21e-06	-1.13754	CNOT6L	209292_at	9e-12	-2.82513	ID4
207407_x_at	0.00317	1.42637	CYP4A11	209323_at	1.41e-08	0.916175	THAP12	201098_at	0.00986	0.561526	COPB2		218332_at	7.08e-05	-2.71048	BEX1	233019_at	5.64e-14	-2.25198	CNOT7	201734_at	9.01e-12	-1.0599	CLCN3
224278_at	0.000806	1.93734	CYP4F30P	240329_at	1.42e-08	1.73484	PTP4A1	201264_at	1.12e-12	1.93186	COPE		224452_s_at	7.13e-05	-1.25386	FAM220A	1559283_a_at	1.7e-28	-2.41245	CNPY1	205198_s_at	9.74e-12	-1.42806	ATP7A
216288_at	0.00107	1.66139	CYSLTR1	239148_at	1.44e-08	1.50001	MARVELD3	217749_at	5.95e-15	1.86337	COPG1		202291_s_at	7.14e-05	-2.54788	MGP	213436_at	8.42e-08	-3.32458	CNR1	201811_x_at	9.94e-12	-1.8642	SH3BP5
1555842_at	0.00826	1.67189	CYTH2	204086_at	1.46e-08	2.80315	PRAME	209029_at	8.86e-06	0.794803	COPS7A		213056_at	7.14e-05	-1.69007	FRMD4B	226751_at	2.91e-09	-1.48912	CNRIP1	214199_at	9.97e-12	-1.07243	SFTPD
235044_at	1.21e-05	3.38079	CYYR1	212106_at	1.48e-08	1.52721	FAF2	219997_s_at	1.42e-08	0.714177	COPS7B		217781_s_at	7.15e-05	-1.17617	ZNF106	225551_at	4.19e-07	-0.957359	CNST	213271_s_at	1.03e-11	-0.851245	DOPEY1
1559470_at	0.0015	1.7216	D21S2088E	202107_s_at	1.49e-08	2.11623	MCM2	219397_at	2.58e-06	0.819883	COQ10B		221641_s_at	7.17e-05	-1.19881	ACOT9	208597_at	0.00062	-0.79849	CNTF	218263_s_at	1.05e-11	-1.67836	ZBED5
1563362_at	0.000967	2.2404	D21S2090E	1552678_a_at	1.49e-08	1.03014	USP28	218760_at	0.00586	0.290836	COQ6		213047_x_at	7.22e-05	-2.07731	SETSIP	1561590_a_at	7.33e-08	-1.21636	CNTFR-AS1	205399_at	1.07e-11	-1.11469	DCLK1
228738_at	0.00432	1.80814	D2HGDH	210567_s_at	1.5e-08	1.29124	SKP2	212228_s_at	0.00206	0.526774	COQ9		202061_s_at	7.27e-05	-1.0857	SEL1L	1559005_s_at	2.22e-06	-0.973364	CNTLN	203431_s_at	1.21e-11	-0.803297	ARHGAP32
205471_s_at	0.000826	1.40951	DACH1	202938_x_at	1.51e-08	1.69948	RRP7BP	220356_at	0.00322	0.245355	CORIN		204167_at	7.27e-05	-2.05995	BTD	227209_at	1.11e-10	-2.00581	CNTN1	204497_at	1.22e-11	-1.29249	ADCY9
1561532_at	0.00426	1.35703	DACT3-AS1	227725_at	1.51e-08	3.43358	ST6GALNAC1	221754_s_at	1.06e-10	1.30047	CORO1B		227533_at	7.33e-05	-1.96579	RALGPS2	206970_at	0.00778	-0.272812	CNTN2	202602_s_at	1.23e-11	-1.68041	HTATSF1
212128_s_at	0.000444	1.35285	DAG1	209456_s_at	1.6e-08	1.64406	FBXW11	219040_at	0.000119	0.476249	CORO7		226020_s_at	7.35e-05	-2.40218	OMA1	229084_at	2.16e-10	-2.17453	CNTN4	212781_at	1.29e-11	-0.734727	RBBP6
227608_at	0.000901	1.4743	DAP3	1561557_at	1.62e-08	1.57451	LOC105378419	202343_x_at	3.84e-05	1.18131	COX5B		228739_at	7.48e-05	-3.00445	CYS1	207452_s_at	7.9e-16	-1.70246	CNTN5	210172_at	1.31e-11	-1.45275	SF1
229290_at	0.000775	2.72976	DAPL1	208757_at	1.63e-08	0.880297	TMED9	200925_at	1.42e-07	1.41092	COX6A1		208131_s_at	7.51e-05	-3.60924	PTGIS	207195_at	0.00109	-0.827331	CNTN6	209460_at	1.32e-11	-1.17131	ABAT
218365_s_at	0.00455	1.14374	DARS2	223885_at	1.64e-08	2.67194	CALN1	206353_at	5.51e-05	0.424078	COX6A2		226380_at	7.8e-05	-1.23346	PTPN21	219300_s_at	1.27e-10	-1.37072	CNTNAP2	201963_at	1.34e-11	-2.25638	ACSL1
208282_x_at	0.0076	1.67306	DAZ4	236288_at	1.64e-08	2.41946	RNF34	201441_at	0.000145	1.01831	COX6B1		223319_at	7.84e-05	-2.49727	GPHN	244065_at	0.01	-0.546031	CNTNAP3B	218025_s_at	1.34e-11	-1.76426	ECI2
218443_s_at	0.00635	0.951492	DAZAP1	201195_s_at	1.64e-08	1.20888	SLC7A5	201754_at	2.84e-06	1.43919	COX6C		212397_at	7.86e-05	-2.09191	RDX	242916_at	3.45e-06	-1.00193	CNTRL	212583_at	1.35e-11	-0.61449	AQR
238508_at	0.0064	1.64234	DBF4B	227424_x_at	1.66e-08	1.24851	URB1-AS1	202110_at	1.44e-10	2.04221	COX7B		225669_at	7.88e-05	-1.18099	IFNAR1	232330_at	3.6e-05	-0.450642	COA1	205237_at	1.36e-11	-1.07122	FCN1
202806_at	3.71e-05	1.56274	DBN1	218080_x_at	1.71e-08	1.02553	FAF1	213846_at	4.21e-06	1.25654	COX7C		213558_at	7.97e-05	-2.11844	PCLO	1552496_a_at	7.57e-06	-1.04392	COBL	221019_s_at	1.43e-11	-1.76996	COLEC12
209783_at	0.00679	1.35733	DBP	214140_at	1.72e-08	0.800653	SLC25A16	201119_s_at	4.64e-06	1.13713	COX8A		232458_at	8e-05	-2.62986	COL3A1	229598_at	0.000353	-1.0108	COBLL1	209409_at	1.43e-11	-1.67966	GRB10
204377_s_at	0.00687	1.07534	DCAF1	1555445_at	1.74e-08	1.01445	CA8	204846_at	6.42e-09	2.32908	CP		202704_at	8.1e-05	-1.51615	TOB1	243608_at	5.83e-10	-1.46224	COG2	219083_at	1.51e-11	-1.11906	SHQ1
91952_at	0.00347	1.49899	DCAF15	221685_s_at	1.76e-08	0.826437	SPDL1	206256_at	2.14e-05	0.493771	CPN1		203431_s_at	8.17e-05	-2.16724	ARHGAP32	1554339_a_at	7.88e-05	-0.774296	COG3	202683_s_at	1.52e-11	-1.03404	RNMT
1562209_at	0.00286	1.89539	DCAF4L1	1563296_at	1.78e-08	0.947908	LINC00572	219707_at	0.000739	0.417437	CPNE7		200877_at	8.19e-05	-1.69844	CCT4	212189_s_at	0.000775	-0.734543	COG4	203266_s_at	1.53e-11	-0.997282	MAP2K4
222925_at	0.00107	2.82904	DCDC2	1560550_at	1.79e-08	1.25045	LL22NC03-75H12.2	201638_s_at	0.00155	0.326711	CPSF1		1557149_at	8.2e-05	-2.8392	LOC107984282	227089_at	0.000364	-0.423262	COG5	219871_at	1.6e-11	-0.807835	KLF3-AS1
238779_at	0.00633	1.3699	DCP2	207934_at	1.81e-08	1.33158	RFPL1	217866_at	5.81e-07	0.6742	CPSF7		206177_s_at	8.22e-05	-2.04418	ARG1	231879_at	1.63e-07	-1.7529	COL12A1	218285_s_at	1.64e-11	-1.55535	BDH2
209231_s_at	0.00257	1.26215	DCTN5	227999_at	1.82e-08	1.42515	PWWP2B	203634_s_at	0.00213	0.276313	CPT1A		202916_s_at	8.22e-05	-1.28405	FAM20B	228750_at	2.2e-09	-2.72195	COL14A1	210962_s_at	1.64e-11	-1.28454	AKAP9
218069_at	0.00866	0.760742	DCTPP1	201112_s_at	1.83e-08	1.00452	CSE1L	204263_s_at	1.52e-09	0.808449	CPT2		226713_at	8.28e-05	-1.51313	CCDC50	204345_at	0.00307	-1.00727	COL16A1	218431_at	1.65e-11	-0.72405	VIPAS39
218583_s_at	0.00272	0.786393	DCUN1D1	201037_at	1.83e-08	2.05606	PFKP	220734_s_at	1.78e-07	0.777097	CPTP		228218_at	8.34e-05	-3.10156	LSAMP	229218_at	0.000316	-1.28651	COL1A2	205726_at	1.68e-11	-1.06151	DIAPH2
218260_at	0.00145	1.6731	DDA1	205597_at	1.84e-08	1.30012	SLC44A4	205350_at	0.00548	1.25816	CRABP1		214709_s_at	8.36e-05	-1.28353	KTN1	232638_at	0.00129	-0.73124	COL20A1	203480_s_at	1.7e-11	-1.0638	OTUD4
1553565_s_at	0.000649	1.91445	DDAH1	230361_at	1.85e-08	1.76981	MROH1	202575_at	2.75e-15	3.31205	CRABP2		202829_s_at	8.41e-05	-1.35956	VAMP7	208096_s_at	0.000103	-2.17346	COL21A1	215009_s_at	1.73e-11	-1.22085	THAP9-AS1
1564459_at	0.0055	1.82561	DDC-AS1	1558679_at	1.86e-08	2.26852	NOL4L	205843_x_at	0.00229	0.354386	CRAT		203513_at	8.46e-05	-1.26359	SPG11	242326_at	1.63e-07	-1.3521	COL22A1	212491_s_at	1.77e-11	-1.06712	DNAJC8
239299_at	0.00207	1.58713	DDI1	229986_at	1.88e-08	1.15499	ZNF717	203899_s_at	0.000891	0.341961	CRCP		205715_at	8.46e-05	-2.39249	BST1	224389_s_at	0.000488	-0.815834	COL25A1	221768_at	1.78e-11	-1.72342	SFPQ
228281_at	0.000901	1.68047	DDIAS	220681_at	1.89e-08	1.70644	PRR34	214513_s_at	0.000194	0.384116	CREB1		204154_at	8.5e-05	-2.44912	CDO1	225292_at	7.01e-08	-0.501466	COL27A1	213128_s_at	1.81e-11	-1.11134	UBE3A
216459_x_at	0.000777	1.58593	DDR1-AS1	201761_at	1.9e-08	2.07612	MTHFD2	209432_s_at	4.28e-07	0.682672	CREB3		202214_s_at	8.65e-05	-1.4797	CUL4B	232458_at	3.9e-09	-2.07454	COL3A1	217196_s_at	1.82e-11	-1.05743	CAMSAP2
218159_at	0.000483	1.28651	DDRGK1	225079_at	1.91e-08	0.905969	EMP2	213498_at	0.00335	0.296274	CREB3L1		212842_x_at	8.68e-05	-1.26833	RGPD6	213992_at	4.9e-06	-1.3273	COL4A6	205466_s_at	1.83e-11	-1.47037	HS3ST1
208149_x_at	6.68e-05	1.40594	DDX11	207564_x_at	1.93e-08	1.83802	OGT	213580_at	0.00385	0.1313	CREBZF		238034_at	8.72e-05	-1.30079	CANX	212939_at	1.42e-08	-0.729061	COL6A1	201877_s_at	1.94e-11	-1.57696	PPP2R5C
223777_at	0.0031	1.38021	DDX11L2	1568719_s_at	1.94e-08	1.52262	SLC22A23	203368_at	0.00121	0.524157	CRELD1		223802_s_at	8.75e-05	-1.24057	RBBP6	213290_at	0.000159	-0.789397	COL6A2	218397_at	2.01e-11	-1.3806	FANCL
202578_s_at	0.00795	1.15652	DDX19A	230469_at	2e-08	2.11468	RTKN2	214619_at	0.00909	0.298245	CRHR1		202747_s_at	8.77e-05	-2.03677	ITM2A	1553834_at	4.31e-11	-1.26007	COL6A5	202003_s_at	2.04e-11	-1.47145	ACAA2
201584_s_at	0.00793	0.960059	DDX39A	1553871_at	2.01e-08	1.18958	CSNK1G2-AS1	208978_at	8.93e-08	1.72234	CRIP2		208781_x_at	8.81e-05	-1.73679	SNX3	230867_at	2.64e-07	-1.81153	COL6A6	205525_at	2.08e-11	-1.0176	CALD1
212514_x_at	0.000168	1.78924	DDX3X	219662_at	2.06e-08	0.785509	C2orf49	216314_at	0.00105	0.1796	CRISP1		200978_at	8.85e-05	-1.47706	MDH1	217312_s_at	0.00055	-0.425746	COL7A1	215726_s_at	2.15e-11	-1.72585	CYB5A
1568814_at	0.00463	1.44664	DDX50	218073_s_at	2.07e-08	1.51126	NDC1	202226_s_at	1.87e-06	0.54466	CRK		225792_at	8.9e-05	-1.77963	HOOK1	221152_at	5.13e-05	-0.51035	COL8A1	216060_s_at	2.16e-11	-1.96902	DAAM1
1554085_at	0.00292	1.0391	DDX51	1570188_at	2.08e-08	1.30632	NR1I3	221204_s_at	1.85e-07	1.14275	CRTAC1		226326_at	8.94e-05	-1.2129	PCGF5	238701_x_at	0.000664	-0.573821	COLCA1	204115_at	2.19e-11	-2.14425	GNG11
224433_s_at	0.00482	1.37819	DDX54	203550_s_at	2.09e-08	0.805288	FAM189B	213091_at	0.000119	0.380076	CRTC1		227539_at	8.98e-05	-1.24842	GNA13	209883_at	2.32e-07	-0.736781	COLGALT2	202512_s_at	2.29e-11	-1.60971	ATG5
204909_at	0.00454	1.16149	DDX6	236028_at	2.1e-08	1.4215	IBSP	217510_at	0.00334	0.314653	CRX		209004_s_at	8.98e-05	-1.19481	FBXL5	206441_s_at	5.33e-05	-1.02575	COMMD4	213062_at	2.44e-11	-1.11093	NTAN1
226659_at	0.00898	1.30828	DEF6	206362_x_at	2.1e-08	0.632657	MAP3K10	210199_at	0.000842	0.25087	CRYAA		204201_s_at	9.03e-05	-1.65181	PTPN13	1559862_at	0.00195	-0.644775	COPA	211458_s_at	2.48e-11	-2.26778	GABARAPL3
210397_at	8.28e-05	3.50199	DEFB1	228069_at	2.12e-08	2.0018	MTFR2	220136_s_at	0.00609	0.227445	CRYBA2		200794_x_at	9.26e-05	-1.43232	DAZAP2	233308_at	1.73e-06	-0.611827	COPB1	201924_at	2.49e-11	-1.72771	AFF1
221414_s_at	0.000227	2.78069	DEFB126	224074_at	2.13e-08	1.38217	VSX1	206843_at	0.0046	0.248692	CRYBA4		228749_at	9.27e-05	-2.18605	ZDBF2	220469_at	0.0011	-0.389763	COPE	210002_at	2.52e-11	-2.86424	GATA6
233343_at	0.00254	1.54158	DEFB127	216026_s_at	2.15e-08	0.700625	POLE	206777_s_at	0.00493	0.453575	CRYBB2P1		237654_at	9.37e-05	-1.51004	PPP1R36	202142_at	1.81e-12	-1.3148	COPS8	213800_at	2.58e-11	-2.26546	CFH
202860_at	1.29e-05	2.13088	DENND4B	226586_at	2.16e-08	1.3835	ANKS6	207685_at	0.00045	0.440388	CRYBB3		236088_at	9.39e-05	-2.92868	NTNG1	220434_at	0.000984	-0.405691	COQ8B	213222_at	2.65e-11	-2.05202	PLCB1
220713_at	0.00553	1.68486	DENND6B	208315_x_at	2.16e-08	1.54399	TRAF3	207587_at	0.00716	0.247427	CRYGA		212111_at	9.39e-05	-1.14251	STX12	222409_at	9.66e-09	-1.19398	CORO1C	202741_at	2.67e-11	-1.42371	PRKACB
222958_s_at	5.35e-05	3.18418	DEPDC1	203669_s_at	2.19e-08	1.12613	DGAT1	207532_at	0.00665	0.373604	CRYGD		241739_at	9.46e-05	-2.3929	OGFOD1	209789_at	5.31e-09	-1.11469	CORO2B	210788_s_at	2.77e-11	-1.51363	DHRS7
226980_at	0.000611	2.40538	DEPDC1B	235099_at	2.21e-08	1.50377	CMTM8	208660_at	0.00946	0.401226	CS		201300_s_at	9.48e-05	-1.5565	PRNP	1552301_a_at	0.00569	-0.488003	CORO6	213340_s_at	2.86e-11	-0.907198	TP73-AS1
1553365_at	0.00271	1.9489	DEPDC4	204228_at	2.24e-08	1.18547	PPIH	207082_at	0.0076	0.314497	CSF1		219855_at	9.58e-05	-2.36528	NUDT11	1556346_at	4.65e-09	-1.14597	COTL1	202131_s_at	3.09e-11	-1.09962	RIOK3
219402_s_at	0.00199	1.10046	DERL1	229338_at	2.27e-08	2.00353	LOC100289361	210229_s_at	0.000116	0.28614	CSF2		221531_at	9.79e-05	-1.93772	WDR61	227442_at	3.28e-08	-1.63226	COX18	213938_at	3.1e-11	-0.521587	ERC2
1558914_at	0.00236	1.61046	DESI2	43977_at	2.3e-08	0.963315	TMEM161A	208357_x_at	0.0459	0.218594	CSH1		223250_at	9.84e-05	-1.48242	KLHL7	206848_at	0.000322	-0.871202	COX20	221933_at	3.1e-11	-1.55071	NLGN4X
203277_at	0.00565	0.936305	DFFA	205473_at	2.36e-08	1.95438	ATP6V1B1	208342_x_at	0.0214	0.287191	CSH2		201386_s_at	9.86e-05	-2.12546	DHX15	204570_at	0.000275	-0.7175	COX7A1	213574_s_at	3.11e-11	-1.39374	KPNB1
203669_s_at	0.000103	2.82756	DGAT1	1569241_a_at	2.36e-08	1.47708	ZNF93	208293_x_at	0.00684	0.236068	CSHL1		227444_at	9.94e-05	-1.94085	ARMCX4	239252_at	0.00147	-0.946832	COX7B	212163_at	3.14e-11	-1.66611	KIDINS220
203385_at	0.00302	1.17774	DGKA	221956_at	2.37e-08	2.20173	LRCH4	202329_at	8.4e-06	0.702124	CSK		235561_at	9.96e-05	-1.80203	TXNL1	205615_at	1.31e-23	-2.97644	CPA1	203605_at	3.2e-11	-1.31545	SRP54
208072_s_at	0.00233	1.00394	DGKD	230143_at	2.37e-08	1.38835	RNF165	208867_s_at	1.58e-07	1.13444	CSNK1A1		212838_at	9.97e-05	-1.92415	DNMBP	1552511_a_at	1.94e-07	-1.33199	CPA6	203306_s_at	3.31e-11	-1.43159	SLC35A1
238194_at	0.000347	2.22527	DGKK	218861_at	2.37e-08	1.13034	RNF25	207945_s_at	0.00627	0.577357	CSNK1D		227623_at	0.0001	-2.41922	CACNA2D1	205509_at	6.63e-18	-3.06803	CPB1	221559_s_at	3.39e-11	-1.1934	MIS12
226605_at	0.0056	1.04373	DGKQ	214735_at	2.39e-08	1.5972	IPCEF1	222015_at	9.15e-08	0.511526	CSNK1E		227955_s_at	0.0001	-1.286	EFNA5	201116_s_at	1.02e-05	-1.66014	CPE	203278_s_at	3.43e-11	-0.84835	PHF21A
207556_s_at	0.00443	1.81642	DGKZ	204777_s_at	2.39e-08	3.07961	MAL	202574_s_at	0.0011	0.32985	CSNK1G2		216840_s_at	0.000101	-1.99313	LAMA2	219578_s_at	8.3e-08	-0.834455	CPEB1	212987_at	3.47e-11	-1.56497	FBXO9
200862_at	0.000298	1.34871	DHCR24	223245_at	2.39e-08	0.801948	STRBP	212075_s_at	0.000498	0.617218	CSNK2A1		225230_at	0.000101	-1.2967	DRAM2	1561471_at	0.00141	-0.621004	CPEB2-AS1	200951_s_at	3.52e-11	-1.22144	CCND2
224064_s_at	0.00213	1.31134	DHDDS	1569013_s_at	2.42e-08	0.655741	LOC101929959	214297_at	1.2e-07	0.720953	CSPG4		217865_at	0.000103	-1.91839	RNF130	242280_x_at	3.78e-11	-2.06369	CPEB4	216215_s_at	3.59e-11	-1.00063	RBFOX2
218756_s_at	0.00298	1.47773	DHRS11	219491_at	2.43e-08	1.15685	LRFN4	221925_s_at	6.58e-05	0.313239	CSPP1		213306_at	0.000104	-2.20765	MPDZ	228728_at	3.55e-13	-2.48717	CPED1	221937_at	3.66e-11	-0.856023	SYNRG
226121_at	0.000143	1.85482	DHRS13	214135_at	2.44e-08	0.995781	CLDN18	208555_x_at	1.08e-05	0.366349	CST2		204759_at	0.000104	-1.33843	RCBTB2	228365_at	3.46e-06	-1.7669	CPNE8	213110_s_at	3.68e-11	-1.73511	COL4A5
224153_s_at	0.00424	1.63185	DHRS4-AS1	216268_s_at	2.44e-08	1.00848	JAG1	201360_at	2.19e-05	1.43381	CST3		206892_at	0.000105	-2.09696	AMHR2	208454_s_at	7.84e-06	-0.906559	CPQ	202922_at	3.7e-11	-0.941943	GCLC
227094_at	0.00459	0.834523	DHTKD1	1554804_a_at	2.45e-08	1.54591	CLDN19	206994_at	7.28e-08	0.551775	CST4		224648_at	0.000105	-1.46603	GPBP1	227860_at	0.0011	-1.30829	CPXM1	208835_s_at	3.84e-11	-2.23185	LUC7L3
236844_at	0.00753	1.55292	DHX30	206671_at	2.46e-08	0.707548	SAG	207925_at	1.4e-06	0.409898	CST5		226430_at	0.000105	-1.49279	RELL1	226824_at	0.00426	-0.778934	CPXM2	212798_s_at	3.87e-11	-1.43617	ANKMY2
223365_at	0.000909	1.31239	DHX37	210652_s_at	2.49e-08	2.1194	TTC39A	204459_at	0.000218	0.354071	CSTF2		212408_at	0.000106	-1.46746	TOR1AIP1	244097_at	1.7e-10	-1.24507	CR2	202769_at	3.96e-11	-1.76589	CCNG2
213514_s_at	0.00269	1.05178	DIAPH1	37226_at	2.54e-08	1.36406	BNIP1	212863_x_at	0.01	0.66118	CTBP1		200876_s_at	0.000108	-1.50642	PSMB1	225172_at	1.53e-11	-1.42898	CRAMP1	201319_at	4.05e-11	-0.932269	MYL12A
217245_at	0.00114	1.94886	DIAPH2-AS1	208072_s_at	2.56e-08	0.621876	DGKD	210835_s_at	0.000221	0.822002	CTBP2		219295_s_at	0.000108	-2.74262	PCOLCE2	237819_at	0.000157	-0.855368	CREB3L2	203202_at	4.06e-11	-1.17309	KRR1
232596_at	0.000344	2.20463	DIAPH3	207098_s_at	2.57e-08	0.983768	MFN1	219881_s_at	0.00109	0.190313	CTC-338M12.4		203659_s_at	0.000108	-1.19829	TRIM13	228177_at	2.23e-05	-0.741687	CREBBP	220742_s_at	4.21e-11	-1.07161	NGLY1
229227_at	0.00564	0.901577	DICER1-AS1	229477_at	2.6e-08	1.9026	THRSP	200035_at	1.06e-05	0.606708	CTDNEP1		229022_at	0.000109	-1.14435	ZFX	201990_s_at	2.49e-07	-1.41494	CREBL2	201861_s_at	4.38e-11	-1.39364	LRRFIP1
1554969_x_at	6.79e-05	2.04958	DIP2A	204952_at	2.62e-08	2.75881	LYPD3	205035_at	8.53e-06	0.430551	CTDP1		225998_at	0.000109	-1.25738	GAB1	238476_at	3.4e-19	-2.29143	CREBRF	203773_x_at	4.7e-11	-1.01029	BLVRA
242970_at	0.00592	0.989284	DIP2B	224276_at	2.65e-08	0.803279	ZNF33A	217844_at	6.8e-05	0.537033	CTDSP1		1554741_s_at	0.00011	-2.13486	FGF7P3	207630_s_at	0.00966	-0.44169	CREM	204352_at	4.72e-11	-1.52668	TRAF5
240122_at	9.5e-06	2.25694	DIRAS2	212438_at	2.67e-08	0.797864	SNRNP27	214187_x_at	0.00274	0.291305	CTDSPL		228450_at	0.000112	-1.45641	PLEKHA7	228496_s_at	1.04e-05	-1.46351	CRIM1	219570_at	4.76e-11	-0.654575	KIF16B
1552674_at	0.00323	1.70454	DIRC1	1555751_a_at	2.73e-08	0.623094	GEMIN7	206813_at	0.00321	0.386796	CTF1		202073_at	0.000113	-2.02507	OPTN	228318_s_at	9.45e-05	-1.12109	CRIPAK	213853_at	4.88e-11	-0.732917	DNAJC24
227597_at	0.000603	2.03168	DIS3L2	212730_at	2.75e-08	1.19132	SYNM	206085_s_at	0.000994	0.321501	CTH		234993_at	0.000113	-2.15478	ABHD13	239050_s_at	1.34e-06	-0.968388	CRIPT	47773_at	5.09e-11	-0.598721	FBXO42
216608_at	0.00903	1.95858	DKFZP434A062	1555387_at	2.77e-08	2.97429	UBA1	201533_at	1.46e-05	1.02661	CTNNB1		221763_at	0.000113	-1.8904	JMJD1C	237502_at	2.59e-22	-1.94636	CRLS1	216221_s_at	5.11e-11	-1.0629	PUM2
1566623_at	0.00148	1.82789	DKFZP547J0410	221927_s_at	2.81e-08	1.1961	ABHD11	203081_at	2.69e-09	0.550997	CTNNBIP1		236305_at	0.000113	-2.15943	RFESD	238022_at	2.45e-06	-2.56683	CRNDE	202794_at	5.27e-11	-1.13158	INPP1
234525_at	0.01	1.47478	DKFZP761C1711	224632_at	2.82e-08	0.699393	GPATCH4	209617_s_at	0.00124	0.352651	CTNND2		211137_s_at	0.000115	-1.63065	ATP2C1	211038_s_at	0.00121	-0.737427	CROCCP2	212943_at	5.38e-11	-1.20068	C2CD5
220284_at	0.00307	1.48834	DKKL1	223296_at	2.83e-08	1.56564	SLC25A33	202613_at	0.00539	0.50936	CTPS1		219695_at	0.000115	-2.06495	SMPD3	204573_at	3.24e-13	-1.48896	CROT	212830_at	5.41e-11	-0.899245	MEGF9
229703_at	0.00576	1.09584	DLG1	51200_at	2.84e-08	0.983649	C19orf60	219080_s_at	0.000127	0.450144	CTPS2		60474_at	0.000116	-2.40648	FERMT1	37020_at	0.000147	-0.743021	CRP	218478_s_at	5.81e-11	-1.50436	ZCCHC8
241839_at	0.00712	1.75063	DLG3-AS1	1555646_at	2.89e-08	1.65576	Dbpht2	214411_x_at	6.8e-05	0.333757	CTRB2		221766_s_at	0.000116	-2.34899	FAM46A	1554464_a_at	0.000374	-1.06004	CRTAP	201133_s_at	5.93e-11	-1.78258	PJA2
1564421_at	0.00882	0.979286	DLGAP2-AS1	1566665_at	2.9e-08	1.99144	CCDC168	200661_at	7.45e-05	0.826464	CTSA		212698_s_at	0.000116	-1.6803	SEPT10	232879_at	1.27e-10	-0.866959	CRTC3	201260_s_at	5.98e-11	-1.59652	SYPL1
202572_s_at	0.000489	1.08159	DLGAP4	238795_at	2.91e-08	1.02328	FAM208B	200766_at	0.000225	1.0135	CTSD		226317_at	0.000116	-1.22346	PPP4R2	231742_at	0.00088	-0.422791	CRX	208869_s_at	5.99e-11	-1.22354	GABARAPL1
203764_at	0.00141	2.23595	DLGAP5	221216_s_at	2.98e-08	1.18431	SCMH1	214450_at	0.00382	0.314847	CTSW		213233_s_at	0.000117	-1.18485	KLHL9	207587_at	8.21e-08	-1.39343	CRYGA	205526_s_at	6.17e-11	-0.952924	KATNA1
221289_at	0.00293	1.48018	DLX6	212729_at	2.99e-08	0.929131	DLG3	214074_s_at	0.000466	0.334038	CTTN		201086_x_at	0.000117	-1.30839	SON	207532_at	2.86e-05	-0.594232	CRYGD	210774_s_at	6.18e-11	-1.72617	NCOA4
230882_at	4.43e-05	2.37646	DLX6-AS1	210248_at	3.06e-08	1.11668	WNT7A	219468_s_at	0.00581	0.407432	CUEDC1		207173_x_at	0.000118	-2.27553	CDH11	220753_s_at	1.68e-07	-1.08667	CRYL1	212195_at	6.22e-11	-2.74261	IL6ST
1558856_at	0.00162	1.79348	DMRTA2	209916_at	3.13e-08	1.04519	DHTKD1	203532_x_at	0.00232	0.31802	CUL5		200023_s_at	0.000119	-1.42653	EIF3F	205489_at	0.00971	-0.402603	CRYM	220495_s_at	6.53e-11	-1.5651	TXNDC15
1560300_a_at	0.00398	1.30089	DMRTC1B	1567069_at	3.19e-08	1.16674	OR4D1	36084_at	5.69e-07	0.686547	CUL7		208396_s_at	0.000119	-2.00179	PDE1A	1552347_at	3.42e-08	-1.0125	CRYZL1	221834_at	6.76e-11	-1.38539	LOC100507577
33768_at	0.0001	1.42267	DMWD	222327_x_at	3.22e-08	1.02172	OR7E156P	213204_at	0.00166	0.430572	CUL9		225658_at	0.000119	-1.78904	SPOPL	1568620_at	0.00969	-0.440116	CSAD	211724_x_at	6.81e-11	-0.979532	MIOS
213647_at	3.89e-05	2.06481	DNA2	243364_at	3.28e-08	2.01106	AUTS2	218787_x_at	5.02e-05	0.394241	CWF19L1		212215_at	0.00012	-1.34811	PREPL	209981_at	6.41e-06	-0.826222	CSDC2	212880_at	6.98e-11	-0.806464	WDR7
1562278_at	0.00109	1.99104	DNAH1	1553850_at	3.28e-08	0.894698	B3GALT5-AS1	203687_at	8.47e-10	0.883229	CX3CL1		214359_s_at	0.000121	-2.32249	HSP90AB1	209716_at	3.84e-10	-1.86991	CSF1	203959_s_at	6.99e-11	-0.773218	ZBTB40
220725_x_at	0.00515	1.09898	DNAH3	216548_x_at	3.28e-08	1.12307	HMGB3P1	203666_at	0.00554	0.616839	CXCL12		217768_at	0.000121	-1.45187	C14orf166	205159_at	1.42e-07	-1.71538	CSF2RB	204222_s_at	7.02e-11	-1.35382	GLIPR1
1564627_at	0.000143	2.20953	DNAJC13	1553212_at	3.32e-08	0.761642	KRT78	205242_at	0.000931	1.21935	CXCL13		224906_at	0.000122	-1.15252	ANO6	219049_at	9.04e-18	-3.42722	CSGALNACT1	208814_at	7.04e-11	-0.969186	HSPA4
1554451_s_at	0.00287	1.32194	DNAJC14	219531_at	3.36e-08	0.930567	CEP72	218002_s_at	0.00859	1.15624	CXCL14		218490_s_at	0.000123	-1.24167	ZNF302	1556007_s_at	1.76e-10	-1.45042	CSNK1A1	204367_at	7.18e-11	-0.767257	SP2
238336_s_at	0.00264	1.68716	DNAJC21	1566956_at	3.38e-08	1.21471	OR7E104P	207852_at	0.0053	0.135187	CXCL5		222154_s_at	0.000123	-1.13926	SPATS2L	224922_at	7.02e-05	-0.608976	CSNK2A2	203029_s_at	7.34e-11	-0.836841	PTPRN2
239119_at	0.000755	1.4553	DNAJC3-AS1	231895_at	3.39e-08	1.36227	SASS6	207681_at	0.00403	0.221578	CXCR3		208405_s_at	0.000124	-1.18465	CD164	204971_at	0.00476	-1.4131	CSTA	219146_at	7.54e-11	-0.908088	TEFM
206782_s_at	0.00836	2.09886	DNAJC4	231599_x_at	3.4e-08	0.822827	DPF1	209201_x_at	1.14e-07	1.55292	CXCR4		221756_at	0.000124	-1.61521	PIK3IP1	236449_at	0.00653	-0.424626	CSTB	206958_s_at	7.81e-11	-1.39761	UPF3A
224612_s_at	0.00202	1.44311	DNAJC5	44654_at	3.41e-08	1.71032	G6PC3	206126_at	0.000187	0.41262	CXCR5		202544_at	0.000124	-1.26108	GMFB	212905_at	0.00189	-0.743559	CSTF2T	203449_s_at	7.99e-11	-1.1892	TERF1
57739_at	0.00262	0.991718	DND1	204663_at	3.43e-08	1.21835	ME3	211469_s_at	0.000901	0.417512	CXCR6		209656_s_at	0.000125	-1.77948	TMEM47	214418_at	7.14e-12	-1.41631	CT62	204180_s_at	8.04e-11	-0.750978	ZBTB43
220162_s_at	0.000787	1.95036	DNLZ	237393_at	3.44e-08	1.08084	TPBGL	218058_at	0.00147	0.488734	CXXC1		216241_s_at	0.000126	-1.53123	TCEA1	215733_x_at	0.00132	-1.8687	CTAG2	211764_s_at	8.11e-11	-0.924395	UBE2D1
203105_s_at	0.0025	0.813928	DNM1L	217080_s_at	3.52e-08	1.49727	HOMER2	215121_x_at	0.00042	2.20354	CYAT1		202520_s_at	0.000126	-1.12814	MLH1	1562811_at	0.000211	-0.787411	CTD-2194D22.4	212066_s_at	8.5e-11	-1.22804	USP34
235891_at	0.000585	1.74827	DNM3OS	232353_s_at	3.52e-08	0.965227	STYXL1	209164_s_at	6.27e-05	0.590002	CYB561		231897_at	0.000126	-1.5336	PTGR1	239133_at	0.000856	-0.564758	CTDSPL2	221472_at	8.89e-11	-0.807149	SERINC3
201697_s_at	3.54e-05	1.17412	DNMT1	205258_at	3.54e-08	2.76722	INHBB	202263_at	3.1e-05	0.75989	CYB5R1		226785_at	0.000126	-1.36968	ATP11C	204303_s_at	0.000276	-0.367588	CTIF	209308_s_at	8.9e-11	-0.532795	BNIP2
244428_at	0.00854	0.964848	DNMT3A	212859_x_at	3.57e-08	1.45026	MT1E	203028_s_at	1.16e-05	1.20528	CYBA		1557474_at	0.000127	-2.24533	LOC284578	231794_at	2.75e-15	-1.38591	CTLA4	209822_s_at	8.92e-11	-1.75438	VLDLR
220668_s_at	5.7e-07	1.67491	DNMT3B	229724_at	3.7e-08	2.22898	GABRB3	217431_x_at	0.00714	0.195737	CYBB		218515_at	0.000128	-1.19499	PAXBP1	236576_at	4.29e-07	-0.762235	CTNNA3	221290_s_at	9.15e-11	-0.892075	MUM1
38703_at	0.000634	1.07996	DNPEP	230132_at	3.73e-08	1.00312	PCAT19	201066_at	0.00501	0.956792	CYC1		219313_at	0.000129	-2.25065	GRAMD1C	202468_s_at	9.82e-05	-1.07165	CTNNAL1	219603_s_at	9.59e-11	-1.02093	ZNF226
39817_s_at	0.00265	1.00499	DNPH1	223335_at	3.76e-08	0.794597	TMEM69	213072_at	2.67e-09	0.851022	CYHR1		200066_at	0.000129	-1.20563	IK	223679_at	1.53e-07	-1.06013	CTNNB1	205442_at	9.81e-11	-0.976942	MFAP3L
221794_at	0.00832	1.31973	DOCK6	225436_at	3.77e-08	1.48774	ABHD17C	214630_at	0.000296	0.621645	CYP11B2		217989_at	0.00013	-1.51949	HSD17B11	205971_s_at	2.49e-08	-0.617301	CTRB2	60474_at	1.03e-10	-0.625733	FERMT1
215237_at	0.00203	2.06119	DOCK9	224842_at	3.81e-08	0.755366	LOC101060386	207608_x_at	0.00417	0.566563	CYP1A2		227529_s_at	0.00013	-2.95062	AKAP12	201487_at	0.00056	-1.16503	CTSC	206067_s_at	1.04e-10	-2.10521	WT1
223553_s_at	0.00329	1.28271	DOK3	228407_at	3.82e-08	1.59066	SCUBE3	205676_at	0.00812	0.305891	CYP27B1		209274_s_at	0.00013	-1.31896	ISCA1	203657_s_at	0.00573	-0.653771	CTSF	221918_at	1.06e-10	-1.03399	CDK17
221817_at	0.00751	1.55976	DOLPP1	239242_at	3.86e-08	0.773764	SLC25A5-AS1	214320_x_at	0.00464	0.307556	CYP2A6		224471_s_at	0.00013	-1.55888	BTRC	203758_at	6.87e-06	-0.94419	CTSO	212870_at	1.07e-10	-1.40186	SOS2
215219_at	0.000392	1.72422	DOPEY2	204709_s_at	3.96e-08	1.94869	KIF23	216025_x_at	0.0372	0.297507	CYP2C9		224518_s_at	0.00013	-1.19911	ZNF559	214782_at	2.05e-08	-1.23717	CTTN	210746_s_at	1.09e-10	-0.798448	EPB42
220179_at	0.000905	3.08845	DPEP3	206125_s_at	4.01e-08	2.4366	KLK8	217468_at	0.00906	0.342386	CYP2D6		212982_at	0.00013	-1.19129	ZDHHC17	231391_at	5.4e-11	-1.52749	CTXN3	209180_at	1.09e-10	-1.35643	RABGGTB
204514_at	0.00498	0.910228	DPH2	200770_s_at	4.01e-08	1.29306	LAMC1	222100_at	0.027	0.177878	CYP2E1		215963_x_at	0.000131	-1.54425	RPL3	218097_s_at	3.26e-07	-1.2407	CUEDC2	206682_at	1.09e-10	-0.981943	CLEC10A
225586_at	0.00992	0.90678	DPH7	209464_at	4.09e-08	2.35421	AURKB	211441_x_at	0.0192	0.196425	CYP3A43		201738_at	0.000131	-1.38362	EIF1B	201372_s_at	0.000756	-0.673944	CUL3	218171_at	1.12e-10	-1.30863	VPS4B
219373_at	0.00038	1.51353	DPM3	1555786_s_at	4.09e-08	1.28152	LINC00520	211231_x_at	0.00252	0.378804	CYP4A11		37547_at	0.000132	-1.57902	BBS9	202213_s_at	0.00422	-0.576717	CUL4B	201572_x_at	1.17e-10	-1.3798	DCTD
218567_x_at	1.02e-05	1.83371	DPP3	235315_at	4.14e-08	0.98358	TSC22D1	206153_at	4.63e-05	0.352907	CYP4F11		232388_at	0.000132	-3.2639	CNTNAP4	236392_at	1.63e-08	-1.2291	CUL9	204145_at	1.18e-10	-1.05965	LOC101930531
224814_at	0.0048	1.4303	DPP7	235298_at	4.27e-08	1.39385	WDR27	207386_at	0.000229	0.321778	CYP7B1		205003_at	0.000133	-1.62026	DOCK4	225937_at	3.57e-08	-0.892096	CUX1	202832_at	1.19e-10	-1.48059	GCC2
230018_at	0.000274	1.76321	DPP9	206109_at	4.33e-08	0.847737	FUT1	202879_s_at	4.82e-05	0.305349	CYTH1		227639_at	0.000133	-1.31664	PIGK	223337_at	0.00273	-0.633035	CWC27	202636_at	1.22e-10	-0.973685	RNF103
232985_s_at	0.00303	1.85578	DPPA4	219148_at	4.34e-08	2.38511	PBK	206523_at	0.00616	0.270998	CYTH3		217168_s_at	0.000133	-1.12076	HERPUD1	1566515_at	1.57e-09	-1.23783	CWF19L2	201449_at	1.23e-10	-1.4696	TIA1
219065_s_at	5.66e-05	1.31347	DPY30	244324_at	4.37e-08	1.81437	C18orf54	211521_s_at	8.08e-05	0.473033	CYTH4		204305_at	0.000133	-1.76517	MIPEP	205898_at	0.00256	-1.26462	CX3CR1	205656_at	1.23e-10	-1.1561	PCDH17
237292_at	0.00522	1.27344	DPYSL3	1556129_at	4.46e-08	2.20813	LOC642533	205472_s_at	0.0372	0.334274	DACH1		207585_s_at	0.000135	-1.34904	RPL36AL	230101_at	1.89e-15	-1.35953	CXCL2	218450_at	1.24e-10	-1.67577	HEBP1
207654_x_at	0.00783	0.68638	DR1	212290_at	4.46e-08	0.901947	SLC7A1	212128_s_at	6.15e-10	0.76688	DAG1		202717_s_at	0.000136	-1.8893	CDC16	206336_at	1.7e-09	-2.39988	CXCL6	221193_s_at	1.27e-10	-1.35743	ZCCHC10
1558368_s_at	0.00487	1.83885	DRAXIN	229796_at	4.49e-08	1.4532	SIX4	214128_at	3.54e-07	0.465207	DAGLA		208873_s_at	0.000136	-1.1628	REEP5	207008_at	1.09e-07	-1.60226	CXCR2	222056_s_at	1.28e-10	-0.933812	FAHD2A
216938_x_at	0.00189	1.7863	DRD2	219187_at	4.53e-08	1.11966	FKBPL	218808_at	0.00441	0.323969	DALRD3		218534_s_at	0.000137	-1.07076	AGGF1	220252_x_at	1.67e-14	-1.42834	CXorf21	215307_at	1.34e-10	-0.771389	ZNF529
211625_s_at	0.000765	2.01263	DRD3	234704_at	4.54e-08	2.38254	LOC105376944	218365_s_at	0.00284	0.325143	DARS2		205288_at	0.000137	-2.07128	CDC14A	219355_at	8.53e-15	-3.11434	CXorf57	217731_s_at	1.35e-10	-1.38987	ITM2B
208486_at	0.00752	1.07016	DRD5	219211_at	4.54e-08	1.73159	USP18	201763_s_at	0.000253	0.410826	DAXX		242263_at	0.000137	-1.75189	TMED5	231377_at	1.25e-06	-0.704756	CXorf65	205087_at	1.4e-10	-0.943614	RWDD3
1569881_at	0.00206	1.76658	DRP2	236407_at	4.76e-08	1.4208	KCNE1	216922_x_at	0.00575	0.35708	DAZ4		205505_at	0.000138	-2.2217	GCNT1	229774_at	8.1e-05	-0.708719	CXXC4	214723_x_at	1.43e-10	-0.586149	ANKRD36
207324_s_at	0.00381	0.878534	DSC1	203812_at	4.8e-08	1.33894	SLIT3	217025_s_at	1.79e-15	1.49867	DBN1		223443_s_at	0.000139	-1.91339	AMZ2P1	227981_at	0.00653	-0.424474	CYB561D1	213356_x_at	1.46e-10	-0.850128	HNRNPA1P33
219000_s_at	5.65e-05	1.43707	DSCC1	226129_at	4.9e-08	1.33709	FAM83H	222234_s_at	0.000145	0.354615	DBNDD1		223412_at	0.000139	-1.38747	KBTBD7	217021_at	0.0014	-0.415136	CYB5A	213612_x_at	1.47e-10	-1.2558	NBPF20
1552467_at	0.00114	1.4673	DSCR10	243873_at	4.92e-08	1.68853	LOC101929459	205369_x_at	9.44e-06	0.357982	DBT		209583_s_at	0.000139	-1.50095	CD200	238554_at	3.37e-08	-0.96562	CYB5B	209512_at	1.48e-10	-1.01488	HSDL2
219512_at	0.00013	1.37989	DSN1	226485_at	4.97e-08	0.849982	LOC101928274	204376_at	0.000674	0.369419	DCAF1		201739_at	0.000139	-1.52688	SGK1	226833_at	0.000515	-0.70182	CYB5D1	208776_at	1.49e-10	-0.761817	PSMD11
204455_at	0.00163	1.95716	DST	221605_s_at	5.01e-08	1.56884	PIPOX	219001_s_at	7.97e-06	0.463623	DCAF10		236321_at	0.00014	-1.57449	FAM200B	219079_at	9e-05	-0.521943	CYB5R4	201814_at	1.5e-10	-0.831013	TBC1D5
211514_at	0.00324	1.76169	DSTYK	244723_at	5.06e-08	1.62174	ACSM2A	201886_at	6.85e-06	0.578554	DCAF11		209046_s_at	0.000141	-1.36736	GABARAPL2	203923_s_at	5.03e-14	-2.28782	CYBB	210944_s_at	1.52e-10	-0.974372	CAPN3
218585_s_at	1.69e-10	3.22301	DTL	213355_at	5.09e-08	1.25181	ST3GAL6	221851_at	8.19e-06	0.581276	DCAF15		213135_at	0.000141	-1.79659	TIAM1	222453_at	0.000103	-1.64121	CYBRD1	201010_s_at	1.52e-10	-1.85833	TXNIP
211493_x_at	0.00378	1.21751	DTNA	39402_at	5.1e-08	1.53256	IL1B	220172_at	0.00133	0.269075	DCAF17		228087_at	0.000141	-1.74961	CCDC126	39582_at	0.000138	-0.65874	CYLD	203789_s_at	1.57e-10	-2.5231	SEMA3C
227336_at	0.00219	1.94661	DTX1	214020_x_at	5.11e-08	0.961863	ITGB5	221744_at	0.00015	0.554774	DCAF7		225892_at	0.000142	-1.364	IREB2	1554296_at	8.78e-08	-1.2974	CYP19A1	209298_s_at	1.65e-10	-0.840781	ITSN1
225415_at	0.000464	1.09126	DTX3L	239051_at	5.15e-08	1.89305	FAM21EP	202249_s_at	6.91e-10	0.720511	DCAF8		227202_at	0.000143	-3.26056	CNTN1	207244_x_at	0.00261	-1.23569	CYP2A6	213786_at	1.66e-10	-0.721666	TAX1BP1
203270_at	0.00712	1.20856	DTYMK	209190_s_at	5.18e-08	0.965812	DIAPH1	221224_s_at	0.000911	0.280759	DCAKD		202602_s_at	0.000148	-1.34166	HTATSF1	206754_s_at	8.5e-15	-1.3307	CYP2B7P	221825_at	1.68e-10	-1.28925	ANGEL2
217912_at	0.00011	1.51419	DUS1L	217925_s_at	5.23e-08	0.969252	C6orf106	218892_at	9.49e-09	0.778298	DCHS1		212672_at	0.000148	-1.34258	ATM	215103_at	0.00107	-0.493362	CYP2C18	211038_s_at	1.68e-10	-1.31075	CROCCP2
204794_at	0.000135	2.26943	DUSP2	1556355_x_at	5.37e-08	1.05643	RGL3	216725_at	0.000531	0.294294	DCLK2		203029_s_at	0.000148	-1.98003	PTPRN2	219903_s_at	0.00254	-0.680991	CYP2C8	204568_at	1.71e-10	-0.954504	ATG14
229211_at	0.00925	0.806292	DUSP28	213774_s_at	5.39e-08	0.599901	PPP1R2	219490_s_at	2.4e-06	0.351554	DCLRE1B		223211_at	0.000148	-1.27932	HACL1	220017_x_at	0.000197	-1.2084	CYP2C9	204723_at	1.78e-10	-1.00362	SCN3B
205777_at	0.0041	1.96187	DUSP9	242103_at	5.47e-08	1.85461	TMEM86A	218774_at	0.00136	0.378335	DCPS		242524_at	0.000148	-2.37135	CBLN4	226402_at	9.86e-11	-2.6362	CYP2U1	218517_at	1.82e-10	-0.902869	JADE1
242881_x_at	0.00109	2.71902	DUXAP10	214554_at	5.58e-08	1.89808	HIST1H2AL	211780_x_at	2.36e-08	0.784291	DCTN1		202646_s_at	0.000149	-1.39029	CSDE1	220432_s_at	6.26e-12	-2.53175	CYP39A1	203791_at	1.84e-10	-1.84163	DMXL1
57532_at	3.53e-05	1.18856	DVL2	218926_at	5.63e-08	0.838492	MYNN	214384_s_at	0.0253	0.227022	DCTN2		202950_at	0.00015	-1.60243	CRYZ	210726_at	1.78e-13	-1.16727	CYP3A4	214639_s_at	1.85e-10	-0.647842	HOXA1
201907_x_at	0.00626	1.61501	DVL3	206527_at	5.68e-08	1.23614	ABAT	218013_x_at	0.00546	0.36046	DCTN4		228396_at	0.00015	-1.45573	PRKG1	214235_at	2.04e-08	-1.60636	CYP3A5	209906_at	1.86e-10	-1.31557	C3AR1
1556831_at	0.00483	1.11928	DYNC1H1	220161_s_at	5.76e-08	1.61515	EPB41L4B	209232_s_at	1.71e-06	0.480146	DCTN5		229831_at	0.00015	-2.75362	CNTN3	211843_x_at	9.74e-06	-1.36746	CYP3A7-CYP3A51P	218496_at	1.94e-10	-0.767396	RNASEH1
238467_at	0.0094	1.25481	DYNLL2	220476_s_at	5.79e-08	2.44097	LOC101928718	218069_at	0.00863	0.454204	DCTPP1		226627_at	0.000151	-1.57234	SEPT8	211231_x_at	3.04e-05	-1.13662	CYP4A11	218486_at	1.94e-10	-1.08789	KLF11
202970_at	0.00337	1.20786	DYRK2	209273_s_at	5.82e-08	0.881835	ISCA1	217973_at	5.58e-07	1.22191	DCXR		239398_at	0.000151	-1.82341	KLHL31	206539_s_at	0.000916	-0.509671	CYP4F12	213447_at	1.98e-10	-0.941069	LOC101930404
204947_at	8.93e-05	2.10313	E2F1	1554258_a_at	5.83e-08	0.6863	DNAJC5B	218260_at	2.44e-15	1.64672	DDA1		218446_s_at	0.000151	-1.47515	TVP23B	233942_at	5.43e-14	-1.77204	CYP51A1-AS1	212847_at	1.99e-10	-0.906367	FUBP1
228361_at	2.8e-05	1.7527	E2F2	1562966_at	5.89e-08	2.21223	KIAA1217	215537_x_at	2e-05	1.01856	DDAH2		206331_at	0.000152	-2.08373	CALCRL	228739_at	1.84e-09	-2.25086	CYS1	218645_at	2e-10	-1.20799	ZNF277
203693_s_at	0.00166	1.49018	E2F3	220070_at	5.93e-08	2.34599	KDM8	208619_at	0.000105	0.493489	DDB1		227542_at	0.000152	-1.43804	SOCS6	230866_at	6.4e-05	-1.00793	CYSLTR1	219284_at	2.04e-10	-0.867258	HSPBAP1
228033_at	1.99e-05	3.27102	E2F7	1552576_at	5.99e-08	0.875071	ALMS1P1	214347_s_at	0.00435	0.210712	DDC		212428_at	0.000152	-1.28334	KIAA0368	209606_at	0.0092	-0.588394	CYTIP	209988_s_at	2.14e-10	-0.896267	ASCL1
219990_at	0.00258	1.83628	E2F8	202970_at	6e-08	0.954696	DYRK2	214788_x_at	2.15e-05	0.437773	DDN		202733_at	0.000153	-1.26817	LOC101927705	226666_at	5.2e-10	-1.72632	DAAM1	203057_s_at	2.18e-10	-0.796297	PRDM2
1568673_s_at	0.00582	1.90005	EAF2	208267_at	6e-08	1.76046	TRPV5	207418_s_at	0.0015	0.343328	DDO		228855_at	0.000153	-1.60977	NUDT7	228228_at	1.28e-10	-1.41952	DACT3	213638_at	2.2e-10	-0.622247	PHACTR1
1563796_s_at	0.000988	1.04165	EARS2	204514_at	6.02e-08	0.870028	DPH2	202929_s_at	1.09e-05	1.40431	DDTL		221727_at	0.000154	-1.91691	SUB1	1555640_at	0.00162	-0.619669	DAOA	217823_s_at	2.23e-10	-1.2605	UBE2J1
227646_at	0.00171	1.72015	EBF1	218350_s_at	6.04e-08	1.0742	GMNN	208149_x_at	1.9e-07	0.835195	DDX11		242033_at	0.000155	-2.03535	RNF180	232516_x_at	3.45e-05	-0.608579	DAP3	214801_at	2.27e-10	-0.929284	TOR1AIP2
220392_at	0.00236	1.92242	EBF2	202772_at	6.08e-08	1.16637	HMGCL	202578_s_at	3.33e-05	0.511724	DDX19A		213020_at	0.000157	-1.11757	GOSR1	203139_at	0.00776	-0.695025	DAPK1	209122_at	2.29e-10	-2.01881	PLIN2
202735_at	3.13e-05	1.56432	EBP	233177_s_at	6.16e-08	1.13546	PNKD	203785_s_at	0.00975	0.357924	DDX28		202917_s_at	0.000158	-3.47704	S100A8	239162_at	1e-19	-2.48568	DAPK1-IT1	216559_x_at	2.31e-10	-0.713244	AMY2B
227780_s_at	5.97e-05	2.46043	ECSCR	218069_at	6.2e-08	1.04001	DCTPP1	219328_at	0.00799	0.213463	DDX31		244289_at	0.00016	-2.11525	ZNF300P1	207912_s_at	2.4e-18	-2.43496	DAZ4	205501_at	2.34e-10	-0.70687	PDE10A
219787_s_at	1.66e-05	2.2889	ECT2	230593_at	6.2e-08	2.28226	GRIK3	201584_s_at	0.000218	0.997061	DDX39A		204605_at	0.000161	-1.21075	CGRRF1	1555378_at	0.000114	-0.463546	DBF4B	219607_s_at	2.4e-10	-1.96682	MS4A4A
222802_at	0.00449	1.15913	EDN1	212763_at	6.21e-08	1.28152	CAMSAP2	207617_at	0.00704	0.254888	DDX3X		209493_at	0.000161	-1.87308	PDZD2	226511_at	1.27e-05	-0.798966	DCAF10	213278_at	2.41e-10	-0.812215	MTMR9
206758_at	0.00393	1.55838	EDN2	1556344_at	6.28e-08	3.05884	LOC150051	31807_at	1.7e-08	0.617937	DDX49		221699_s_at	0.000162	-1.60151	DDX50	1553197_at	2.74e-06	-0.84526	DCAF4L2	217771_at	2.43e-10	-1.3707	GOLM1
227540_at	0.00239	1.13106	EEFSEC	218567_x_at	6.33e-08	1.14873	DPP3	219111_s_at	0.00248	0.402911	DDX54		229072_at	0.000162	-1.94572	RAB30	227251_at	1.05e-10	-0.89864	DCAF5	206554_x_at	2.51e-10	-0.64282	SETMAR
233100_at	0.00473	1.59729	EEPD1	1566989_at	6.36e-08	1.27625	ARID1B	217754_at	6.59e-06	0.517687	DDX56		208760_at	0.000163	-1.74537	UBE2I	243318_at	9.6e-13	-1.42679	DCAF8	201505_at	2.59e-10	-2.23483	LAMB1
210132_at	1.7e-05	2.7713	EFNA3	210441_at	6.43e-08	1.74235	CDC14A	209407_s_at	1.17e-06	0.752937	DEAF1		203403_s_at	0.000163	-1.51758	RNF6	221225_at	2.71e-05	-0.726384	DCAKD	213372_at	2.64e-10	-0.93688	PAQR3
207301_at	0.00209	1.9424	EFNA5	204127_at	6.47e-08	1.38585	RFC3	202480_s_at	0.000171	0.302111	DEDD		214044_at	0.000163	-2.90976	RYR2	224911_s_at	0.000211	-0.733629	DCBLD2	205517_at	2.7e-10	-1.2368	GATA4
219454_at	0.000344	1.6971	EGFL6	203439_s_at	6.49e-08	1.84293	STC2	207529_at	7.1e-06	0.420878	DEFA5		227135_at	0.000164	-1.11293	NAAA	232603_at	0.000126	-1.94183	DCDC5	204686_at	2.77e-10	-1.56713	IRS1
226911_at	0.00389	1.19432	EGFLAM	211519_s_at	6.52e-08	1.04952	KIF2C	207814_at	0.00542	0.319326	DEFA6		204568_at	0.000164	-1.196	ATG14	230962_at	1.07e-17	-2.1556	DCLK1	218802_at	2.81e-10	-1.37337	MCUB
227147_s_at	0.000819	1.5134	EGLN2	204694_at	6.55e-08	1.1947	AFP	210397_at	3.08e-05	2.54129	DEFB1		226677_at	0.000165	-2.11056	ZNF521	211896_s_at	4.94e-09	-3.12576	DCN	210065_s_at	2.97e-10	-1.85596	UPK1B
222847_s_at	0.00278	1.5941	EGLN3	242283_at	6.56e-08	1.2776	DNAH14	221414_s_at	0.000212	0.381007	DEFB126		242107_x_at	0.000165	-2.24417	TBX18	244777_at	2.13e-05	-0.734613	DCP2	208539_x_at	3.07e-10	-0.892807	SPRR2B
218935_at	0.000562	1.2401	EHD3	226147_s_at	6.56e-08	1.99041	PIGR	221080_s_at	0.00763	0.413981	DENND1C		203356_at	0.000166	-1.31917	CAPN7	201571_s_at	0.00419	-0.840706	DCTD	219778_at	3.18e-10	-2.75905	ZFPM2
237097_at	0.00733	1.27151	EHD4	243386_at	6.59e-08	1.23539	CASZ1	212974_at	1.86e-05	0.433506	DENND3		228569_at	0.000167	-1.2742	PAPOLA	211780_x_at	6.57e-06	-1.17845	DCTN1	208771_s_at	3.26e-10	-1.64439	LOC101928830
232360_at	0.000132	2.99738	EHF	227372_s_at	6.65e-08	1.17786	BAIAP2L1	202860_at	0.00047	0.482491	DENND4B		211538_s_at	0.000167	-1.87549	HSPA2	218013_x_at	0.00456	-0.498447	DCTN4	209440_at	3.43e-10	-0.930029	PRPS1
225461_at	0.00459	0.843514	EHMT1	229047_at	6.73e-08	2.53717	PLEKHB1	212561_at	0.0081	0.365608	DENND5A		228600_x_at	0.000168	-1.37941	FAM221A	237408_at	0.000823	-0.849821	DCUN1D1	212407_at	3.55e-10	-0.728352	METTL13
1556248_at	0.000186	1.72455	EIF1B-AS1	204798_at	6.81e-08	2.1082	MYB	220295_x_at	2.26e-05	0.648855	DEPDC1		202388_at	0.000168	-1.60221	RGS2	212853_at	9.29e-12	-1.45131	DCUN1D4	209288_s_at	3.56e-10	-1.88685	CDC42EP3
204211_x_at	0.00906	0.846079	EIF2AK2	220683_at	6.82e-08	0.705418	RDH8	205223_at	0.0035	0.282121	DEPDC5		219115_s_at	0.000168	-2.08546	IL20RA	239425_at	7.26e-08	-1.02757	DCUN1D5	219602_s_at	3.75e-10	-1.02309	PIEZO2
237718_at	0.00037	1.82161	EIF4E	228747_at	6.83e-08	1.15783	SEC61A2	212527_at	7.94e-07	0.522882	DESI1		217993_s_at	0.000169	-1.34272	MAT2B	227472_at	0.000661	-1.19525	DDA1	206754_s_at	3.8e-10	-1.12746	CYP2B7P
213571_s_at	0.00422	0.90464	EIF4E2	233437_at	6.87e-08	0.839584	GABRA4	219875_s_at	0.00064	0.151339	DESI2		228751_at	0.000169	-1.2798	CLK4	229456_s_at	3.97e-08	-0.908641	DDAH1	209341_s_at	3.88e-10	-1.21703	IKBKB
1570454_at	0.00439	1.57323	EIF4EBP2	241787_at	6.91e-08	0.864359	FOXCUT	203277_at	5.3e-14	1.08631	DFFA		201813_s_at	0.00017	-2.2009	TBC1D5	203409_at	0.00427	-0.527632	DDB2	201413_at	3.89e-10	-1.60024	HSD17B4
213753_x_at	0.00201	1.00977	EIF5A	212712_at	6.92e-08	0.622919	CAMSAP1	202099_s_at	2.7e-13	0.62784	DGCR2		202119_s_at	0.000171	-1.49775	CPNE3	225965_at	3.46e-08	-0.767429	DDHD1	204288_s_at	3.92e-10	-1.18216	SORBS2
201025_at	0.00558	0.916867	EIF5B	240084_at	6.92e-08	1.03704	CBX2	208024_s_at	3.28e-10	1.31471	DGCR6L		216039_at	0.000173	-2.41668	GABRA2	239299_at	1.33e-08	-1.08554	DDI1	206853_s_at	3.98e-10	-0.72765	MAP3K7
210213_s_at	0.00299	1.17139	EIF6	202005_at	6.92e-08	1.37236	ST14	215003_at	9.21e-07	0.512095	DGCR9		225123_at	0.000173	-1.47798	SESN3	224449_at	9.42e-06	-0.561803	DDI2	219641_at	4e-10	-0.872326	DET1
210827_s_at	0.000243	2.00546	ELF3	205833_s_at	6.97e-08	1.97011	PART1	211272_s_at	0.000245	0.322377	DGKA		204703_at	0.000173	-1.69261	IFT88	227561_at	1.64e-19	-2.36211	DDR2	212829_at	4.01e-10	-0.936915	PIP4K2A
210850_s_at	0.00476	1.39598	ELK1	203777_s_at	7.11e-08	1.42845	RPS6KB2	208072_s_at	9.2e-06	0.377241	DGKD		227026_at	0.000173	-1.26751	MPHOSPH8	213998_s_at	2.49e-09	-2.17149	DDX17	204937_s_at	4.03e-10	-0.814131	ZNF274
205994_at	0.00095	1.27595	ELK4	1554523_a_at	7.13e-08	1.78061	CNNM2	206395_at	1.68e-05	0.475291	DGKG		204045_at	0.000174	-1.37968	TCEAL1	230974_at	0.00856	-0.447442	DDX19B	201143_s_at	4.1e-10	-0.504374	EIF2S1
1557836_at	0.000588	2.23797	ELMOD2	218963_s_at	7.17e-08	1.71141	KRT23	216349_at	2.15e-06	0.371375	DGKH		217767_at	0.000174	-2.41011	C3	200702_s_at	2.87e-05	-0.898134	DDX24	209869_at	4.3e-10	-1.17252	ADRA2A
225156_at	0.00173	1.44459	ELOF1	228612_at	7.17e-08	1.23352	RAB30-AS1	207562_at	1.68e-11	0.545741	DGKQ		227605_at	0.000174	-1.38661	AIMP1	207617_at	3.55e-11	-0.828668	DDX3X	208131_s_at	4.43e-10	-2.60326	PTGIS
215082_at	0.000509	1.3954	ELOVL5	214708_at	7.18e-08	1.63192	SNTB1	207556_s_at	2.87e-08	1.0352	DGKZ		201607_at	0.000175	-1.5866	PWP1	205000_at	0.00258	-0.547974	DDX3Y	221919_at	4.49e-10	-0.769525	HNRNPA1
204256_at	4.82e-06	2.016	ELOVL6	225291_at	7.28e-08	0.969255	PNPT1	203816_at	0.000275	0.763957	DGUOK		210987_x_at	0.000175	-1.40476	TPM1	1559954_s_at	1.43e-10	-1.05412	DDX42	209447_at	4.49e-10	-1.33376	SYNE1
229864_at	0.00074	1.54347	ELP6	215736_at	7.36e-08	0.837113	KCNV1	200862_at	0.00167	1.04254	DHCR24		233461_x_at	0.000175	-1.27221	ZNF226	1568815_a_at	2.46e-11	-1.15952	DDX50	213792_s_at	4.54e-10	-1.43909	INSR
212396_s_at	0.000114	2.39937	EMC1	225362_at	7.39e-08	0.94249	FAM122B	48808_at	0.000775	0.396699	DHFR		228108_at	0.000176	-1.34057	PPM1L	213637_at	0.00119	-0.699171	DDX52	206765_at	4.71e-10	-1.15994	KCNJ2
237005_at	9.87e-07	2.14541	EMC3-AS1	213587_s_at	7.4e-08	1.40872	ATP6V0E2	202802_at	0.000182	0.641741	DHPS		212256_at	0.000176	-1.27982	GALNT10	219664_s_at	0.000112	-0.644545	DECR2	210980_s_at	4.85e-10	-1.72471	ASAH1
221255_s_at	0.00401	0.995733	EMC6	218944_at	7.4e-08	0.920388	PYCRL	218756_s_at	0.00221	0.456911	DHRS11		212648_at	0.000177	-1.36942	DHX29	225637_at	0.00084	-0.707387	DEF8	216682_s_at	5.09e-10	-0.440016	SUPT20H
234464_s_at	1.37e-07	1.71522	EME1	220436_at	7.41e-08	1.14131	CNTNAP3P2	206463_s_at	0.00465	0.500058	DHRS2		230110_at	0.000177	-1.72687	MCOLN2	233166_at	0.000386	-1.33044	DEFB126	201906_s_at	5.16e-10	-1.01277	CTDSPL
1556024_at	0.00421	1.9945	EME2	228089_x_at	7.45e-08	0.697989	MIR6748	209916_at	0.000231	0.500026	DHTKD1		228694_at	0.000177	-1.25759	AQR	233343_at	6.52e-15	-1.4905	DEFB127	202704_at	5.34e-10	-2.14785	TOB1
213779_at	0.000242	1.72965	EMID1	209163_at	7.48e-08	0.918427	CYB561	213420_at	0.000225	0.309134	DHX57		218535_s_at	0.00018	-1.41227	RIOK2	226849_at	0.000218	-0.506501	DENND1A	202960_s_at	5.44e-10	-1.3284	MUT
204397_at	0.00095	1.81564	EML2	239028_at	7.55e-08	0.854911	LYPD6	203334_at	0.000144	0.41775	DHX8		235240_at	0.00018	-1.43996	ATXN3	219696_at	0.0022	-0.644475	DENND1B	219117_s_at	5.45e-10	-1.59224	FKBP11
220386_s_at	0.000503	1.38771	EML4	202846_s_at	7.55e-08	0.956128	PIGC	213514_s_at	9.89e-05	0.377318	DIAPH1		212760_at	0.000181	-1.1522	UBR2	221886_at	0.00141	-0.469643	DENND2A	218091_at	5.48e-10	-0.647653	AGFG1
1553672_at	0.00195	1.52368	ENAH	228303_at	7.6e-08	1.62836	GALNT6	217246_s_at	0.00216	0.247574	DIAPH2		200811_at	0.000183	-1.68327	CIRBP	238524_at	1.26e-07	-1.4308	DENND2D	205315_s_at	5.55e-10	-0.861567	SNTB2
204824_at	0.00349	2.23248	ENDOG	226405_s_at	7.63e-08	0.891315	ARRDC1	217050_at	0.000345	0.259881	DIAPH2-AS1		218170_at	0.000185	-1.4904	ISOC1	1554352_s_at	1.63e-16	-1.66809	DENND4A	200958_s_at	5.56e-10	-1.61763	SDCBP
206605_at	0.00019	2.82437	ENDOU	218726_at	7.65e-08	0.988603	HJURP	220997_s_at	0.00245	0.337933	DIAPH3		230252_at	0.000186	-1.49126	LPAR5	205684_s_at	2.09e-05	-0.939971	DENND4C	218043_s_at	5.58e-10	-0.687385	AZI2
201809_s_at	0.000137	2.18276	ENG	209623_at	7.66e-08	0.995136	MCCC2	216281_at	0.000397	0.281317	DICER1		202113_s_at	0.000188	-1.77579	SNX2	215058_at	2.1e-14	-3.00474	DENND5B	212615_at	5.78e-10	-1.25803	CHD9
65635_at	0.0039	1.11599	ENGASE	1552587_at	7.7e-08	2.6671	CNBD1	210801_at	0.00399	0.140817	DIMT1		226358_at	0.000189	-1.0332	APH1B	238982_at	2.05e-07	-1.56639	DENR	209141_at	5.82e-10	-1.21611	UBE2G1
204483_at	5.09e-05	1.84446	ENO3	233533_at	7.86e-08	1.44429	KRTAP1-5	203700_s_at	0.0117	0.28766	DIO2		230917_at	0.000189	-2.25214	PLCG2	1561114_a_at	0.00857	-0.536548	DEPDC4	222316_at	5.85e-10	-0.973868	ANAPC1
228852_at	0.00279	0.779646	ENSA	201460_at	7.88e-08	1.41603	MAPKAPK2	207154_at	5.65e-05	0.386719	DIO3		202990_at	0.000189	-1.31076	PYGL	228897_at	6.01e-08	-0.919052	DERL3	32259_at	5.87e-10	-0.742461	EZH1
228585_at	0.000712	1.92177	ENTPD1	214656_x_at	7.88e-08	0.950779	MYO1C	216608_at	0.00317	0.284235	DKFZP434A062		201375_s_at	0.000191	-1.30674	PPP2CB	203695_s_at	4.54e-19	-3.25508	DFNA5	213249_at	5.88e-10	-1.0624	FBXL7
230430_at	0.0068	1.48103	ENTPD2	222925_at	7.93e-08	2.5202	DCDC2	221126_at	0.00929	0.217531	DKK3		221786_at	0.000192	-1.40299	C6orf120	235365_at	0.000507	-0.597103	DFNB59	221683_s_at	6.27e-10	-0.361081	CEP290
1554094_at	0.00838	1.17862	ENTPD5	203805_s_at	7.95e-08	0.697798	FANCA	211150_s_at	0.00348	0.456578	DLAT		225538_at	0.000195	-2.3119	ZCCHC9	214024_s_at	3.42e-19	-1.38966	DGCR6L	201542_at	6.33e-10	-1.14513	SAR1A
229892_at	0.00395	1.24765	EP400NL	238641_at	8.06e-08	1.66853	TMEM51-AS1	220511_s_at	0.00222	0.225131	DLC1		230158_at	0.000195	-1.86227	DPY19L2	1566037_at	0.00232	-0.572336	DGCR7	209662_at	6.5e-10	-1.75817	CETN3
225051_at	0.00843	0.68882	EPB41	201459_at	8.1e-08	1.13848	RUVBL2	212729_at	5.6e-07	0.484113	DLG3		220770_s_at	0.000196	-1.62933	ZBED8	207518_at	6.44e-12	-1.50686	DGKE	204759_at	6.72e-10	-1.29447	RCBTB2
230289_at	0.00755	1.2988	EPB41L1	238853_at	8.12e-08	1.68389	RAB3IP	204592_at	7.04e-06	0.423702	DLG4		242358_at	0.000196	-1.47806	RASSF8-AS1	227415_at	8.68e-05	-1.18533	DGKH	208745_at	6.79e-10	-1.42287	ATP5L
201718_s_at	0.00135	1.51376	EPB41L2	238424_at	8.23e-08	1.75617	ADAL	202570_s_at	5.19e-05	0.513175	DLGAP4		212614_at	0.000198	-1.52192	ARID5B	209549_s_at	5.53e-08	-1.18691	DGUOK	201607_at	6.81e-10	-0.648807	PWP1
223427_s_at	0.00502	0.914877	EPB41L4B	210466_s_at	8.23e-08	0.92409	SERBP1	203764_at	2.51e-06	1.39206	DLGAP5		211297_s_at	0.000199	-1.30304	CDK7	201790_s_at	0.00578	-0.497837	DHCR7	201599_at	6.83e-10	-1.93395	OAT
229292_at	3.99e-06	2.00401	EPB41L5	207537_at	8.26e-08	1.43912	PFKFB1	220262_s_at	0.00862	0.269844	DLK2		224949_at	0.000199	-1.87713	YIPF5	224064_s_at	8.46e-07	-1.15467	DHDDS	218421_at	6.9e-10	-1.1656	CERK
201839_s_at	5.1e-06	2.90959	EPCAM	204942_s_at	8.41e-08	2.16425	ALDH3B2	219537_x_at	6.81e-06	0.404581	DLL3		223529_at	0.0002	-2.92808	SYT4	241727_x_at	0.000198	-0.728285	DHFR2	213405_at	6.91e-10	-1.09639	RAB22A
238263_at	0.000673	1.99216	EPHA1-AS1	220668_s_at	8.55e-08	0.99663	DNMT3B	208216_at	0.00793	0.318623	DLX4		225921_at	0.0002	-1.23261	NIN	217647_at	7.18e-10	-0.962888	DHODH	219563_at	7.27e-10	-1.34955	SYNE3
236073_at	0.00555	1.64344	EPHA10	217297_s_at	8.58e-08	0.776913	MYO9B	217066_s_at	0.000406	0.366478	DMPK		226532_at	0.000201	-1.49355	LZIC	204800_s_at	1.22e-14	-1.78524	DHRS12	213923_at	7.31e-10	-1.23978	RAP2B
209588_at	0.00218	1.32629	EPHB2	231924_at	8.59e-08	0.974386	LINC00958	204505_s_at	0.000396	0.379983	DMTN		227022_at	0.000201	-1.2595	GNPDA2	214079_at	0.005	-1.51784	DHRS2	214464_at	7.33e-10	-1.62291	CDC42BPA
204600_at	0.00169	1.1956	EPHB3	1553568_a_at	8.83e-08	0.920267	HIST1H1T	33768_at	2.03e-06	0.589343	DMWD		226527_at	0.000202	-1.09323	RPRD2	218021_at	1.54e-09	-1.65268	DHRS4L2	209707_at	7.49e-10	-1.12833	PIGK
239579_at	0.000141	3.39497	EPHX4	228286_at	8.89e-08	1.4475	GEN1	213647_at	2.64e-06	0.603091	DNA2		201197_at	0.000203	-1.48002	AMD1	210788_s_at	0.000102	-1.22739	DHRS7	222204_s_at	7.58e-10	-0.824263	RRN3
37986_at	0.00439	1.30432	EPOR	244304_at	8.92e-08	2.39338	DIS3L2	215173_at	0.000915	0.376304	DNAAF1		225133_at	0.000204	-1.37356	KLF3	223952_x_at	7.64e-10	-2.02119	DHRS9	209012_at	7.77e-10	-0.854161	TRIO
221655_x_at	0.00702	1.48794	EPS8L1	226078_at	9.01e-08	0.7709	RPUSD1	219166_at	0.00724	0.674683	DNAAF2		235072_s_at	0.000204	-1.53933	KIF13A	1556144_at	0.00719	-0.418163	DHX30	212579_at	7.77e-10	-0.495571	SMCHD1
1555274_a_at	1.19e-05	1.9036	EPT1	219761_at	9.02e-08	1.87938	CLEC1A	220725_x_at	7.13e-06	1.01916	DNAH3		221898_at	0.000205	-2.07143	PDPN	234728_s_at	3.22e-06	-0.647544	DHX35	213436_at	8.26e-10	-0.588384	CNR1
235820_at	0.00224	1.61107	ERC1	235534_at	9.04e-08	0.795406	PHLDA3	210345_s_at	0.00593	0.275428	DNAH9		202930_s_at	0.000205	-1.46357	SUCLA2	1559039_at	0.000983	-0.465735	DHX36	218923_at	8.26e-10	-0.864378	CTBS
219650_at	1.18e-07	3.55632	ERCC6L	235199_at	9.15e-08	1.20615	RNF125	205963_s_at	0.00566	0.31203	DNAJA3		1557961_s_at	0.000205	-1.83405	C8orf88	244784_at	1.21e-07	-0.929164	DHX57	214436_at	8.27e-10	-0.846959	FBXL2
229622_at	3.03e-08	4.1344	ERFE	221545_x_at	9.35e-08	1.08125	MED16	220395_at	0.00899	0.295167	DNAJA4		230903_s_at	0.000206	-1.45205	TDRP	210802_s_at	5.45e-12	-2.33767	DIMT1	203513_at	8.56e-10	-1.17755	SPG11
1556356_at	0.00694	1.44404	ERICH1	205085_at	9.47e-08	0.829212	ORC1	200666_s_at	3.63e-05	0.89204	DNAJB1		235023_at	0.000206	-1.35401	VPS13C	1553271_at	4.91e-09	-0.901571	DIP2B	219283_at	8.63e-10	-1.21857	C1GALT1C1
1554978_at	0.00975	1.00294	ERICH1-AS1	233987_at	9.62e-08	1.41231	TFAP2D	207453_s_at	0.000134	0.437885	DNAJB5		231130_at	0.000206	-1.66524	FKBP7	212503_s_at	0.00755	-0.690368	DIP2C	202066_at	8.94e-10	-1.27397	PPFIA1
222139_at	6.31e-05	2.12479	ERV3-2	221282_x_at	9.68e-08	1.32896	RUNX2	221781_s_at	0.000146	0.69999	DNAJC10		201963_at	0.000208	-1.26192	ACSL1	226573_at	0.000491	-0.459987	DIRAS1	204082_at	8.97e-10	-1.38027	PBX3
1557914_s_at	0.00074	1.68856	ERVFH21-1	224010_at	9.78e-08	0.953046	ANAPC11	219861_at	1.26e-07	0.558699	DNAJC17		1556696_s_at	0.000209	-2.32848	NR2F1-AS1	215506_s_at	1.66e-23	-4.08926	DIRAS3	65438_at	8.98e-10	-0.327687	TLDC1
1555742_at	0.00366	1.29275	ERVH-6	202095_s_at	9.87e-08	1.46118	BIRC5	206781_at	0.000451	0.443296	DNAJC4		200626_s_at	0.00021	-1.48451	SNHG4	218362_s_at	0.000213	-0.624396	DIS3	212375_at	8.98e-10	-0.820425	EP400
232191_at	0.000995	1.8207	ERVH48-1	204836_at	9.89e-08	2.59827	GLDC	210165_at	5.16e-07	0.417441	DNASE1		200985_s_at	0.00021	-1.34396	CD59	242539_at	4.37e-05	-1.00627	DIS3L2	201304_at	9.12e-10	-1.63726	NDUFA5
219987_at	0.000229	1.50768	ERVMER34-1	223555_at	9.95e-08	0.742107	GON4L	209831_x_at	5.3e-09	0.830794	DNASE2		219137_s_at	0.000211	-1.15845	MFF	228184_at	4.05e-13	-1.93044	DISP1	203077_s_at	9.22e-10	-1.02612	SMAD2
225369_at	0.000593	2.30035	ESAM	1562254_at	9.97e-08	1.23113	STK35	222070_at	0.00426	0.34324	DND1		201862_s_at	0.000213	-1.60723	LRRFIP1	214724_at	1.14e-10	-0.93899	DIXDC1	220272_at	9.24e-10	-1.09549	BNC2
235588_at	0.000142	2.14306	ESCO2	1556722_a_at	1.01e-07	2.08544	C20orf203	220162_s_at	0.00537	0.350575	DNLZ		212535_at	0.000213	-2.23558	MEF2A	1554880_at	1.36e-05	-0.777525	DKFZP434K028	209028_s_at	9.48e-10	-1.36521	ABI1
208394_x_at	7.04e-06	2.77167	ESM1	79005_at	1.01e-07	0.755104	SLC35E1	217341_at	0.00152	0.363541	DNM1		209286_at	0.000213	-1.92321	CDC42EP3	230861_at	2.85e-05	-1.21597	DKFZP434L187	213194_at	9.66e-10	-1.31746	ROBO1
38158_at	4.29e-09	3.03725	ESPL1	242377_x_at	1.01e-07	0.890551	THUMPD3	216024_at	0.00195	0.298573	DNM2		226509_at	0.000214	-1.58763	ZNF641	213546_at	1.52e-05	-0.936699	DKFZP586I1420	208923_at	9.8e-10	-1.30253	CYFIP1
223549_s_at	0.000183	2.42598	ESPN	218275_at	1.02e-07	1.22356	SLC25A10	220668_s_at	0.00137	0.441412	DNMT3B		202381_at	0.000215	-1.44032	ADAM9	202196_s_at	0.00214	-0.956003	DKK3	212435_at	9.83e-10	-1.04406	TRIM33
217163_at	0.000292	1.92372	ESR1	218308_at	1.02e-07	1.55043	TACC3	38703_at	1.56e-10	0.82702	DNPEP		218462_at	0.000215	-1.66976	RPF1	1556821_x_at	4.61e-12	-1.55277	DLEU2	212112_s_at	1e-09	-1.15915	STX12
225846_at	2.08e-06	2.55643	ESRP1	203742_s_at	1.03e-07	1.3312	LOC732360	204238_s_at	0.000805	1.06816	DNPH1		222161_at	0.000216	-2.19581	NAALAD2	230229_at	0.00224	-0.90993	DLG1	201349_at	1.07e-09	-0.972116	SLC9A3R1
203193_at	0.00793	0.99263	ESRRA	202782_s_at	1.04e-07	1.2388	INPP5K	207311_at	1.44e-05	0.456467	DOC2B		205654_at	0.000218	-3.33438	C4BPA	228973_at	4.5e-05	-1.05326	DLG2	207992_s_at	1.11e-09	-0.662701	AMPD3
1556156_at	0.0042	1.90688	ESRRB	232212_at	1.04e-07	0.899487	PLEKHA8	215361_at	0.00631	0.240967	DOCK5		204194_at	0.000219	-1.56757	BACH1	210469_at	6.57e-16	-1.27416	DLG5	201847_at	1.11e-09	-2.0862	LIPA
201573_s_at	0.0039	0.863247	ETF1	208995_s_at	1.04e-07	1.15483	PPIG	222003_s_at	0.0236	0.171606	DOCK6		227727_at	0.000219	-2.0901	MRGPRF	1568736_s_at	1.99e-06	-1.25157	DLGAP1	218603_at	1.15e-09	-1.29797	HECA
219268_at	0.00281	1.37107	ETNK2	205034_at	1.05e-07	1.7614	CCNE2	215237_at	0.000168	0.364304	DOCK9		212603_at	0.00022	-1.18582	MRPS31	216916_s_at	7.23e-14	-2.50963	DLGAP2	222351_at	1.16e-09	-0.908289	PPP2R1B
214447_at	0.00491	1.47985	ETS1	201704_at	1.06e-07	1.34597	ENTPD6	207747_s_at	1.23e-05	0.396893	DOK4		203373_at	0.00022	-1.63081	SOCS2	203881_s_at	1.85e-06	-2.05947	DMD	213626_at	1.17e-09	-1.12324	CBR4
1552423_at	0.00301	1.50814	ETV3	204424_s_at	1.07e-07	1.96779	LMO3	221817_at	0.000399	0.350158	DOLPP1		209330_s_at	0.00022	-2.1609	HNRNPD	231790_at	2.6e-05	-1.62493	DMGDH	205805_s_at	1.19e-09	-1.02187	ROR1
235056_at	0.00399	0.947446	ETV6	219768_at	1.07e-07	1.87505	VTCN1	215219_at	0.0228	0.216624	DOPEY2		221808_at	0.000221	-1.21402	RAB9A	241472_at	2.36e-09	-1.26812	DMXL1	219122_s_at	1.2e-09	-0.664555	THG1L
204503_at	0.0069	1.70979	EVPL	220920_at	1.09e-07	1.32304	ATP10B	205983_at	0.00266	0.344654	DPEP1		230561_s_at	0.000223	-1.57131	KANSL1L	212820_at	0.00682	-0.704364	DMXL2	205509_at	1.23e-09	-0.940803	CPB1
236933_at	0.00146	1.44025	EVPLL	1487_at	1.09e-07	1.14756	ESRRA	219746_at	0.00944	0.308339	DPF3		202798_at	0.000223	-1.41456	SEC24B	1567377_at	3.08e-06	-0.764976	DNAH1	213682_at	1.23e-09	-0.830069	NUP50
240912_x_at	0.000494	2.05837	EWSAT1	220752_at	1.1e-07	1.70597	LOC51145	204514_at	2.89e-06	0.530749	DPH2		213034_at	0.000223	-1.09285	SIK3	1565339_at	9.69e-07	-0.951332	DNAH10	211084_x_at	1.24e-09	-0.816888	PRKD3
1555808_a_at	0.00255	1.76201	EXD2	212272_at	1.11e-07	2.27598	LPIN1	209391_at	0.000102	0.48577	DPM2		224968_at	0.000223	-1.65816	CFAP36	1560416_at	0.00964	-0.455612	DNAH11	215059_at	1.25e-09	-0.429108	ANKHD1
204603_at	4.21e-06	2.60513	EXO1	218447_at	1.14e-07	1.24362	CMC2	219373_at	0.00222	0.93534	DPM3		218853_s_at	0.000224	-1.15958	MOSPD1	1554540_at	0.000244	-0.716226	DNAH14	203132_at	1.26e-09	-1.41896	RB1
219567_s_at	0.000106	1.70169	EXO5	203719_at	1.15e-07	0.746258	ERCC1	218567_x_at	0.000283	0.631517	DPP3		230030_at	0.000226	-2.41781	HS6ST2	1565337_at	0.00122	-0.669871	DNAH6	212074_at	1.27e-09	-1.59295	SUN1
228847_at	0.000225	1.49328	EXOC3	1570141_at	1.16e-07	1.47135	MYO5B	205492_s_at	1.3e-07	0.403201	DPYSL4		227395_at	0.000227	-1.1315	TBCEL	233195_at	8.98e-17	-0.993078	DNAI1	203566_s_at	1.3e-09	-1.26708	AGL
224253_at	0.00368	2.48359	EXOC5	210007_s_at	1.17e-07	1.1754	GPD2	203258_at	1.73e-10	1.20658	DRAP1		226312_at	0.000228	-1.27866	RICTOR	222850_s_at	1.06e-07	-1.42271	DNAJB14	218841_at	1.32e-09	-0.646031	ASB8
58696_at	0.00459	1.4842	EXOSC4	211302_s_at	1.17e-07	1.01571	PDE4B	206590_x_at	6.23e-08	0.529453	DRD2		200761_s_at	0.000229	-1.14573	ARL6IP5	203811_s_at	1.72e-06	-0.873556	DNAJB4	218149_s_at	1.34e-09	-1.50168	ZNF395
218481_at	0.00552	1.12531	EXOSC5	230138_at	1.18e-07	1.66576	NCS1	214559_at	0.0445	0.095624	DRD3		228345_at	0.000229	-1.16928	CHIC1	202843_at	9.24e-05	-1.05357	DNAJB9	222273_at	1.35e-09	-0.904632	PAPOLG
213648_at	0.00717	0.708415	EXOSC7	221104_s_at	1.18e-07	1.83058	NIPSNAP3B	203267_s_at	1.05e-09	0.557375	DRG2		238116_at	0.00023	-3.35658	DYNLRB2	1560020_at	0.000145	-0.938913	DNAJC13	212733_at	1.36e-09	-1.00233	RUBCN
201995_at	0.0041	0.965075	EXT1	230084_at	1.18e-07	1.16335	SLC30A2	204751_x_at	0.00606	0.645826	DSC2		205672_at	0.000231	-1.083	XPA	239065_at	0.00151	-1.55572	DNAJC22	203991_s_at	1.42e-09	-1.30088	KDM6A
209692_at	0.00722	1.51634	EYA2	211384_s_at	1.2e-07	2.23647	CASR	219000_s_at	0.000225	0.794694	DSCC1		226684_at	0.000231	-1.21702	ATG2B	223504_at	8.59e-10	-1.01765	DNAJC27	218823_s_at	1.43e-09	-0.881419	KCTD9
203358_s_at	1.11e-06	2.52354	EZH2	226086_at	1.22e-07	0.887002	SYT13	207258_at	0.000411	0.498001	DSCR4		221556_at	0.000231	-1.39563	CDC14B	208499_s_at	6.77e-05	-0.767717	DNAJC3	219247_s_at	1.43e-09	-0.683344	ZDHHC14
1563160_at	0.000159	2.79152	F11	213242_x_at	1.24e-07	1.26374	CEP170B	205595_at	0.000662	0.406362	DSG3		233504_at	0.000232	-2.52052	C9orf84	228622_s_at	0.000865	-0.821494	DNAJC4	202840_at	1.44e-09	-0.707294	TAF15
221664_s_at	0.00229	1.29328	F11R	210345_s_at	1.25e-07	1.94251	DNAH9	219512_at	0.00136	0.260065	DSN1		204797_s_at	0.000232	-1.32892	EML1	1556053_at	2.02e-16	-1.44953	DNAJC7	202798_at	1.45e-09	-1.70087	SEC24B
205774_at	0.00401	1.89036	F12	238807_at	1.25e-07	0.817909	GAPDHP62	211325_x_at	0.00316	0.33509	DSTNP2		212071_s_at	0.000233	-1.10438	SPTBN1	229701_at	3.66e-07	-0.774463	DNAJC9	213942_at	1.49e-09	-0.784793	MEGF6
207810_at	0.0029	1.83149	F13B	226351_at	1.25e-07	0.779296	NSUN4	211514_at	0.000649	0.231098	DSTYK		230900_at	0.000234	-1.73174	CCDC110	223959_at	1.74e-08	-0.999091	DNAL1	216006_at	1.53e-09	-0.448539	ANXA8
205754_at	0.00141	1.24284	F2	223186_at	1.25e-07	1.07644	TMEM189-UBE2V1	218585_s_at	1.79e-09	1.22035	DTL		201826_s_at	0.000235	-1.25839	SCCPDH	205186_at	0.00168	-1.21812	DNALI1	204821_at	1.54e-09	-1.07424	BTN3A3
206429_at	0.000364	2.55254	F2RL1	227186_s_at	1.27e-07	1.27626	MRPL41	210736_x_at	0.0104	0.239007	DTNA		201836_s_at	0.000236	-1.09952	SUPT7L	228929_at	1.9e-13	-1.15323	DNASE1	204834_at	1.58e-09	-1.44793	FGL2
230147_at	0.00502	2.12458	F2RL2	226105_at	1.29e-07	1.26882	C1GALT1	179_at	5.67e-08	0.544415	DTX2P1-UPK3BP1-PMS2P11		201359_at	0.000238	-1.68262	COPB1	226281_at	0.000106	-1.67459	DNER	202609_at	1.6e-09	-1.89749	EPS8
230792_at	0.00572	0.812843	FAAH2	220949_s_at	1.29e-07	0.810976	C7orf49	221835_at	2e-06	0.430529	DTX3		219696_at	0.00024	-1.20705	DENND1B	229631_at	8.63e-10	-1.44317	DNHD1	215768_at	1.62e-09	-0.766162	AP3S2
229113_s_at	0.00738	1.6124	FAAP20	219029_at	1.29e-07	1.44817	TMEM267	203270_at	5.09e-06	0.976266	DTYMK		209737_at	0.00024	-1.36339	MAGI2	215116_s_at	6.85e-09	-1.55689	DNM1	210538_s_at	1.64e-09	-1.30772	BIRC3
205030_at	0.00112	1.9337	FABP7	212942_s_at	1.3e-07	1.5414	CEMIP	217912_at	0.000163	0.676809	DUS1L		227061_at	0.00024	-2.33964	LINC01279	232930_at	0.00154	-0.491167	DOCK1	219317_at	1.7e-09	-0.686686	POLI
202218_s_at	0.00824	1.47888	FADS2	1564158_a_at	1.3e-07	1.47904	VAC14-AS1	221563_at	0.000164	0.846785	DUSP10		224911_s_at	0.000241	-1.90366	DCBLD2	215151_at	1.22e-07	-0.782229	DOCK10	212740_at	1.73e-09	-1.32586	PIK3R4
222511_x_at	0.00285	1.16231	FAF1	201287_s_at	1.32e-07	1.13638	SDC1	204794_at	0.01	0.592157	DUSP2		235635_at	0.000241	-1.24454	ARHGAP5	226875_at	1.99e-12	-2.76177	DOCK11	212601_at	1.74e-09	-0.75861	ZZEF1
235418_at	0.00364	1.28186	FAHD2A	203010_at	1.33e-07	1.29291	STAT5A	201538_s_at	0.023	0.234665	DUSP3		228697_at	0.000242	-1.92337	HINT3	213482_at	3.07e-05	-0.682206	DOCK3	203575_at	1.76e-09	-0.919266	CSNK2A2
209074_s_at	0.000573	2.93593	FAM107A	210307_s_at	1.34e-07	1.23575	KLHL25	204015_s_at	4.9e-05	0.46879	DUSP4		243582_at	0.000242	-2.34154	SH3RF2	244840_x_at	4.51e-07	-1.01914	DOCK4	206545_at	1.76e-09	-0.524238	CD28
229690_at	0.00133	1.67462	FAM109A	55705_at	1.35e-07	0.794912	R3HDM4	209457_at	2e-05	1.38434	DUSP5		201146_at	0.000243	-1.36695	NFE2L2	230207_s_at	2.98e-21	-2.17231	DOCK5	201972_at	1.77e-09	-1.09842	ATP6V1A
226584_s_at	0.000815	1.80404	FAM110A	226770_at	1.36e-07	1.27971	MAGI3	218759_at	0.000345	0.467978	DVL2		212204_at	0.000243	-1.06526	TMEM87A	225502_at	0.00314	-0.995377	DOCK8	201582_at	1.81e-09	-0.961685	SEC23B
220430_at	0.00223	1.8457	FAM110D	222077_s_at	1.36e-07	1.88941	RACGAP1	201907_x_at	0.00448	0.302372	DVL3		208743_s_at	0.000243	-1.48552	YWHAB	220320_at	7.87e-05	-0.750093	DOK3	205641_s_at	1.83e-09	-0.681299	TRADD
218248_at	0.000218	1.41976	FAM111A	244385_at	1.37e-07	0.975523	KDM4C	215982_s_at	0.00028	0.481105	DXO		200701_at	0.000243	-1.28855	NPC2	209691_s_at	0.00663	-0.54603	DOK4	220777_at	1.9e-09	-0.943852	KIF13A
1557129_a_at	0.000325	2.3739	FAM111B	237014_at	1.38e-07	1.30788	MYBL1	211928_at	0.00637	0.529923	DYNC1H1		238067_at	0.000244	-2.10906	TBC1D8B	231980_at	0.00128	-0.86003	DOK6	217905_at	1.9e-09	-0.794057	MCMBP
1553220_at	0.00163	1.50653	FAM117B	1554721_a_at	1.38e-07	1.61551	TAF2	213162_at	0.00885	0.278483	DYNC1LI2		208833_s_at	0.000244	-1.22121	ATXN10	213267_at	1.57e-09	-1.0128	DOPEY1	209740_s_at	1.91e-09	-0.731482	PNPLA4
1555945_s_at	0.00162	1.13473	FAM120A	209201_x_at	1.39e-07	1.28088	CXCR4	202968_s_at	0.000247	0.591292	DYRK2		217766_s_at	0.000247	-1.0383	TMEM50A	222360_at	0.00246	-0.633911	DPH5	215269_at	1.92e-09	-0.924042	TRAPPC10
225362_at	0.00633	1.08904	FAM122B	211767_at	1.39e-07	1.36951	GINS4	2028_s_at	5.93e-15	0.770079	E2F1		213000_at	0.000248	-1.36593	MORC3	238662_at	5.04e-09	-1.2683	DPH6	203922_s_at	1.96e-09	-1.15775	CYBB
241829_at	2.51e-05	2.98558	FAM124A	210798_x_at	1.39e-07	1.61062	MASP2	38707_r_at	1.45e-11	0.705824	E2F4		1556427_s_at	0.000248	-2.05268	LRRN4CL	228598_at	4.41e-12	-4.50258	DPP10	206030_at	1.99e-09	-0.754321	ASPA
220637_at	0.00757	1.60646	FAM124B	230493_at	1.39e-07	1.94545	SHISA2	220392_at	0.00325	0.246453	EBF2		205795_at	0.000249	-2.21372	NRXN3	236351_at	1.13e-14	-2.28793	DPP10-AS1	200067_x_at	2.01e-09	-1.27741	SNX3
244115_at	0.00523	1.58802	FAM126A	210387_at	1.4e-07	1.87133	HIST1H2BJ	213787_s_at	0.000247	0.889667	EBP		219569_s_at	0.000249	-2.81103	SLC35G2	211478_s_at	1.02e-06	-1.89688	DPP4	209745_at	2.03e-09	-0.511181	COQ7
221904_at	0.00355	1.16374	FAM131A	200882_s_at	1.4e-07	0.986111	PSMD4	203013_at	0.0051	0.331888	ECD		33767_at	0.00025	-3.62072	NEFH	228546_at	4.1e-07	-2.19947	DPP6	201513_at	2.03e-09	-0.850832	TSN
221984_s_at	0.0027	0.893599	FAM134A	209880_s_at	1.4e-07	0.557645	SELPLG	201749_at	8.27e-08	0.726814	ECE1		218573_at	0.00025	-1.34325	MAGEH1	226343_at	0.00928	-0.58208	DPP8	211742_s_at	2.09e-09	-1.13892	EVI2B
213458_at	0.000944	2.19375	FAM149B1	229055_at	1.41e-07	1.57598	GPR68	201135_at	0.00743	0.617538	ECHS1		225465_at	0.000252	-1.14784	MAGI1	230018_at	0.000278	-0.767866	DPP9	214460_at	2.11e-09	-0.587577	LSAMP
1554668_a_at	0.00279	1.78195	FAM151A	200924_s_at	1.41e-07	0.910604	SLC3A2	209365_s_at	8.11e-06	0.729657	ECM1		228090_at	0.000252	-1.78078	NMNAT3	240301_at	0.00185	-0.53255	DPPA2	212927_at	2.13e-09	-0.803959	SMC5
206299_at	8.81e-05	2.43283	FAM155B	205046_at	1.43e-07	1.57146	CENPE	218225_at	0.000187	0.645859	ECSIT		209568_s_at	0.000255	-1.29058	RGL1	213068_at	1.97e-11	-2.29587	DPT	218827_s_at	2.18e-09	-0.821186	CEP192
242687_at	0.000542	1.20707	FAM160A1	1554516_at	1.43e-07	1.11144	LINC00537	219787_s_at	0.000182	1.33977	ECT2		223219_s_at	0.000255	-1.72539	CNOT10	230158_at	1.06e-06	-1.68438	DPY19L2	217873_at	2.21e-09	-1.33673	CAB39
228875_at	0.00717	0.865917	FAM162B	210428_s_at	1.46e-07	0.748691	HGS	202496_at	0.000869	0.461465	EDC4		239654_at	0.000256	-1.74155	CHD9	215143_at	1.45e-05	-1.60086	DPY19L2P2	203380_x_at	2.26e-09	-1.07894	SRSF5
230816_at	0.00105	1.62231	FAM163B	219080_s_at	1.47e-07	0.718376	CTPS2	218282_at	0.00184	0.455404	EDEM2		226680_at	0.000256	-1.10237	IKZF5	225633_at	0.00104	-0.993008	DPY19L3	203062_s_at	2.28e-09	-1.087	MDC1
212771_at	2.39e-06	2.05836	FAM171A1	238442_at	1.47e-07	2.47013	HEXIM1	218995_s_at	3.36e-06	0.732345	EDN1		201661_s_at	0.000257	-1.10066	ACSL3	204646_at	1.05e-09	-3.21448	DPYD	205826_at	2.31e-09	-0.518563	MYOM2
51158_at	0.000127	1.66374	FAM174B	231966_at	1.49e-07	1.031	PPP1R9A	206758_at	0.000277	0.43578	EDN2		203939_at	0.000257	-2.41274	NT5E	200762_at	0.00151	-1.2567	DPYSL2	219964_at	2.44e-09	-0.648596	ST7L
203550_s_at	0.00159	0.977712	FAM189B	200045_at	1.52e-07	1.19494	ABCF1	217154_s_at	0.000102	0.248304	EDN3		213050_at	0.000258	-1.45693	COBL	211624_s_at	9.12e-05	-0.500474	DRD2	203624_at	2.46e-09	-1.02719	AKAP17A
243047_at	0.0024	1.58238	FAM193B	207504_at	1.52e-07	1.86764	CA7	204841_s_at	0.00429	0.19582	EEA1		238020_at	0.000259	-1.52531	PSMC2	1569881_at	4.94e-13	-2.10767	DRP2	203803_at	2.52e-09	-0.909808	PCYOX1
232513_x_at	0.00263	1.40952	FAM209B	229538_s_at	1.52e-07	1.31143	IQGAP3	214395_x_at	0.000249	0.72812	EEF1D		219117_s_at	0.00026	-1.13282	FKBP11	244107_at	2.24e-18	-3.01718	DSC3	209858_x_at	2.55e-09	-0.633235	MPPE1
229507_at	0.00397	1.35278	FAM212A	1557944_s_at	1.55e-07	1.24448	TMX2-CTNND1	213907_at	2.12e-06	0.439659	EEF1E1		238781_at	0.000261	-1.49176	SREK1	232059_at	1.78e-18	-2.89503	DSCAML1	219109_at	2.62e-09	-1.2414	SPAG16
211433_x_at	0.00598	0.901892	FAM214B	219071_x_at	1.62e-07	1.3978	HGH1	205107_s_at	1.44e-05	0.790322	EFNA4		235424_at	0.000262	-1.05135	FAM122A	216646_at	4.96e-08	-0.998285	DSCC1	202419_at	2.63e-09	-1.01054	KDSR
225146_at	0.00328	0.937311	FAM219A	238179_at	1.62e-07	1.6341	LOC101930112	202711_at	1.21e-11	0.768189	EFNB1		225132_at	0.000263	-1.45708	FBXL3	217309_s_at	1.29e-05	-0.620283	DSCR3	218111_s_at	2.64e-09	-0.934872	CMAS
239051_at	0.00155	1.96304	FAM21EP	213349_at	1.64e-07	0.998159	TMCC1	210883_x_at	0.00103	0.455552	EFNB3		242002_at	0.000264	-2.55447	NKAIN2	218854_at	2.14e-10	-2.27041	DSE	209486_at	2.74e-09	-1.06273	UTP3
244164_at	0.00178	1.28955	FAM223B	1559235_a_at	1.65e-07	1.32211	SOX30	210880_s_at	0.0055	0.381374	EFS		220474_at	0.000266	-2.67154	SLC25A21	232235_at	0.000316	-1.6979	DSEL	218824_at	2.83e-09	-1.60006	PNMAL1
235942_at	0.000478	1.1872	FAM224A	204558_at	1.66e-07	0.821359	RAD54L	218825_at	4.94e-06	0.652749	EGFL7		209112_at	0.000266	-1.65582	CDKN1B	217671_at	0.00132	-0.462392	DSERG1	209696_at	2.91e-09	-1.03007	FBP1
213232_at	0.00807	1.62461	FAM234B	203362_s_at	1.68e-07	1.7272	MAD2L1	209490_s_at	6.74e-05	0.382057	EGFL8		223118_s_at	0.000267	-1.51103	USP47	1561330_at	2.96e-17	-2.34318	DSG4	219507_at	2.95e-09	-0.777287	RSRC1
38043_at	0.0035	1.31642	FAM3A	209744_x_at	1.69e-07	0.893879	ITCH	210984_x_at	0.00131	0.391423	EGFR		225481_at	0.000268	-1.40963	FRMD6	215810_x_at	2.41e-17	-2.4934	DST	203874_s_at	2.97e-09	-1.33406	SMARCA1
227410_at	0.00757	0.955861	FAM43A	218565_at	1.7e-07	0.973459	SPOUT1	91703_at	5.42e-05	0.638006	EHBP1L1		227428_at	0.000269	-1.53265	GABPA	214663_at	0.00447	-0.642328	DSTYK	207513_s_at	3.15e-09	-0.934944	ZNF189
240426_at	0.000701	2.19056	FAM47B	235110_at	1.72e-07	1.44415	PLA2G16	209037_s_at	0.000719	0.271855	EHD1		225603_s_at	0.00027	-1.38432	TRIQK	227084_at	7.92e-12	-2.03529	DTNA	203543_s_at	3.25e-09	-0.950508	KLF9
236206_at	0.00309	1.34928	FAM53A	236284_at	1.72e-07	1.68537	SPIDR	45297_at	0.00564	0.441786	EHD2		214913_at	0.00027	-2.24608	ADAMTS3	236649_at	1.24e-16	-2.06614	DTWD1	212787_at	3.3e-09	-1.06095	YLPM1
203206_at	0.00725	1.10136	FAM53B	239896_at	1.73e-07	1.3894	GS1-124K5.4	218935_at	0.00884	0.319408	EHD3		213064_at	0.000271	-1.29886	ZC3H14	212611_at	6.93e-07	-1.68514	DTX4	209116_x_at	3.33e-09	-4.09804	HBB
221591_s_at	6.35e-07	3.11248	FAM64A	213478_at	1.74e-07	0.836223	KAZN	209536_s_at	4.99e-09	0.800598	EHD4		224893_at	0.000271	-1.38743	ATL3	1565694_at	7.6e-06	-0.469067	DTYMK	218090_s_at	3.33e-09	-1.21286	WDR11
218029_at	0.00121	2.2327	FAM65A	228860_at	1.76e-07	0.67845	UBE3B	219850_s_at	0.00131	0.795616	EHF		226720_at	0.000274	-1.33052	PWWP2A	235606_at	0.00025	-0.71067	DUBR	219553_at	3.45e-09	-1.15555	NME7
229003_x_at	0.00327	1.6282	FAM69B	218064_s_at	1.77e-07	0.932899	AKAP8L	219339_s_at	0.00182	0.267374	EHMT1		210121_at	0.000275	-2.93201	B3GALT2	219727_at	0.006	-0.691624	DUOX2	204313_s_at	3.62e-09	-0.881697	CREB1
229289_at	0.00118	2.41916	FAM71E1	238205_at	1.78e-07	2.93269	DCAF12L1	202326_at	0.00893	0.647959	EHMT2		200976_s_at	0.000276	-1.09455	TAX1BP1	230145_at	2.01e-05	-0.660855	DUS3L	219403_s_at	3.78e-09	-1.23673	HPSE
236214_at	0.00274	2.37383	FAM71F1	202819_s_at	1.78e-07	1.01557	TCEB3	204211_x_at	8.65e-05	0.493389	EIF2AK2		201666_at	0.000276	-1.52242	TIMP1	205762_s_at	2.21e-06	-1.00706	DUS4L	218566_s_at	3.88e-09	-1.05664	CHORDC1
237320_at	0.00312	1.70241	FAM71F2	217752_s_at	1.79e-07	0.900324	CNDP2	218488_at	5.79e-05	0.455453	EIF2B3		218370_s_at	0.000276	-1.14676	S100PBP	201044_x_at	9.79e-07	-0.899765	DUSP1	202195_s_at	3.94e-09	-0.629588	TMED5
225834_at	2.29e-05	1.6538	FAM72A	213599_at	1.79e-07	1.27779	OIP5	210501_x_at	0.00194	0.763926	EIF3K		207266_x_at	0.000277	-1.50952	RBMS1	219144_at	1.54e-06	-0.770018	DUSP26	216589_at	4.04e-09	-0.6902	ARL5A
241503_at	0.0051	1.72592	FAM81A	221377_s_at	1.79e-07	1.63562	RBPJL	221539_at	5.59e-11	1.27306	EIF4EBP1		217890_s_at	0.000277	-1.33439	PARVA	201536_at	0.00315	-0.515409	DUSP3	202378_s_at	4.2e-09	-1.13421	LEPROT
239586_at	0.00114	1.67087	FAM83A	1557919_a_at	1.81e-07	0.952439	ERVH-3	208625_s_at	1.52e-10	1.94008	EIF4G1		219279_at	0.000277	-1.96506	DOCK10	214793_at	0.000858	-0.928124	DUSP7	209658_at	4.24e-09	-0.957519	CDC16
225687_at	4.29e-07	2.62816	FAM83D	204795_at	1.81e-07	1.85145	PRR3	201122_x_at	1.45e-11	1.32657	EIF5A		200072_s_at	0.000278	-1.50458	HNRNPM	220774_at	3.29e-11	-1.10016	DYM	212474_at	4.35e-09	-1.18717	AVL9
226129_at	0.00065	1.12036	FAM83H	1559403_at	1.83e-07	0.71175	HMGN3-AS1	201026_at	0.00568	0.298686	EIF5B		242086_at	0.000281	-1.43248	SPATA6	203590_at	0.00232	-0.472444	DYNC1LI2	202543_s_at	4.47e-09	-1.36804	GMFB
32209_at	0.00255	1.07076	FAM89B	226504_at	1.84e-07	2.01684	FAM109B	210213_s_at	6.43e-05	0.864652	EIF6		200941_at	0.000281	-0.985112	HSBP1	1565149_at	1.11e-06	-1.039	DYNC2H1	205159_at	4.72e-09	-1.03331	CSF2RB
1555133_at	0.00847	1.7507	FAM9A	204026_s_at	1.84e-07	1.98062	ZWINT	201727_s_at	0.000287	0.69221	ELAVL1		218622_at	0.000282	-1.42422	NUP37	241757_x_at	0.00016	-1.22436	DYNC2LI1	219338_s_at	4.73e-09	-0.877003	LRRC49
203806_s_at	3.19e-06	2.80707	FANCA	63009_at	1.88e-07	0.777959	SHQ1	206051_at	0.00822	0.308184	ELAVL4		219338_s_at	0.000284	-1.22928	LRRC49	222156_x_at	0.000127	-0.98324	DYX1C1-CCPG1	213737_x_at	4.97e-09	-1.3093	GOLGA8N
243597_at	0.000191	2.32122	FANCB	230907_at	1.9e-07	1.67904	GPRC5C	203822_s_at	1.1e-07	0.76745	ELF2		229641_at	0.000286	-2.31134	CCBE1	204557_s_at	0.000896	-1.52357	DZIP1	218627_at	4.98e-09	-1.20726	DRAM1
1559513_a_at	0.0046	1.66903	FANCC	1569828_at	1.9e-07	0.70759	LOC101928107	210827_s_at	1.18e-14	2.62168	ELF3		224830_at	0.000286	-1.41462	NUDT21	207231_at	4.28e-08	-1.09024	DZIP3	203981_s_at	5.08e-09	-0.793729	ABCD4
223545_at	0.000262	1.61029	FANCD2	204740_at	1.91e-07	0.776191	CNKSR1	203617_x_at	4.46e-06	0.485101	ELK1		212956_at	0.000286	-1.24053	TBC1D9	219906_at	0.000181	-0.599476	EBLN2	203253_s_at	5.1e-09	-1.11044	PPIP5K2
220255_at	0.000342	1.28638	FANCE	202688_at	1.91e-07	1.13083	TNFSF10	217039_x_at	0.0005	0.362049	ELK2AP		212594_at	0.000286	-1.28049	MIR4680	235305_s_at	2.43e-09	-1.00849	ECHDC2	221589_s_at	5.1e-09	-1.55425	ALDH6A1
203564_at	0.000482	1.12977	FANCG	203044_at	1.94e-07	1.0262	CHSY1	206127_at	0.000834	0.37426	ELK3		226479_at	0.00029	-1.20973	KBTBD6	219298_at	2.05e-05	-1.52956	ECHDC3	213649_at	5.41e-09	-1.35162	SRSF7
223785_at	0.00798	1.80175	FANCI	218165_at	1.95e-07	1.13944	MEAF6	205994_at	0.00642	0.246412	ELK4		229963_at	0.00029	-1.8267	BEX5	206101_at	5.27e-10	-2.79433	ECM2	217966_s_at	5.42e-09	-1.12121	FAM129A
227996_at	0.00642	1.33877	FARP1	36920_at	1.97e-07	1.01829	MTM1	204095_s_at	1.3e-05	0.379336	ELL		229222_at	0.00029	-1.50202	ACSS3	208142_at	1.55e-12	-1.7543	EDDM3A	214440_at	5.54e-09	-1.0071	NAT1
1558855_at	0.00149	1.72686	FARP2	219513_s_at	1.98e-07	1.12364	SH2D3A	204513_s_at	0.000718	0.504937	ELMO1		223168_at	0.000293	-1.68634	RHOU	220342_x_at	5.97e-05	-0.681115	EDEM3	214188_at	5.64e-09	-0.770733	AURKAPS1
202159_at	0.000105	1.45067	FARSA	226907_at	1.99e-07	1.5631	PPP1R14C	220363_s_at	0.000129	0.34991	ELMO2		209210_s_at	0.000293	-1.37141	FERMT2	204464_s_at	0.000436	-1.06295	EDNRA	209472_at	5.7e-09	-1.29391	KYAT3
214114_x_at	0.00362	1.22092	FASTK	226931_at	1.99e-07	2.20562	TMTC1	219411_at	0.00086	0.598908	ELMO3		235444_at	0.000295	-1.65328	FOXP1	206701_x_at	5.16e-06	-1.21099	EDNRB	208944_at	5.78e-09	-1.93955	TGFBR2
1555288_s_at	0.00398	1.40511	FBF1	212531_at	2.01e-07	2.5509	LCN2	212670_at	0.000628	0.865267	ELN		229083_at	0.000295	-1.47429	HNRNPA0	208115_x_at	7.27e-06	-1.15187	EDRF1	213317_at	5.78e-09	-2.60302	CLIC5
240117_at	0.00709	1.71813	FBN3	218693_at	2.02e-07	0.877475	TSPAN15	215082_at	0.00213	0.33487	ELOVL5		208706_s_at	0.000299	-1.18282	EIF5	227708_at	6.47e-06	-0.895209	EEF1A1	AFFX-r2-Hs28SrRNA-M_at	5.92e-09	-3.00476	BMI1
225703_at	0.00842	1.24119	FBRSL1	201846_s_at	2.04e-07	1.01099	RYBP	219260_s_at	0.00338	0.819928	ELP5		212589_at	0.0003	-1.4579	RRAS2	225631_at	0.000422	-0.697249	EEPD1	212589_at	5.99e-09	-1.57505	RRAS2
242034_at	0.000402	2.04928	FBXL17	1555765_a_at	2.1e-07	1.52043	GNG4	212396_s_at	0.000235	0.671031	EMC1		222111_at	0.000304	-2.02486	FAM63B	1559022_at	2.9e-32	-3.22419	EFCAB14	203521_s_at	6.05e-09	-0.563292	ZNF318
1553359_at	0.000487	1.30725	FBXL18	204328_at	2.1e-07	0.977136	TMC6	209477_at	7.31e-07	0.793604	EMD		215548_s_at	0.000305	-1.40482	SCFD1	1562815_at	2.41e-08	-1.06834	EFCAB6	219378_at	6.12e-09	-1.11587	NAA16
239224_at	0.00771	1.43601	FBXL20	203145_at	2.14e-07	1.09197	SPAG5	213779_at	7.33e-09	1.15072	EMID1		218710_at	0.000306	-1.12081	TTC27	201843_s_at	1.1e-11	-4.42294	EFEMP1	206093_x_at	6.15e-09	-1.55536	TNXB
241350_at	0.000105	2.83587	FBXL22	226857_at	2.15e-07	1.24847	ARHGEF19	204399_s_at	0.00158	0.352168	EML2		201574_at	0.000306	-1.39825	ETF1	219833_s_at	0.000686	-0.987853	EFHC1	204524_at	6.17e-09	-0.973796	LOC101060747
236852_at	0.00094	1.45876	FBXO43	229551_x_at	2.15e-07	1.58617	ZNF367	203443_at	0.000572	0.32935	EML3		202967_at	0.000308	-1.17366	GSTA4	214036_at	7.07e-19	-2.47945	EFNA5	204041_at	6.21e-09	-1.48253	MAOB
205310_at	0.000387	1.17813	FBXO46	203622_s_at	2.17e-07	1.49157	PNO1	220386_s_at	2.23e-06	0.619018	EML4		225057_at	0.000308	-1.20553	SLC15A4	222397_at	0.00304	-0.447855	EFTUD2	201922_at	6.22e-09	-1.34772	NSA2
231769_at	0.00382	1.42443	FBXO6	226403_at	2.17e-07	1.43724	TMC4	204824_at	3.71e-06	0.83955	ENDOG		204624_at	0.000313	-1.6153	ATP7B	1556740_at	5.37e-10	-1.26661	EGFLAM-AS2	202948_at	6.33e-09	-1.84812	IL1R1
211305_x_at	0.0092	1.59706	FCAR	203968_s_at	2.2e-07	1.22001	CDC6	206605_at	0.00257	0.36389	ENDOU		205420_at	0.000314	-1.76324	PEX7	224999_at	1.59e-06	-0.901831	EGFR	204073_s_at	6.38e-09	-1.58731	MYRF
216951_at	0.00264	1.83821	FCGR1A	213720_s_at	2.23e-07	1.02621	SMARCA4	201809_s_at	5.13e-05	0.839809	ENG		221478_at	0.000315	-1.28276	BNIP3L	201693_s_at	0.000718	-0.874019	EGR1	209115_at	6.44e-09	-1.5839	UBA3
203620_s_at	0.000926	0.993365	FCHSD2	212252_at	2.26e-07	0.821043	CAMKK2	65635_at	3.15e-10	0.70632	ENGASE		211974_x_at	0.000315	-1.17527	RBPJ	222221_x_at	9.23e-13	-2.0972	EHD1	209332_s_at	6.53e-09	-1.03429	MAX
231647_s_at	0.00627	1.94176	FCRL5	240887_at	2.29e-07	1.99856	LOC100506470	216554_s_at	0.00736	0.295408	ENO1		218699_at	0.000315	-1.34004	RAB29	237097_at	3.64e-07	-0.891505	EHD4	218698_at	6.8e-09	-1.03663	APIP
241954_at	0.00639	0.944157	FDFT1	230412_at	2.29e-07	1.47318	NPAS3	204845_s_at	0.0052	0.176779	ENPEP		209307_at	0.000316	-1.42645	SWAP70	219339_s_at	0.00016	-0.847046	EHMT1	210694_s_at	6.81e-09	-0.769003	MID1
201275_at	5.09e-05	1.06402	FDPS	223460_at	2.3e-07	0.536232	CAMKK1	221487_s_at	0.00382	0.437366	ENSA		241827_at	0.000316	-1.05337	ZNF615	225936_at	9.87e-06	-0.875183	EID2	207941_s_at	6.87e-09	-1.35411	RBM39
226451_at	1.33e-05	2.13496	FDX1L	228594_at	2.3e-07	1.65998	NADK2	209473_at	0.00257	0.475455	ENTPD1		226106_at	0.000316	-2.00302	RNF141	231292_at	0.00032	-1.03914	EID3	203799_at	6.89e-09	-1.71131	LY75-CD302
229989_at	0.00516	1.25589	FDXACB1	1564377_at	2.32e-07	1.35479	SHANK2	205757_at	9.83e-05	0.352847	ENTPD5		220606_s_at	0.000317	-1.78695	ADPRM	217672_x_at	1.26e-18	-3.02812	EIF1	203893_at	7.02e-09	-0.791941	AK6
204767_s_at	3.58e-05	1.44358	FEN1	61874_at	2.34e-07	0.737001	CACFD1	220153_at	0.00209	0.331498	ENTPD7		224690_at	0.000318	-1.37092	FAM210B	204410_at	2.16e-05	-0.892885	EIF1AY	201300_s_at	7.09e-09	-2.0224	PRNP
222245_s_at	0.000619	1.68791	FER1L4	823_at	2.34e-07	1.68853	CX3CL1	200879_s_at	6.7e-05	0.411512	EPAS1		235889_at	0.000319	-1.08014	RSPH3	242898_at	0.000468	-0.634801	EIF2AK2	201975_at	7.14e-09	-1.02307	CLIP1
233972_s_at	0.00139	1.99768	FEZF2	231132_at	2.34e-07	1.244	LINC01193	212339_at	0.0279	0.406733	EPB41L1		200620_at	0.00032	-1.24298	TMEM59	1558050_at	0.000439	-1.07506	EIF2B5	212158_at	7.18e-09	-1.9445	SDC2
1565751_at	0.00679	1.17997	FGD2	205193_at	2.34e-07	1.27669	MAFF	201839_s_at	9.17e-06	1.93741	EPCAM		225912_at	0.000321	-1.23432	TP53INP1	201142_at	0.000901	-0.685515	EIF2S1	219771_at	7.19e-09	-0.623074	TBC1D8B
226985_at	3.95e-05	2.54709	FGD5	228033_at	2.37e-07	1.95109	E2F7	205977_s_at	0.000153	0.599456	EPHA1		230656_s_at	0.000322	-1.80559	UTP4	224936_at	0.000524	-0.621913	EIF2S3	217852_s_at	7.44e-09	-1.39357	ARL8B
1555137_a_at	0.00961	1.73105	FGD6	202138_x_at	2.4e-07	0.866327	AIMP2	206070_s_at	0.0281	0.170372	EPHA3		223058_at	0.000323	-1.21084	FAM107B	236274_at	7.36e-05	-0.773124	EIF3B	219279_at	7.62e-09	-0.572715	DOCK10
227271_at	0.00352	1.48621	FGF11	203500_at	2.4e-07	0.827633	GCDH	216837_at	0.00194	0.414544	EPHA5		212018_s_at	0.000324	-1.27177	RSL1D1	236700_at	2.36e-06	-0.854072	EIF3C	203961_at	7.62e-09	-1.05446	NEBL
214589_at	0.00256	1.70758	FGF12	1557128_at	2.41e-07	0.580013	FAM111B	210651_s_at	1.83e-06	0.471592	EPHB2		228959_at	0.000327	-1.44418	PDK3	230479_at	1.64e-05	-1.20173	EIF3F	208706_s_at	7.73e-09	-1.55216	EIF5
206987_x_at	0.00225	1.66439	FGF18	32837_at	2.42e-07	1.28589	AGPAT2	204600_at	0.000488	0.5244	EPHB3		238174_at	0.000327	-1.74648	FBXL17	235124_at	1.86e-05	-0.865722	EIF3J-AS1	204703_at	7.75e-09	-0.783224	IFT88
1566816_at	0.00992	1.21725	FGF22	1554852_a_at	2.42e-07	0.521923	KIAA1257	216680_s_at	8.64e-05	0.586553	EPHB4		215506_s_at	0.000328	-2.28874	DIRAS3	236605_at	6.73e-14	-1.43311	EIF3K	202087_s_at	7.88e-09	-1.25484	CTSL
221166_at	0.00839	1.56321	FGF23	214088_s_at	2.43e-07	2.29074	FUT3	202017_at	1.79e-10	1.96388	EPHX1		224740_at	0.000329	-1.26999	SMIM15	240513_at	1.32e-07	-1.10962	EIF3M	219673_at	7.9e-09	-0.598309	MCM9
214571_at	0.0023	1.7248	FGF3	203276_at	2.43e-07	1.38256	LMNB1	220013_at	0.00281	0.509314	EPHX3		220751_s_at	0.000333	-1.34718	FAXDC2	211938_at	0.00149	-1.03004	EIF4B	218352_at	7.97e-09	-1.08415	RCBTB1
208417_at	0.00803	1.42614	FGF6	224333_s_at	2.43e-07	0.94508	MRPS5	216079_at	0.00117	0.341717	EPM2A		238035_at	0.000333	-1.31842	SP3	238461_at	1.16e-06	-0.716634	EIF4E3	211538_s_at	8.02e-09	-1.77765	HSPA2
208449_s_at	0.000515	2.23361	FGF8	212656_at	2.43e-07	1.46085	TSFM	221141_x_at	0.000121	0.519937	EPN1		204453_at	0.000337	-1.09805	ZNF84	224645_at	0.00755	-0.642505	EIF4EBP2	211733_x_at	8.02e-09	-1.71447	SCP2
1568678_s_at	0.000204	1.08647	FGFR1OP	1556896_at	2.45e-07	1.48957	LINC01270	203464_s_at	4.16e-12	0.709414	EPN2-IT1		203420_at	0.000338	-1.12838	FAM8A1	217607_x_at	0.00188	-1.11121	EIF4G2	204967_at	8.39e-09	-0.868281	SHROOM2
208228_s_at	3.22e-05	1.60504	FGFR2	217499_x_at	2.45e-07	1.15792	OR7E37P	209962_at	0.00834	0.522696	EPOR		224724_at	0.000344	-1.16771	SULF2	235289_at	4.12e-11	-2.07642	EIF5A2	218078_s_at	8.39e-09	-0.697405	ZDHHC3
1564635_a_at	0.00491	1.73239	FHAD1	205923_at	2.51e-07	1.59382	RELN	208156_x_at	8.16e-05	0.881695	EPPK1		227180_at	0.000345	-1.55956	ELOVL7	228260_at	2.81e-09	-0.88651	ELAVL2	202761_s_at	8.49e-09	-1.39931	SYNE2
226599_at	0.0089	0.699315	FHDC1	207525_s_at	2.55e-07	1.09642	GIPC1	221056_x_at	4.18e-05	0.505534	EPS15L1		228013_at	0.000347	-1.20492	PPP2R2A	210361_s_at	2.81e-08	-1.31782	ELF2	211700_s_at	8.62e-09	-1.32216	TRO
1570517_at	0.00561	1.14915	FHL5	225142_at	2.58e-07	1.22415	KDM7A	218778_x_at	0.00765	0.387635	EPS8L1		223046_at	0.000349	-1.41716	EGLN1	203490_at	0.00345	-0.754339	ELF4	208855_s_at	8.83e-09	-1.40388	STK24
235183_at	0.000298	2.18701	FILIP1	214404_x_at	2.58e-07	0.769695	SPDEF	212087_s_at	1e-10	0.895179	ERAL1		230933_at	0.000349	-1.80823	DSTN	226982_at	3.89e-08	-1.71035	ELL2	203178_at	8.88e-09	-1.29299	GATM
219522_at	1.94e-05	2.74179	FJX1	230087_at	2.62e-07	1.55674	PRIMA1	209701_at	0.00468	0.358708	ERAP1		242363_at	0.000351	-1.89369	DYNC1I2	225980_at	2.23e-18	-1.85729	ELMSAN1	206081_at	8.95e-09	-0.687087	SLC24A1
239351_at	0.00496	1.92	FKBP3	34260_at	2.62e-07	0.676123	TELO2	216836_s_at	8.74e-11	1.36553	ERBB2		223155_at	0.000351	-1.23553	HDHD2	219532_at	2.21e-08	-1.5191	ELOVL4	201753_s_at	8.96e-09	-1.43418	ADD3
1560303_at	0.000253	1.79605	FKBP4	228977_at	2.7e-07	1.38602	LOC729680	215606_s_at	0.000451	0.531541	ERC1		200790_at	0.000351	-1.59401	ODC1	214153_at	2.12e-08	-1.29377	ELOVL5	206332_s_at	8.97e-09	-1.85439	IFI16
224284_x_at	0.000778	1.2421	FKSG49	229845_at	2.7e-07	0.827181	MAPKAP1	210158_at	0.00113	0.402205	ERCC4		212301_at	0.000352	-1.20121	RTF1	230178_s_at	3.01e-10	-1.79852	ELP2	210426_x_at	9.12e-09	-0.685817	RORA
212541_at	0.000714	1.53605	FLAD1	209586_s_at	2.71e-07	0.923695	PRUNE1	207347_at	0.00952	0.283599	ERCC6		201892_s_at	0.000352	-1.59951	IMPDH2	223286_at	0.000151	-0.605837	ELP5	210461_s_at	9.17e-09	-0.862676	ABLIM1
215704_at	0.00111	2.83727	FLG	202525_at	2.72e-07	1.57271	PRSS8	219650_at	4.14e-05	0.359907	ERCC6L		1552506_at	0.000352	-2.13692	CRB2	239072_at	0.000604	-0.521663	EMB	209893_s_at	9.18e-09	-0.489372	FUT4
220678_at	0.00184	1.65665	FLJ20712	202415_s_at	2.73e-07	0.921991	HSPBP1	220716_at	0.000322	0.207301	ERCC8		235746_s_at	0.000352	-2.80607	PLA2R1	1556186_s_at	3.9e-19	-2.45572	EMC1	203037_s_at	9.37e-09	-1.30798	MTSS1
233604_at	0.00396	1.99482	FLJ22763	31837_at	2.74e-07	1.26231	LMF2	203643_at	5.26e-14	1.09975	ERF		201408_at	0.000355	-1.2795	PPP1CB	222345_at	1.96e-14	-1.10166	EMC10	203824_at	9.97e-09	-2.26876	TSPAN8
226706_at	0.00129	1.17718	FLJ23867	224432_at	2.76e-07	0.508747	SH3GLB2	222079_at	0.000111	0.264244	ERG		220260_at	0.000356	-2.28564	TBC1D19	215250_at	2.42e-06	-0.873884	EMC3	209001_s_at	1.01e-08	-1.01789	ANAPC13
1564233_at	0.00154	1.9086	FLJ33534	214766_s_at	2.78e-07	0.7259	AHCTF1	200043_at	5.25e-09	1.27682	ERH		236656_s_at	0.000356	-1.56535	LOC100288911	227874_at	7.45e-10	-1.45494	EMCN	206910_x_at	1.03e-08	-0.515717	CFHR2
230203_at	0.000629	1.38338	FLJ46875	1563142_at	2.78e-07	1.06416	LOC105373418	208973_at	6.22e-09	1.14824	ERI3		201554_x_at	0.000358	-2.04399	GYG1	1569868_s_at	0.00501	-0.46723	EME2	208990_s_at	1.04e-08	-1.3982	HNRNPH3
244237_at	0.00129	1.65255	FLJ90680	243_g_at	2.8e-07	1.01237	MAP4	202444_s_at	0.000862	0.416146	ERLIN1		231111_at	0.000361	-1.04947	SCYL3	224374_s_at	4.55e-09	-1.64746	EMILIN2	206111_at	1.04e-08	-0.754411	RNASE2
213746_s_at	0.00967	1.44537	FLNA	1564308_a_at	2.85e-07	0.665351	MPP7	208957_at	2.68e-05	0.452826	ERP44		240214_at	0.000361	-2.35075	RWDD1	204796_at	0.00184	-1.13679	EML1	205202_at	1.05e-08	-1.58718	PCMT1
208749_x_at	0.000406	1.38135	FLOT1	41469_at	2.87e-07	1.45162	PI3	208394_x_at	3.68e-05	0.336777	ESM1		235369_at	0.000362	-1.32847	C14orf28	203729_at	2.37e-11	-2.3973	EMP3	219961_s_at	1.08e-08	-1.00335	KIZ
226498_at	0.00142	1.9323	FLT1	203554_x_at	2.88e-07	1.58517	PTTG1	204817_at	5.18e-08	0.762824	ESPL1		230869_at	0.000364	-2.19312	FAM155A	242847_at	0.00595	-0.369334	EMSY	219216_at	1.13e-08	-0.607101	ETAA1
235126_at	0.0061	1.28668	FLVCR1-AS1	211715_s_at	2.9e-07	1.05659	BDH1	217163_at	0.00596	0.364381	ESR1		227351_at	0.000369	-1.22579	LOC101930115	240586_at	0.00012	-0.692402	ENAM	201658_at	1.13e-08	-0.981063	ARL1
219316_s_at	0.000562	1.19034	FLVCR2	205739_x_at	2.91e-07	1.12575	ZNF107	211120_x_at	0.000463	0.301335	ESR2		212636_at	0.000373	-1.5971	QKI	228403_at	1.4e-09	-1.52538	ENHO	212989_at	1.13e-08	-1.3458	SGMS1
226780_s_at	0.00205	1.03829	FMC1	1558290_a_at	2.92e-07	0.947322	MIR1204	219121_s_at	4.67e-09	1.45341	ESRP1		207124_s_at	0.000374	-1.74534	GNB5	223407_at	0.000167	-0.97471	ENKD1	209685_s_at	1.16e-08	-0.953049	PRKCB
235881_at	0.0035	1.61892	FMNL2	210160_at	2.92e-07	0.641243	PAFAH1B2	203193_at	0.000771	0.435856	ESRRA		203803_at	0.000375	-1.6204	PCYOX1	216554_s_at	0.000258	-1.05244	ENO1	201498_at	1.18e-08	-1.30227	USP7
227844_at	0.00875	1.6631	FMNL3	233990_at	2.92e-07	2.29128	SMG9	207726_at	0.000169	0.36464	ESRRB		225053_at	0.000376	-1.207	CNOT7	213645_at	2.26e-05	-0.737032	ENOSF1	212120_at	1.2e-08	-1.1853	RHOQ
219744_at	0.00437	1.24091	FN3K	207094_at	2.97e-07	0.506097	CXCR1	204034_at	0.0028	0.592348	ETHE1		209828_s_at	0.000377	-2.05462	IL16	219501_at	2.18e-10	-1.23833	ENOX1	213329_at	1.25e-08	-0.913545	SRGAP2C
220499_at	0.00843	1.74203	FNDC8	200842_s_at	2.98e-07	0.89785	EPRS	221910_at	0.00112	0.440304	ETV1		200673_at	0.000377	-0.947521	LAPTM4A	205065_at	3.3e-14	-1.68706	ENPP1	202614_at	1.26e-08	-1.32634	SLC30A9
204437_s_at	3.23e-06	3.82734	FOLR1	209628_at	2.98e-07	0.831881	NXT2	214480_at	0.00509	0.317553	ETV3		226225_at	0.000381	-2.3121	MCC	207372_s_at	0.000627	-0.330271	ENTPD2	218124_at	1.27e-08	-0.813832	RETSAT
206371_at	9.81e-05	2.57335	FOLR3	216057_at	2.99e-07	1.25352	RAB3GAP2	211603_s_at	0.000124	0.806505	ETV4		227239_at	0.000381	-1.63915	FAM126A	1555118_at	8.5e-13	-2.97454	ENTPD3	218976_at	1.28e-08	-0.761011	DNAJC12
218880_at	0.0044	1.9555	FOSL2	204492_at	3.02e-07	1.31035	ARHGAP11A	203349_s_at	0.0252	0.590788	ETV5		222984_at	0.000384	-1.18977	PAIP2	231676_s_at	8.89e-11	-1.44904	ENTPD5	218575_at	1.33e-08	-0.577574	LOC730268
210103_s_at	0.00568	1.76208	FOXA2	239993_at	3.02e-07	0.631752	LOC390705	205585_at	5.12e-07	0.451884	ETV6		227550_at	0.000385	-2.20401	GFRA1	235204_at	2.16e-13	-1.80901	ENTPD7	209606_at	1.34e-08	-0.888547	CYTIP
228463_at	3.19e-06	2.82417	FOXA3	219070_s_at	3.05e-07	0.783315	MOSPD3	221710_x_at	7.01e-07	1.01063	EVA1B		225856_at	0.000386	-1.64283	CLOCK	221935_s_at	8.35e-19	-3.10973	EOGT	202365_at	1.36e-08	-1.09978	UNC119B
1567341_at	0.00196	1.94849	FOXD4	221000_s_at	3.08e-07	1.01466	KAZALD1	210887_s_at	3.72e-06	0.39452	EVC		227112_at	0.000387	-1.35145	TMCC1	213579_s_at	0.000795	-0.835778	EP300	213160_at	1.37e-08	-0.794134	DOCK2
206377_at	0.00362	1.32368	FOXF2	1570156_s_at	3.09e-07	0.9207	FMN1	208298_at	0.00683	0.228406	EVI5		221760_at	0.000387	-1.64205	MAN1A1	230289_at	9.48e-17	-1.62426	EPB41L1	212530_at	1.39e-08	-1.75885	NEK7
207658_s_at	0.00707	1.31572	FOXG1	215178_x_at	3.1e-07	1.34093	NAAA	210011_s_at	0.000246	0.590373	EWSR1		227803_at	0.000387	-1.64301	ENPP5	231174_s_at	9.58e-05	-0.554665	EPB41L2	214414_x_at	1.4e-08	-3.57167	HBA2
231407_s_at	6.22e-05	2.44181	FOXH1	1555656_at	3.11e-07	0.683247	CD300LG	204603_at	8.78e-05	0.467194	EXO1		201737_s_at	0.000389	-1.02712	2021-03-19	212681_at	3.25e-08	-1.70183	EPB41L3	201266_at	1.45e-08	-1.13457	TXNRD1
203064_s_at	0.00024	1.03352	FOXK2	231767_at	3.11e-07	1.17237	HOXB4	218748_s_at	0.000746	0.303179	EXOC5		209242_at	0.000389	-3.57269	PEG3	228259_s_at	1.67e-08	-1.72561	EPB41L4A-AS1	215731_s_at	1.47e-08	-0.615767	MPHOSPH9
202580_x_at	6.8e-06	2.86266	FOXM1	240280_at	3.11e-07	0.803559	UFSP1	212035_s_at	9.16e-09	0.654393	EXOC7		229431_at	0.000391	-1.30973	RFXAP	220364_at	7.24e-11	-1.62681	EPB41L4A-AS2	204236_at	1.47e-08	-0.614546	FLI1
1558687_a_at	5.94e-05	2.44893	FOXN1	217430_x_at	3.13e-07	1.36636	COL1A1	216117_at	0.00358	0.220772	EXOSC2		1557915_s_at	0.000393	-1.13153	GSTO1	210746_s_at	5.8e-22	-1.79003	EPB42	203011_at	1.48e-08	-1.52732	IMPA1
229237_s_at	0.00108	1.81905	FOXN3	1559488_at	3.18e-07	1.84218	LINC01366	58696_at	3.71e-08	1.1644	EXOSC4		226774_at	0.000393	-1.58611	FAM120B	225417_at	3.93e-15	-1.23783	EPC1	212353_at	1.49e-08	-2.52873	SULF1
1562139_a_at	0.00529	1.49356	FOXP2	205436_s_at	3.22e-07	1.20744	H2AFX	218481_at	6.9e-06	0.678731	EXOSC5		218277_s_at	0.000394	-1.17212	DHX40	232031_s_at	1.07e-07	-0.674303	EPG5	218724_s_at	1.5e-08	-0.961951	TGIF2
229763_at	0.00443	1.41115	FOXP4	222212_s_at	3.27e-07	1.21403	CERS2	215226_at	0.00874	0.270995	EXPH5		224660_at	0.000395	-1.41027	PYURF	238263_at	1.13e-10	-1.42199	EPHA1-AS1	202986_at	1.5e-08	-0.947108	ARNT2
238898_at	2.57e-05	3.47223	FOXP4-AS1	217919_s_at	3.27e-07	1.63411	MRPL42	206329_at	3.39e-06	0.450672	EXTL1		203386_at	0.000395	-1.181	TBC1D4	211164_at	2.37e-05	-1.06692	EPHA3	202271_at	1.52e-08	-1.03572	FBXO28
227475_at	0.00742	2.61474	FOXQ1	226075_at	3.27e-07	0.794777	SPSB1	209202_s_at	0.00893	0.273657	EXTL3		223022_s_at	0.000395	-0.998517	VTA1	238533_at	7.99e-05	-1.05706	EPHA7	203166_at	1.6e-08	-1.37822	CFDP1
1569669_at	0.00139	2.09258	FOXR2	209794_at	3.27e-07	1.20208	SRGAP3	209692_at	0.00767	0.971532	EYA2		203721_s_at	0.000398	-1.42919	UTP18	209368_at	0.000167	-0.981719	EPHX2	221760_at	1.61e-08	-1.92736	MAN1A1
220707_s_at	0.00189	1.60281	FOXRED2	203453_at	3.29e-07	1.24931	SCNN1A	203358_s_at	0.00336	0.637662	EZH2		213549_at	0.000401	-1.33127	PDZD8	207257_at	0.000197	-0.806159	EPO	218347_at	1.62e-08	-0.699178	TYW1
202945_at	0.000139	1.97422	FPGS	213100_at	3.3e-07	1.37847	UNC5B	206610_s_at	0.00417	0.285682	F11		204573_at	0.000401	-1.38834	CROT	221056_x_at	8.37e-10	-1.68342	EPS15L1	218535_s_at	1.64e-08	-0.538114	RIOK2
216134_at	0.00522	1.82058	FRMD4B	220325_at	3.33e-07	1.28911	TAF7L	205774_at	0.00704	0.446738	F12		227197_at	0.000402	-1.02712	ARHGEF26	202609_at	4.79e-05	-1.28895	EPS8	205791_x_at	1.64e-08	-0.462895	ZNF230
1554905_x_at	0.00712	1.96279	FRMD8	201046_s_at	3.37e-07	0.820378	RAD23A	203989_x_at	0.00158	0.40881	F2R		224605_at	0.000409	-1.66075	C4orf3	214012_at	0.000675	-1.30121	ERAP1	52731_at	1.64e-08	-0.399562	AMBRA1
1562625_at	0.0059	1.80428	FRYL	1569604_at	3.4e-07	0.727354	LINC01134	206429_at	0.000571	0.371302	F2RL1		211953_s_at	0.00041	-1.45623	IPO5	213938_at	9.34e-06	-1.22441	ERC2	219377_at	1.66e-08	-0.763734	GAREM1
223979_x_at	0.00821	1.44648	FTCD	50374_at	3.41e-07	0.920034	OXLD1	204231_s_at	0.000137	0.561074	FAAH		230141_at	0.000411	-1.62938	ARID4A	228131_at	0.00285	-0.58574	ERCC1	212352_s_at	1.67e-08	-1.4725	TMED10
1558515_at	0.0059	1.1077	FTX	216919_at	3.42e-07	0.858451	TP53I11	205738_s_at	0.00295	0.487606	FABP3		203333_at	0.000413	-1.62167	KIFAP3	202176_at	0.000759	-0.655065	ERCC3	218692_at	1.7e-08	-1.4974	SYBU
203091_at	0.0052	1.23469	FUBP1	207713_s_at	3.45e-07	0.608341	RBCK1	205030_at	0.0117	0.257134	FABP7		213027_at	0.000414	-1.09813	TROVE2	202414_at	0.00904	-0.397462	ERCC5	212557_at	1.73e-08	-1.18015	ZNF451
1565661_x_at	0.00139	1.74084	FUT6	225201_s_at	3.46e-07	1.07262	MRPL14	202218_s_at	2.1e-05	0.776246	FADS2		226902_at	0.000416	-1.27585	USP13	229710_at	0.000169	-0.910497	ERCC6L2	218362_s_at	1.78e-08	-0.411953	DIS3
203988_s_at	0.00166	1.03772	FUT8	210325_at	3.48e-07	2.07187	CD1A	216080_s_at	0.000648	0.528794	FADS3		207550_at	0.000417	-1.69675	MPL	205767_at	0.00072	-1.47059	EREG	204873_at	1.78e-08	-0.429357	PEX1
236835_at	0.000354	2.18813	FUT8-AS1	242881_x_at	3.48e-07	2.57537	DUXAP10	218080_x_at	0.00451	0.410793	FAF1		227579_at	0.000418	-1.48752	FER	213541_s_at	5.35e-05	-0.960205	ERG	209898_x_at	1.83e-08	-1.04306	ITSN2
229519_at	0.000809	1.04788	FXR1	219555_s_at	3.5e-07	1.24395	CENPN	212106_at	0.00631	0.391778	FAF2		244065_at	0.000419	-1.80795	CNTNAP3B	240172_at	3.46e-06	-0.651533	ERGIC2	208873_s_at	1.86e-08	-1.42178	REEP5
35265_at	0.00517	1.07515	FXR2	227780_s_at	3.5e-07	1.68804	ECSCR	203619_s_at	0.00289	0.319073	FAIM2		208407_s_at	0.000419	-1.16264	TMX2-CTNND1	231852_at	6.27e-05	-1.41881	ERI1	218513_at	1.87e-08	-0.57843	TMA16
202488_s_at	0.00562	1.05108	FXYD3	223159_s_at	3.51e-07	0.822264	NEK6	207547_s_at	4.65e-06	1.09992	FAM107A		230375_at	0.00042	-1.53802	PNISR	1563315_s_at	8.41e-09	-1.46031	ERICH1	219281_at	1.87e-08	-0.686032	MSRA
219764_at	0.000494	2.19717	FZD10	1557864_x_at	3.56e-07	1.47929	PLA2G4E-AS1	220430_at	0.000496	0.33946	FAM110D		233520_s_at	0.00042	-1.13096	CMYA5	229973_at	0.000861	-1.44481	ERICH3	214629_x_at	1.87e-08	-1.78815	RTN4
239569_at	0.00559	2.28098	FZD10-AS1	209284_s_at	3.59e-07	1.2737	FAM208A	201828_x_at	0.00805	0.509826	FAM127A		231944_at	0.00042	-1.66829	ERO1B	244452_at	0.000684	-0.995649	ERLEC1	202393_s_at	1.88e-08	-1.83227	KLF10
210220_at	1.18e-07	3.95801	FZD2	216028_at	3.61e-07	1.25409	DKFZP564C152	217948_at	3.3e-09	0.900147	FAM127B		231899_at	0.000421	-2.17836	ZC3H12C	238615_at	0.00643	-1.01395	ERLIN2	212213_x_at	1.88e-08	-0.84814	OPA1
224337_s_at	0.00397	1.85615	FZD4	1569361_a_at	3.63e-07	1.3161	LOC100129098	221904_at	0.00479	0.418391	FAM131A		234873_x_at	0.000429	-1.63743	SNORD24	227656_at	5.17e-05	-0.99692	ERMARD	205908_s_at	1.92e-08	-0.896425	OMD
206136_at	0.00144	1.85625	FZD5	208991_at	3.64e-07	0.947093	STAT3	221984_s_at	0.0174	0.434745	FAM134A		209909_s_at	0.000432	-2.27741	TGFB2	218342_s_at	2.76e-07	-1.01126	ERMP1	203614_at	1.94e-08	-1.08923	ALG11
222187_x_at	0.000583	1.22542	G3BP1	1554202_x_at	3.68e-07	0.562003	CABP4	206299_at	0.0058	0.374201	FAM155B		223391_at	0.000433	-2.20641	SGPP1	227755_at	4.26e-10	-2.07255	ERN1	213243_at	1.95e-08	-1.15572	VPS13B
202275_at	0.00999	1.47746	G6PD	229645_at	3.71e-07	0.534711	FAM69C	212771_at	1.7e-10	1.29241	FAM171A1		204791_at	0.000434	-1.14111	NR2C1	214372_x_at	5.44e-08	-1.29904	ERN2	209949_at	1.96e-08	-1.02225	NCF2
203853_s_at	0.00285	1.02328	GAB2	218365_s_at	3.74e-07	0.705801	DARS2	51158_at	7.39e-09	0.685767	FAM174B		215894_at	0.000436	-2.99652	PTGDR	231944_at	6.63e-07	-0.948039	ERO1B	209289_at	1.99e-08	-1.70534	NFIB
206173_x_at	0.00297	1.08024	GABPB1	210386_s_at	3.74e-07	1.22239	MTX1	203550_s_at	0.000918	0.360072	FAM189B		201368_at	0.000436	-1.15583	ZFP36L2	208958_at	0.00055	-0.46372	ERP44	217843_s_at	1.99e-08	-1.22277	MED4
212891_s_at	0.00956	1.71721	GADD45GIP1	204639_at	3.75e-07	0.924145	ADA	218920_at	6.58e-10	1.03359	FAM193B		225710_at	0.000437	-1.67402	GNB4	1563629_a_at	3.31e-11	-1.31319	ERVK13-1	213206_at	2e-08	-0.409691	GOSR2
206640_x_at	0.000121	2.4411	GAGE12D	220886_at	3.75e-07	1.93625	GABRQ	213232_at	1.79e-06	0.523219	FAM234B		201832_s_at	0.000437	-1.31824	USO1	242140_at	0.00692	-0.684967	ERVK3-1	215039_at	2.06e-08	-0.799063	LINC01140
207663_x_at	0.00202	1.98333	GAGE3	218131_s_at	3.75e-07	0.879346	GATAD2A	206478_at	0.000416	0.468335	FAM30A		218375_at	0.000438	-1.36758	NUDT9	215095_at	8.16e-10	-1.82953	ESD	220939_s_at	2.08e-08	-1.28066	DPP8
202280_at	0.00599	1.52453	GAK	218647_s_at	3.79e-07	0.88093	YRDC	201863_at	7.08e-05	0.549282	FAM32A		225809_at	0.000439	-2.74095	PARM1	1563475_s_at	1.49e-11	-1.24038	ETFBKMT	208898_at	2.1e-08	-1.42525	ATP6V1D
204374_s_at	0.000597	1.35701	GALK1	218392_x_at	3.82e-07	0.611566	SFXN1	38043_at	2.09e-06	0.728287	FAM3A		218128_at	0.000442	-1.36515	NFYB	205530_at	0.00172	-0.665239	ETFDH	204554_at	2.15e-08	-0.552273	PPP1R3D
223991_s_at	4.1e-05	1.73348	GALNT2	1555088_x_at	3.85e-07	0.605071	STAT5B	220306_at	1.52e-05	0.581423	FAM46C		201132_at	0.000447	-1.26551	RPL36A-HNRNPH2	221008_s_at	8.59e-11	-1.70108	ETNPPL	201301_s_at	2.15e-08	-1.74117	ANXA4
232110_at	0.00163	1.31611	GALNT5	221648_s_at	3.86e-07	1.94853	AGMAT	203206_at	9.39e-09	0.641577	FAM53B		219553_at	0.00045	-2.01255	NME7	201328_at	1.55e-06	-1.1474	ETS2	35846_at	2.17e-08	-0.601474	THRA
228303_at	8.3e-05	2.21848	GALNT6	213055_at	3.89e-07	0.830978	CD47	220147_s_at	0.000996	0.845287	FAM60A		202636_at	0.000452	-0.959407	RNF103	221911_at	0.000882	-1.35164	ETV1	208683_at	2.17e-08	-1.48709	CAPN2
220929_at	0.00068	1.91747	GALNT8	222139_at	3.9e-07	1.60018	ERV3-2	37802_r_at	0.00355	0.111502	FAM63B		206555_s_at	0.000452	-1.28804	THUMPD1	214480_at	5.99e-05	-0.556418	ETV3	221606_s_at	2.19e-08	-0.480024	HMGN5
232708_at	0.00903	1.57465	GALT	224240_s_at	3.94e-07	0.789797	CCL28	221591_s_at	1.06e-10	1.00193	FAM64A		226743_at	0.000453	-2.08823	SLFN11	221680_s_at	9.93e-07	-0.700376	ETV7	201832_s_at	2.2e-08	-1.31034	USO1
1552473_at	0.0039	1.66303	GAMT	238843_at	4.01e-07	1.64218	NPHP1	218029_at	0.00157	0.331792	FAM65A		236634_at	0.000454	-2.42317	C8orf48	1555256_at	1.27e-20	-1.36169	EVC2	214686_at	2.23e-08	-0.942226	ZNF266
220124_at	0.00378	2.1705	GAN	38964_r_at	4.01e-07	1.21821	WAS	220312_at	0.00343	0.330982	FAM83E		214855_s_at	0.000457	-1.31535	RALGAPA1	204774_at	0.00284	-1.06739	EVI2A	200759_x_at	2.24e-08	-0.739786	NFE2L1
AFFX-HUMGAPDH/M33197_3_at	9.26e-05	1.59523	GAPDH	229886_at	4.02e-07	1.65969	C5orf34	220353_at	1.82e-06	0.393172	FAM86C1		211967_at	0.000459	-1.6845	TMEM123	209717_at	0.00161	-0.516545	EVI5	201981_at	2.27e-08	-0.578321	PAPPA
238807_at	0.00875	0.997391	GAPDHP62	219332_at	4.05e-07	1.12858	MICALL2	65585_at	3.2e-06	0.677842	FAM86DP		228821_at	0.000459	-3.15157	ST6GAL2	226411_at	1.95e-07	-1.01188	EVI5L	206090_s_at	2.31e-08	-0.724684	TSNAX-DISC1
217445_s_at	0.000374	2.09966	GART	1565389_s_at	4.07e-07	1.27649	GRM5	212484_at	4.91e-12	0.920435	FAM89B		226490_at	0.000459	-1.66192	NHSL1	227232_at	5.19e-08	-0.586786	EVL	201579_at	2.38e-08	-1.51232	FAT1
209729_at	0.00904	0.859667	GAS2L1	227076_at	4.07e-07	0.930871	NCAPH2	220535_at	2.78e-05	0.451813	FAM90A1		229485_x_at	0.000459	-2.43236	SHISA3	229966_at	3.36e-08	-1.28315	EWSR1	213656_s_at	2.4e-08	-1.29547	KLC1
1552596_at	0.01	1.1625	GAS2L2	205328_at	4.12e-07	2.54915	CLDN10	203806_s_at	8.38e-05	0.491312	FANCA		227813_at	0.000462	-1.2963	THAP6	228847_at	0.00216	-0.584351	EXOC3	213322_at	2.45e-08	-1.05268	OARD1
238756_at	2.16e-06	2.8356	GAS2L3	240521_at	4.16e-07	2.39953	KIZ	205189_s_at	0.00614	0.272394	FANCC		205141_at	0.000464	-1.54252	ANG	224926_at	1.52e-05	-1.12351	EXOC4	201290_at	2.47e-08	-1.18622	SEC11A
210446_at	0.00929	1.0239	GATA1	227816_at	4.2e-07	1.01579	NTN1	213007_at	0.00024	0.684842	FANCI		230918_at	0.000465	-1.5403	GALK2	1559044_at	3.5e-09	-1.25482	EXOSC1	210407_at	2.48e-08	-0.498712	PPM1A
210358_x_at	0.00509	1.53138	GATA2	218235_s_at	4.23e-07	0.644146	UTP11	220615_s_at	0.00545	0.406087	FAR2		227522_at	0.000466	-1.96472	CMBL	214985_at	0.00444	-0.537538	EXT1	219292_at	2.48e-08	-0.773411	THAP1
209603_at	0.00135	1.93446	GATA3	201577_at	4.26e-07	1.08025	NME1	201911_s_at	0.00122	0.704396	FARP1		209075_s_at	0.000466	-1.064	ISCU	1556436_at	0.00016	-0.533539	EXTL3-AS1	202362_at	2.52e-08	-1.06576	RAP1A
240192_at	0.00301	1.7472	GATA3-AS1	223291_at	4.28e-07	0.55724	MRPS15	202159_at	4.56e-08	0.860233	FARSA		229620_at	0.000468	-1.99437	SEPP1	1552314_a_at	3.24e-07	-0.797491	EYA3	205715_at	2.53e-08	-0.814634	BST1
218131_s_at	0.000121	1.48186	GATAD2A	230470_at	4.37e-07	0.581622	DSCR9	217006_x_at	0.0066	0.345957	FASN		217792_at	0.000469	-1.47196	SNX5	211310_at	4.45e-06	-0.63873	EZH1	208671_at	2.57e-08	-1.79694	SERINC1
226613_at	0.00698	1.30056	GATSL3	208756_at	4.37e-07	0.867793	EIF3I	210975_x_at	0.000162	0.528223	FASTK		205638_at	0.00047	-2.77173	ADGRB3	217234_s_at	4.54e-13	-2.58383	EZR	209702_at	2.57e-08	-0.984	FTO
230787_at	0.00259	1.66857	GBAT2	228230_at	4.39e-07	0.880338	HELZ2	208153_s_at	0.000358	0.491961	FAT2		203552_at	0.00047	-1.17806	MAP4K5	203305_at	0.000239	-1.07857	F13A1	217143_s_at	2.58e-08	-1.10535	YME1L1
36475_at	1.08e-05	1.9988	GCAT	223509_at	4.46e-07	0.666641	CLDN2	48030_i_at	1.27e-16	1.08384	FAXDC2		208635_x_at	0.00047	-1.39827	NACA	206795_at	9.96e-07	-1.37078	F2RL2	218710_at	2.69e-08	-0.893781	TTC27
243437_at	0.0037	1.07904	GCC1	226307_at	4.48e-07	0.971772	CRTC2	201787_at	0.00427	0.787153	FBLN1		230867_at	0.000471	-2.45182	COL6A6	228136_s_at	2.01e-07	-0.669061	FAAP100	212698_s_at	2.79e-08	-1.84948	SEPT10
237565_at	0.00889	1.24311	GCC2	224564_s_at	4.51e-07	0.835832	RTN3	203886_s_at	0.000662	0.849881	FBLN2		212120_at	0.000471	-1.01343	RHOQ	236499_at	1.54e-06	-0.583924	FAAP20	200016_x_at	2.83e-08	-0.879504	HNRNPA1P10
208369_s_at	9.96e-05	1.69583	GCDH	212052_s_at	4.52e-07	0.706547	TBC1D9B	206844_at	4.25e-05	0.340365	FBP2		212486_s_at	0.000471	-1.35305	FYN	203980_at	1.76e-10	-2.73499	FABP4	210139_s_at	2.98e-08	-1.76153	PMP22
210175_at	0.0094	1.32039	GCFC2	201913_s_at	4.57e-07	0.959442	COASY	218255_s_at	1.22e-08	0.643684	FBRS		206167_s_at	0.000473	-1.37889	ARHGAP6	235418_at	4.81e-07	-0.56475	FAHD2A	202380_s_at	3.02e-08	-0.810336	NKTR
202923_s_at	0.00558	0.935974	GCLC	217806_s_at	4.57e-07	1.45768	POLDIP2	215068_s_at	0.000279	0.481167	FBXL18		213938_at	0.000473	-1.53658	ERC2	226905_at	0.00218	-1.18538	FAM101B	219654_at	3.08e-08	-1.13269	HACD1
212139_at	0.00559	0.85935	GCN1	1555487_a_at	4.58e-07	0.780297	ACTR3B	219189_at	3.33e-07	1.03886	FBXL6		222314_x_at	0.000476	-2.12978	EGOT	226568_at	1.69e-05	-0.973384	FAM102B	201778_s_at	3.14e-08	-0.91504	EFCAB14
230788_at	0.00885	1.3046	GCNT2	201976_s_at	4.61e-07	1.63246	MYO10	220080_at	0.00916	0.265036	FBXL8		224356_x_at	0.000476	-1.72781	MS4A6A	227869_at	0.00965	-0.513611	FAM104B	221702_s_at	3.14e-08	-1.26593	TM2D3
216860_s_at	4.46e-06	3.25258	GDF11	50277_at	4.62e-07	0.842584	GGA1	219638_at	0.00494	0.225058	FBXO22		218519_at	0.000477	-1.474	SLC35A5	220575_at	1.84e-15	-1.61316	FAM106A	218055_s_at	3.23e-08	-0.939142	WDR41
228286_at	0.000197	1.32312	GEN1	223461_at	4.62e-07	1.37721	TBC1D7	222352_at	0.000681	0.297783	FBXO31		225411_at	0.000477	-1.24199	TMEM87B	222682_s_at	6.48e-12	-1.88061	FAM114A2	212522_at	3.26e-08	-0.77843	PDE8A
223811_s_at	0.000221	2.17922	GET4	1553313_s_at	4.64e-07	0.698137	SLC5A3	211305_x_at	0.0117	0.252536	FCAR		203137_at	0.000478	-1.5579	WTAP	226475_at	1.09e-09	-0.830417	FAM118A	218699_at	3.32e-08	-0.916229	RAB29
203539_s_at	0.000347	1.87523	GFAP	201355_s_at	4.66e-07	0.679857	BAZ2A	213669_at	2.66e-05	0.694458	FCHO1		225784_s_at	0.000479	-2.07756	ZC4H2	200767_s_at	1.06e-08	-1.08623	FAM120A	200899_s_at	3.34e-08	-1.20043	MGEA5
204659_s_at	0.0027	1.09899	GFER	207239_s_at	4.82e-07	1.15505	CDK16	203620_s_at	0.00986	0.4336	FCHSD2		203261_at	0.00048	-0.999214	DCTN6	230519_at	0.00331	-0.474203	FAM124A	221230_s_at	3.5e-08	-1.45534	ARID4B
208501_at	0.00617	1.68618	GFI1B	240072_at	4.86e-07	2.33275	ASXL2	208439_s_at	0.000726	0.420973	FCN2		232166_at	0.000482	-1.73414	CEP126	231874_at	8.15e-05	-0.609074	FAM126B	203829_at	3.53e-08	-0.667681	ELP4
231917_at	4.19e-05	1.92687	GFM2	230204_at	4.86e-07	0.84504	HAPLN1	205866_at	0.000234	0.324309	FCN3		228045_at	0.000485	-1.9819	SUGT1	201828_x_at	3.54e-06	-1.02086	FAM127A	200864_s_at	3.58e-08	-1.31793	RAB11A
219821_s_at	0.000445	1.23003	GFOD1	238062_at	4.87e-07	1.80987	GPIHBP1	210950_s_at	0.00539	0.690876	FDFT1		203247_s_at	0.00049	-1.02343	ZNF24	217966_s_at	0.000943	-0.98203	FAM129A	220753_s_at	3.59e-08	-0.846072	CRYL1
202721_s_at	0.00173	1.65077	GFPT1	213175_s_at	4.97e-07	1.15008	SNRPB	212374_at	0.00284	0.248037	FEM1B		227013_at	0.000492	-1.33439	LATS2	232806_s_at	5.04e-15	-1.25991	FAM131A	213111_at	3.64e-08	-1.01621	PIKFYVE
208913_at	0.00451	0.722316	GGA2	201541_s_at	5.01e-07	0.875154	ZNHIT1	204768_s_at	2.09e-06	0.691536	FEN1		232183_at	0.000492	-1.22425	SERAC1	235455_at	0.0011	-0.558586	FAM131C	202501_at	3.69e-08	-0.814964	MAPRE2
209411_s_at	0.00713	1.05063	GGA3	201251_at	5.02e-07	1.38725	PKM	220388_at	0.0134	0.220192	FER1L4		226865_at	0.000496	-1.23321	PLXDC2	239481_at	0.00158	-0.793634	FAM133A	212896_at	3.83e-08	-1.01978	SKIV2L2
214005_at	5.81e-08	2.21643	GGCX	235695_at	5.04e-07	1.56407	INPP4A	204988_at	0.00754	0.445629	FGB		203961_at	0.000498	-1.4622	NEBL	235469_at	0.00129	-0.737022	FAM133DP	217976_s_at	3.85e-08	-0.823962	DYNC1LI1
211417_x_at	0.0086	1.12258	GGT2	205284_at	5.05e-07	0.723945	URB2	214589_at	0.025	0.189595	FGF12		209452_s_at	0.000498	-1.10328	VTI1B	222129_at	0.00127	-0.848944	FAM134A	212342_at	3.87e-08	-0.564882	YIPF6
226471_at	0.000321	1.91788	GGT7	222960_at	5.12e-07	1.77007	CACNA1H	211485_s_at	9.46e-06	0.902837	FGF18		219109_at	0.0005	-1.68508	SPAG16	218532_s_at	3.99e-10	-2.31812	FAM134B	214132_at	3.87e-08	-0.966391	ATP5C1
208069_x_at	0.009	1.37063	GH2	243706_at	5.12e-07	1.52438	CDO1	208417_at	0.00123	0.28027	FGF6		218718_at	0.0005	-1.00107	PDGFC	1569024_at	2.12e-07	-0.913175	FAM13A	212334_at	3.98e-08	-1.18083	GNS
206102_at	2.82e-06	2.22136	GINS1	212771_at	5.14e-07	1.62602	FAM171A1	210973_s_at	0.00224	0.473805	FGFR1		1568834_s_at	0.0005	-1.63782	CCDC90B	243020_at	0.00288	-0.365741	FAM13A-AS1	209045_at	4e-08	-0.765872	XPNPEP1
221521_s_at	1.39e-06	2.18825	GINS2	217829_s_at	5.19e-07	0.779231	USP39	208229_at	2.01e-06	0.394703	FGFR2		212448_at	0.0005	-1.08892	NEDD4L	218518_at	0.000198	-1.19116	FAM13B	209501_at	4.02e-08	-0.80993	LOC101060399
45633_at	0.00668	0.710682	GINS3	207931_s_at	5.21e-07	0.679625	PFKFB2	211237_s_at	0.000617	0.348071	FGFR4		235787_at	0.000501	-1.63748	CDC37L1	1554547_at	2.62e-09	-2.27777	FAM13C	203247_s_at	4.11e-08	-0.789287	ZNF24
211767_at	0.00166	1.87235	GINS4	215027_at	5.23e-07	2.46719	RAPGEF3	203033_x_at	1.14e-05	0.813705	FH		228024_at	0.000501	-1.20752	VPS37A	222291_at	3.25e-05	-0.727004	FAM149A	204362_at	4.18e-08	-1.14516	SKAP2
236730_at	0.0019	1.60519	GIPC3	225877_at	5.25e-07	0.806358	TYSND1	206492_at	0.00516	0.325601	FHIT		226636_at	0.000503	-1.44589	PLD1	238018_at	3.75e-05	-2.73942	FAM150B	208632_at	4.24e-08	-0.774794	RNF10
226701_at	0.00236	1.85982	GJA5	220395_at	5.34e-07	0.568238	DNAJA4	218818_at	0.000782	0.33324	FHL3		225974_at	0.000504	-1.97312	TMEM64	230869_at	1.44e-08	-2.74083	FAM155A	212993_at	4.29e-08	-1.38253	NACC2
208489_at	0.00824	1.47995	GJA8	206926_s_at	5.39e-07	1.08188	IL11	218530_at	0.00628	0.314384	FHOD1		1563475_s_at	0.000506	-1.77759	ETFBKMT	223637_s_at	0.000816	-0.467095	FAM160A2	204025_s_at	4.3e-08	-0.742498	PDCD2
204973_at	0.00181	1.41102	GJB1	1566602_at	5.39e-07	0.743147	RPUSD3	202041_s_at	1.57e-07	1.01679	FIBP		200777_s_at	0.000506	-1.30253	BZW1	235378_at	0.000819	-0.513554	FAM161B	201549_x_at	4.41e-08	-1.09867	KDM5B
205490_x_at	4.78e-05	2.58594	GJB3	230079_at	5.39e-07	0.847212	ST7L	219522_at	3.98e-07	0.823969	FJX1		209310_s_at	0.000508	-1.53768	CASP4	235850_at	0.000709	-0.519469	FAM162A	218775_s_at	4.46e-08	-0.532562	WWC2
228776_at	1.16e-06	3.07682	GJC1	209733_at	5.47e-07	1.57189	MID2	219249_s_at	2.73e-05	0.584434	FKBP10		204284_at	0.000508	-1.35692	PPP1R3C	233641_s_at	5.98e-05	-0.616885	FAM167A	207128_s_at	4.52e-08	-0.660599	ZNF223
230025_at	0.000128	1.62112	GJD3	212766_s_at	5.49e-07	0.934783	ISG20L2	31826_at	0.00332	0.173269	FKBP15		203310_at	0.00051	-1.31347	STXBP3	227370_at	0.00121	-1.35712	FAM171B	218047_at	4.66e-08	-1.11427	OSBPL9
234116_at	0.00109	1.84917	GJD4	230021_at	5.52e-07	1.07081	TICRR	203391_at	5.84e-06	0.810787	FKBP2		204720_s_at	0.000511	-1.32502	DNAJC6	212936_at	0.00472	-0.717581	FAM172A	212726_at	4.68e-08	-0.679591	PHF2
225700_at	0.00311	1.73473	GLCCI1	232329_at	5.53e-07	2.68587	RANBP10	200895_s_at	2.05e-05	0.688991	FKBP4		1555886_at	0.000516	-1.69952	PDSS2	225668_at	0.000569	-0.496102	FAM173B	204976_s_at	4.75e-08	-1.59318	AMMECR1
204836_at	4.78e-08	4.01895	GLDC	220441_at	5.54e-07	1.46102	DNAJC22	206763_at	0.000143	0.385978	FKBP6		229715_at	0.00052	-1.81737	NCR3LG1	233543_s_at	9.31e-05	-0.749298	FAM175A	212297_at	4.76e-08	-0.999	ATP13A3
230360_at	3.87e-06	2.90191	GLDN	204281_at	5.6e-07	0.978549	TEAD4	40850_at	9.62e-32	1.72872	FKBP8		218569_s_at	0.00052	-2.11242	KBTBD4	1558523_at	0.000379	-0.52297	FAM184A	209550_at	4.96e-08	-1.7097	NDN
208057_s_at	0.00498	1.8225	GLI2	211576_s_at	5.62e-07	0.923177	SLC19A1	219187_at	7.8e-06	0.602753	FKBPL		37512_at	0.000521	-2.03414	HSD17B6	233823_at	0.000589	-0.811697	FAM184B	202850_at	5.06e-08	-1.14318	ABCD3
243076_x_at	3.97e-07	2.46325	GLI4	201271_s_at	5.63e-07	1.00616	RALY	219853_at	0.0025	0.208636	FKRP		215440_s_at	0.000525	-1.33868	BEX4	1556373_a_at	0.000201	-0.546732	FAM185A	218284_at	5.08e-08	-0.833592	SMAD3
225602_at	0.00152	1.11903	GLIPR2	209808_x_at	5.71e-07	1.26502	ING1	211454_x_at	0.00506	0.871789	FKSG49		208451_s_at	0.000525	-2.15872	C4B_2	213997_at	0.00178	-0.50408	FAM189A1	201085_s_at	5.15e-08	-1.07141	SON
207462_at	0.00856	1.66164	GLRA2	219619_at	5.74e-07	2.28791	DIRAS2	205661_s_at	3.39e-05	0.77275	FLAD1		241858_at	0.000526	-2.33151	TNNI3K	223406_x_at	6.03e-05	-0.62345	FAM192A	222378_at	5.25e-08	-0.522853	BMS1P5
219933_at	0.0082	0.786979	GLRX2	238008_at	5.74e-07	1.02688	PRR18	210786_s_at	0.000189	0.296852	FLI1		222721_at	0.000527	-1.3666	CNIH4	219872_at	0.00236	-0.657074	FAM198B	214807_at	5.29e-08	-0.999994	PLXDC2
214205_x_at	0.000772	1.25338	GLRX3	228607_at	5.76e-07	1.05006	OAS2	220211_at	0.000873	0.219436	FLJ13224		219905_at	0.000529	-1.33883	ERMAP	242348_at	3.69e-19	-2.2574	FAM19A4	212864_at	5.48e-08	-0.765857	CDS2
219445_at	0.00465	1.12454	GLTSCR1	220375_s_at	5.77e-07	0.461523	C5orf66	220678_at	0.000454	0.405514	FLJ20712		203131_at	0.00053	-2.66716	PDGFRA	229459_at	3.1e-06	-0.949523	FAM19A5	212594_at	5.56e-08	-0.997924	MIR4680
206930_at	0.000926	2.15422	GLYAT	209714_s_at	5.79e-07	1.73342	CDKN3	214752_x_at	6.47e-07	1.71416	FLNA		207839_s_at	0.000532	-1.61259	TMEM8B	236321_at	2.5e-08	-1.21822	FAM200B	218689_at	5.62e-08	-0.694842	FANCF
214106_s_at	0.00622	0.804528	GMDS	225002_s_at	5.83e-07	0.626959	SUMF2	208613_s_at	4.4e-07	0.789805	FLNB		209318_x_at	0.000537	-1.2893	PLAGL1	218998_at	0.000419	-0.720108	FAM206A	204684_at	5.72e-08	-0.720633	NPTX1
222251_s_at	0.003	1.77915	GMEB2	208553_at	5.86e-07	0.967409	HIST1H1E	208749_x_at	2.39e-10	1.07897	FLOT1		226092_at	0.00054	-1.07773	MPP5	244165_at	2.73e-06	-0.988017	FAM208B	213161_at	5.74e-08	-0.654402	TSTD2
218070_s_at	0.00379	1.29843	GMPPA	225355_at	5.88e-07	1.37958	NEURL1B	201350_at	3.06e-09	0.717971	FLOT2		227370_at	0.000541	-1.98969	FAM171B	226804_at	2.31e-10	-1.95433	FAM20A	202228_s_at	5.76e-08	-1.81826	NPTN
214431_at	0.00212	1.05738	GMPS	238383_at	6.11e-07	0.869352	C6orf58	210414_at	0.000946	0.402535	FLRT1		227425_at	0.000543	-1.58023	REPS2	242149_at	9.89e-17	-1.92893	FAM210A	200761_s_at	5.83e-08	-1.35255	ARL6IP5
239037_at	0.00454	1.73936	GNAS	218865_at	6.15e-07	1.04667	MARC1	222033_s_at	6.1e-05	0.489545	FLT1		221008_s_at	0.000544	-1.40333	ETNPPL	224435_at	0.000957	-0.90436	FAM213A	214800_x_at	6.01e-08	-1.29003	BTF3
200852_x_at	0.00678	1.41042	GNB2	226246_at	6.16e-07	1.49382	KCTD1	210316_at	0.000415	0.28268	FLT4		203487_s_at	0.000544	-1.3657	ARMC8	228600_x_at	3.34e-06	-1.32633	FAM221A	213298_at	6.1e-08	-0.858371	NFIC
223488_s_at	0.00999	0.976838	GNB4	218972_at	6.22e-07	1.29102	TTC17	211726_s_at	0.0094	0.447571	FMO2		217901_at	0.000546	-1.39679	DSG2	1552607_at	4.45e-05	-0.497331	FAM223A	210346_s_at	6.14e-08	-1.19256	CLK4
1554346_at	0.00668	1.33947	GNB5	230157_at	6.23e-07	0.490314	CDH24	219744_at	0.000833	0.311531	FN3K		218167_at	0.000548	-1.58549	AMZ2	235942_at	2.85e-15	-1.90007	FAM224A	209004_s_at	6.19e-08	-1.85675	FBXL5
223943_s_at	0.00969	1.62125	GNG2	219653_at	6.23e-07	0.769649	LSM14B	220426_at	1.83e-05	0.381617	FNDC11		205117_at	0.000555	-2.13401	FGF1	242292_at	5.91e-08	-1.07163	FAM226B	206583_at	6.38e-08	-0.686008	KRBOX4
207166_at	1.12e-06	3.30012	GNGT1	215947_s_at	6.25e-07	0.886894	LOC100287852	217487_x_at	0.0039	0.399299	FOLH1B		227268_at	0.000558	-1.97487	RNFT1	228451_at	0.00237	-0.784115	FAM229A	209787_s_at	6.39e-08	-1.26111	HMGN4
211522_s_at	0.000298	1.96808	GNRHR	206776_x_at	6.29e-07	0.485864	ACRV1	204437_s_at	7.77e-13	3.4742	FOLR1		227191_at	0.00056	-1.07025	ITFG1	232217_at	0.00329	-0.490929	FAM26E	221601_s_at	6.41e-08	-0.703768	FCMR
35436_at	0.00324	1.79815	GOLGA2	1570032_at	6.29e-07	1.11845	AP3B2	206371_at	0.000209	0.659559	FOLR3		224964_s_at	0.000562	-1.93616	GNG2	229391_s_at	0.000436	-1.45955	FAM26F	211993_at	6.41e-08	-0.58975	WNK1
219876_s_at	0.000224	1.53317	GOLGA2P5	222670_s_at	6.3e-07	1.21212	MAFB	202768_at	0.00324	1.52658	FOSB		202680_at	0.000567	-1.02358	GTF2E2	236316_at	0.000119	-1.07627	FAM3C	219686_at	6.46e-08	-0.636764	STK32B
207575_at	0.000279	2.14937	GOLGA6A	232320_at	6.35e-07	0.590681	KIAA1614-AS1	204420_at	0.001	0.445878	FOSL1		1554456_a_at	0.000568	-1.70021	LINS1	227676_at	3.52e-05	-1.12371	FAM3D	213878_at	6.48e-08	-1.07115	PYROXD1
1560790_at	0.000299	2.26401	GOLGA6L2	1558584_at	6.35e-07	0.687024	UBL4B	205409_at	6.87e-12	0.99917	FOSL2		218224_at	0.000571	-1.34819	PNMA1	224973_at	6.07e-05	-1.20223	FAM46A	203651_at	6.49e-08	-1.40878	ZFYVE16
1554167_a_at	0.000367	0.945775	GOLGA7	635_s_at	6.61e-07	0.679257	PPP2R5B	210103_s_at	0.000276	0.562851	FOXA2		201676_x_at	0.000572	-1.27394	PSMA1	203986_at	0.00536	-0.665288	FAM47E-STBD1	200774_at	6.61e-08	-1.66612	FAM120A
228068_at	0.00913	1.77174	GOLGA7B	1561682_at	6.61e-07	1.75664	TTLL7-IT1	207653_at	0.000148	0.328828	FOXD2		203583_at	0.000573	-1.36262	UNC50	230276_at	0.00698	-1.07097	FAM49A	206391_at	6.64e-08	-2.01551	RARRES1
1553878_at	0.00949	1.30173	GOT1L1	205998_x_at	6.63e-07	1.41672	CYP3A4	208500_x_at	0.00241	0.172348	FOXD3		222465_at	0.000578	-1.78856	RSL24D1	231639_at	0.000275	-0.67049	FAM53B-AS1	221210_s_at	6.73e-08	-0.839966	NPL
235557_at	0.00299	2.30662	GPAT2	1554271_a_at	6.67e-07	0.758901	CENPL	220621_at	0.00482	0.231445	FOXE3		203011_at	0.000581	-1.29951	IMPA1	221856_s_at	2.77e-05	-0.73551	FAM63A	204112_s_at	6.87e-08	-1.6061	HNMT
229673_at	0.000634	1.24404	GPATCH2L	221258_s_at	6.67e-07	1.56008	KIF18A	205906_at	4.68e-05	0.64409	FOXJ1		212131_at	0.000582	-1.18061	LSM14A	37802_r_at	0.00555	-0.750953	FAM63B	203885_at	6.88e-08	-1.34357	RAB21
224633_s_at	0.00284	1.33347	GPATCH4	1564063_a_at	6.68e-07	1.15087	ATP11B	217310_s_at	0.00499	0.295422	FOXJ3		218263_s_at	0.000586	-1.27579	ZBED5	218029_at	1.02e-05	-1.13091	FAM65A	213341_at	7.02e-08	-0.663453	FEM1C
217877_s_at	3.42e-05	1.15681	GPBP1L1	209044_x_at	6.69e-07	0.763542	SF3B4	202580_x_at	5.99e-11	1.68586	FOXM1		214712_at	0.000586	-2.03244	SNX29P2	209829_at	1.27e-07	-1.99341	FAM65B	202724_s_at	7.05e-08	-1.10836	FOXO1
239422_at	0.00879	1.49128	GPC2	241994_at	6.8e-07	1.45207	XDH	206708_at	0.00244	0.285087	FOXN2		200793_s_at	0.000589	-1.65784	ACO2	227654_at	3.05e-06	-1.80761	FAM65C	209315_at	7.1e-08	-0.342359	HBS1L
243243_at	0.00755	1.48395	GPC3	216981_x_at	6.83e-07	1.39948	SPN	220852_at	0.0079	0.35536	FOXN3-AS2		202266_at	0.000592	-1.53576	TDP2	216044_x_at	9.08e-06	-1.24941	FAM69A	212037_at	7.13e-08	-1.37938	PNN
207174_at	0.00459	1.51536	GPC5	243018_at	6.86e-07	1.45834	BBOX1-AS1	217399_s_at	0.00289	0.258779	FOXO3B		212327_at	0.000594	-1.24405	LIMCH1	1552526_at	0.000662	-0.801286	FAM71C	221726_at	7.18e-08	-1.21329	RPL22
223730_at	0.00201	1.68305	GPC6	203433_at	6.89e-07	1.0583	ST20-MTHFS	220707_s_at	1.75e-09	0.693531	FOXRED2		224655_at	0.000595	-1.16092	AK3	234335_s_at	1.83e-15	-1.89318	FAM84A	218322_s_at	7.26e-08	-0.926547	ACSL5
210007_s_at	0.00899	1.3807	GPD2	1558407_at	6.94e-07	0.482511	PLEKHG2	202945_at	2.33e-11	0.905597	FPGS		208772_at	0.000596	-1.07658	ANKHD1-EIF4EBP3	230817_at	0.000255	-0.613463	FAM84B	213455_at	7.29e-08	-1.00831	FAM114A1
209168_at	0.00556	1.34899	GPM6B	216455_at	6.95e-07	1.4888	LOC101927181	205118_at	2.01e-06	0.229999	FPR1		212500_at	0.000599	-1.25985	ADO	1562903_at	2.93e-23	-3.4279	FAM86B3P	218761_at	7.35e-08	-1.08724	RNF111
223887_at	0.0032	1.45241	GPR132	1561678_at	6.96e-07	1.18329	LOC101929486	210773_s_at	0.000616	0.371344	FPR2		225243_s_at	0.000603	-1.22002	SLMAP	237910_x_at	0.00724	-0.339545	FAM92A1	209481_at	7.47e-08	-1.10056	SNRK
242592_at	2.45e-05	2.84302	GPR137C	231922_at	6.96e-07	1.47098	ZNF276	210043_at	1.88e-05	0.426775	FRMD8		209368_at	0.000605	-2.09585	EPHX2	241832_at	0.000166	-0.462232	FAM98A	212684_at	7.57e-08	-0.716642	ZNF3
232195_at	1.77e-05	3.51877	GPR158	203852_s_at	6.98e-07	1.06376	SMN2	201564_s_at	0.000658	0.629544	FSCN1		226779_at	0.000606	-1.25555	LMBRD2	1553625_at	0.00882	-0.967445	FAM98B	217814_at	7.73e-08	-1.29263	CCDC47
223423_at	0.000143	2.15317	GPR160	228361_at	7.03e-07	0.708328	E2F2	219170_at	8.71e-06	0.48748	FSD1		222751_at	0.000607	-0.899231	HERPUD2	1568889_at	1.43e-21	-3.67412	FANCD2	222274_at	7.77e-08	-0.911494	ZDHHC8P1
214104_at	0.00964	1.44903	GPR161	218445_at	7.11e-07	1.48312	H2AFY2	204948_s_at	0.00434	0.6787	FST		226120_at	0.000608	-1.00032	TTC8	224865_at	0.000247	-0.625384	FAR1	201007_at	7.88e-08	-1.05647	HADHB
206190_at	0.00115	1.75954	GPR17	240979_at	7.15e-07	0.982633	YWHAEP7	203592_s_at	0.00744	0.314716	FSTL3		217900_at	0.000609	-1.29091	IARS2	232063_x_at	0.00105	-0.955555	FARSB	204786_s_at	7.94e-08	-0.626179	IFNAR2
1556039_s_at	0.00194	1.30107	GPR173	207109_at	7.17e-07	1.90712	POU2F3	213937_s_at	1.65e-05	0.50951	FTSJ1		226398_s_at	0.000609	-0.964467	FRA10AC1	204780_s_at	3.99e-13	-1.87894	FAS	215001_s_at	8.2e-08	-1.4024	GLUL
1556019_at	0.00168	1.81522	GPR180	229940_at	7.17e-07	0.737602	SETD3	203091_at	6.08e-12	0.845578	FUBP1		225665_at	0.000612	-1.18152	ZAK	210975_x_at	0.000167	-0.775635	FASTK	202265_at	8.24e-08	-1.52586	COMMD3-BMI1
214506_at	0.00294	1.34141	GPR182	223845_at	7.19e-07	0.928569	VSIG10	201945_at	0.00546	0.373006	FURIN		217987_at	0.000613	-1.37851	ASNSD1	201579_at	0.00607	-1.03664	FAT1	221988_at	8.37e-08	-0.939819	SMIM7
207183_at	2.02e-05	2.83149	GPR19	204828_at	7.2e-07	1.50315	RAD9A	217370_x_at	0.0011	0.589996	FUS		222669_s_at	0.000613	-1.37125	SBDSP1	1558964_at	5.6e-08	-1.40187	FAT3	217019_at	8.39e-08	-0.495023	C1orf50
1553865_a_at	0.00691	1.28302	GPR26	206128_at	7.27e-07	1.55172	ADRA2C	208505_s_at	0.00178	0.346175	FUT2		225811_at	0.000613	-1.23484	C11orf58	235318_at	0.000533	-0.983351	FBN1	204076_at	8.4e-08	-1.04584	ENTPD4
207055_at	0.00876	1.26907	GPR37L1	206464_at	7.27e-07	1.26802	BMX	216010_x_at	0.0252	0.215491	FUT3		225845_at	0.000617	-1.313	ZBTB44	209696_at	5.41e-05	-0.664472	FBP1	203584_at	8.43e-08	-1.43005	EMC2
229105_at	0.00152	2.02657	GPR39	1566647_s_at	7.35e-07	0.971263	LINC01225	211882_x_at	1.53e-05	0.391443	FUT6		237015_at	0.00062	-1.46303	LOC105371352	238771_at	1.07e-14	-1.46637	FBRS	205788_s_at	8.53e-08	-0.80513	LOC441155
206236_at	0.00336	1.51064	GPR4	233142_at	7.37e-07	0.879677	LINC01224	203988_s_at	2.42e-08	1.3134	FUT8		206958_s_at	0.000622	-1.1233	UPF3A	1556770_a_at	2.16e-10	-1.16069	FBXL13	204787_at	8.67e-08	-1.38505	VSIG4
220481_at	0.0007	0.925786	GPR75	1557816_a_at	7.41e-07	0.437929	LOC105379186	221187_s_at	9.92e-10	0.797135	FUZ		210296_s_at	0.000624	-1.52774	PEX2	238174_at	0.00398	-0.883226	FBXL17	203999_at	8.71e-08	-0.857069	SYT1
203632_s_at	1.03e-05	2.38616	GPRC5B	241851_x_at	7.5e-07	1.78084	LOC100130429	201636_at	0.00475	0.674374	FXR1		226561_at	0.000628	-2.38371	AGFG1	214436_at	6.17e-06	-1.21189	FBXL2	201316_at	8.73e-08	-1.02424	PSMA2
226043_at	0.00598	1.07177	GPSM1	1569793_at	7.62e-07	1.30637	LOC101929372	203172_at	3.19e-08	0.520883	FXR2		231325_at	0.000632	-2.12512	UNC5D	232412_at	0.00103	-0.494329	FBXL20	212812_at	8.77e-08	-1.12907	SERINC5
233058_at	0.000456	1.69562	GPSM2	232171_x_at	7.63e-07	0.782025	KLHDC4	202488_s_at	1.91e-07	0.675717	FXYD3		238805_at	0.000634	-1.10497	HSPB2-C11orf52	236994_at	0.00407	-0.557139	FBXL4	205089_at	8.9e-08	-0.764166	ZNF7
224839_s_at	7.07e-06	1.80154	GPT2	205394_at	7.64e-07	1.27177	CHEK1	218084_x_at	0.00657	0.561083	FXYD5		222738_at	0.000635	-1.23624	WWC2	209004_s_at	0.0011	-0.883613	FBXL5	217858_s_at	8.95e-08	-1.17117	ARMCX3
208028_s_at	0.00289	1.80241	GPX5	205631_at	7.7e-07	1.65076	KIAA0586	219764_at	7.02e-05	1.186	FZD10		231986_at	0.000635	-1.82534	RIMS1	213249_at	2.27e-10	-1.5425	FBXL7	220097_s_at	9.11e-08	-0.519086	TMEM104
224807_at	0.00365	1.78753	GRAMD1A	234890_at	7.74e-07	1.88588	LOC100288175	210220_at	7.54e-05	1.13342	FZD2		226140_s_at	0.000637	-1.32743	OTUD1	227222_at	2.04e-06	-0.935214	FBXO10	220933_s_at	9.17e-08	-0.754527	ZCCHC6
229616_s_at	3.62e-05	2.64699	GRAMD2	209161_at	7.79e-07	0.827005	PRPF4	206136_at	0.00124	0.35958	FZD5		213624_at	0.000639	-1.46189	SMPDL3A	203255_at	0.00548	-0.519855	FBXO11	218521_s_at	9.47e-08	-0.592713	UBE2W
218469_at	0.00297	1.71593	GREM1	1554360_at	7.81e-07	1.23687	FCHSD2	211865_s_at	1.47e-07	0.481178	FZR1		1552910_at	0.000641	-2.02386	SIGLEC11	223216_x_at	2.48e-07	-1.2027	FBXO16	212254_s_at	9.64e-08	-1.59019	DST
222830_at	0.00231	1.57689	GRHL1	218677_at	7.83e-07	2.11802	S100A14	201514_s_at	0.000402	0.510968	G3BP1		238868_at	0.000642	-1.19735	UACA	1559214_at	1.57e-10	-2.19371	FBXO22	212842_x_at	9.68e-08	-0.98258	RGPD6
219388_at	1.38e-05	2.03181	GRHL2	203522_at	7.84e-07	0.774561	CCS	221759_at	0.000334	0.35761	G6PC3		227521_at	0.000642	-1.13231	FBXO33	225591_at	6.9e-07	-0.844069	FBXO25	204284_at	9.7e-08	-1.02287	PPP1R3C
209793_at	0.000317	1.81199	GRIA1	223350_x_at	7.87e-07	0.760642	LIN7C	202275_at	2.7e-12	1.09405	G6PD		226145_s_at	0.000642	-2.06449	FRAS1	229955_at	9.4e-09	-1.57059	FBXO3	212613_at	9.94e-08	-0.813955	BTN3A2
236538_at	0.00428	2.50742	GRIA2	218701_at	7.91e-07	1.1688	LACTB2	202812_at	2.74e-07	0.991801	GAA		227630_at	0.000643	-1.10523	PPP2R5E	241762_at	0.00147	-0.99809	FBXO32	218674_at	9.97e-08	-0.50549	TRAPPC13
217565_at	0.00475	1.53966	GRIA3	202758_s_at	7.92e-07	1.36421	RFXANK	207112_s_at	5.92e-05	0.446187	GAB1		238990_x_at	0.000646	-1.58639	TRIM61	233366_at	4.91e-11	-1.09291	FBXO4	213531_s_at	1e-07	-0.807471	RAB3GAP1
1553607_at	0.00172	1.45717	GRIK1-AS2	201992_s_at	8.02e-07	0.919777	KIF5B	206173_x_at	2.41e-07	0.443822	GABPB1		224786_at	0.000647	-1.41228	SCOC	1559566_at	8.46e-12	-1.03299	FBXO42	212267_at	1e-07	-1.21834	WAPL
210411_s_at	0.0025	1.6686	GRIN2B	227055_at	8.02e-07	1.77913	METTL7B	208457_at	3.26e-05	0.441609	GABRD		205819_at	0.000647	-2.95761	MARCO	223517_at	1.9e-06	-0.650256	FBXO44	219644_at	1.01e-07	-0.686434	CEP83
229883_at	0.00141	1.41623	GRIN2D	209089_at	8.05e-07	0.957055	RAB5A	208217_at	0.00222	0.317258	GABRR2		224996_at	0.000649	-1.18995	ASPH	243649_at	3.18e-14	-1.47643	FBXO7	204588_s_at	1.02e-07	-0.863475	SLC7A7
1569949_at	0.00205	1.45403	GRK5	34408_at	8.07e-07	0.704549	RTN2	206669_at	0.0133	0.233653	GAD1		1555869_a_at	0.000654	-2.58657	LOC100507477	1554806_a_at	2.38e-05	-1.06324	FBXO8	219093_at	1.03e-07	-1.0007	PID1
210981_s_at	0.000299	1.45314	GRK6	34868_at	8.13e-07	1.36536	SMG5	212889_x_at	7.51e-05	0.284103	GADD45GIP1		224871_at	0.000654	-1.37174	TPRG1L	212991_at	3.74e-06	-0.729921	FBXO9	202082_s_at	1.03e-07	-0.845671	SEC14L1
214217_at	0.00525	1.07586	GRM5	212872_s_at	8.2e-07	1.1889	MED20	202281_at	0.00541	0.431682	GAK		208924_at	0.000654	-1.41612	RNF11	231883_at	1.51e-06	-0.873714	FBXW8	217783_s_at	1.04e-07	-1.22135	YPEL5
239896_at	0.00322	1.01332	GS1-124K5.4	219715_s_at	8.2e-07	0.893947	TDP1	214240_at	0.00882	0.352804	GAL		228400_at	0.000654	-1.32998	SHROOM3	231496_at	5.71e-29	-3.30348	FCAMR	213742_at	1.09e-07	-1.3843	SRSF11
234305_s_at	0.00199	1.26769	GSDMC	218900_at	8.21e-07	0.82921	CNNM4	202528_at	0.000128	0.866393	GALE		208066_s_at	0.000655	-1.18071	GTF2B	1554899_s_at	2.06e-17	-2.53735	FCER1G	202105_at	1.1e-07	-0.870866	IGBP1
218154_at	0.000248	1.75767	GSDMD	221466_at	8.29e-07	0.499261	P2RY4	217787_s_at	0.00344	0.555872	GALNT2		235371_at	0.000658	-2.08422	GXYLT2	206760_s_at	1.03e-05	-0.839576	FCER2	208788_at	1.1e-07	-1.61366	ELOVL5
223759_s_at	0.00254	1.74591	GSG2	1562739_at	8.32e-07	1.5064	LOC285593	219956_at	3.91e-11	1.56393	GALNT6		225996_at	0.000662	-1.89394	LONRF2	215567_at	2.38e-14	-1.28455	FCF1	201591_s_at	1.1e-07	-0.905624	NISCH
632_at	0.00742	0.966328	GSK3A	1555754_s_at	8.35e-07	0.994372	ATN1	220929_at	0.00346	0.408232	GALNT8		225297_at	0.00067	-1.14263	HAUS1	216950_s_at	0.004	-0.474622	FCGR1CP	218604_at	1.11e-07	-0.803848	LEMD3
215438_x_at	9.93e-06	1.47312	GSPT1	203511_s_at	8.35e-07	0.984022	TRAPPC3	33579_i_at	1.92e-08	0.528855	GALR3		227865_at	0.000671	-1.28527	IDNK	203561_at	7.03e-10	-1.52036	FCGR2A	202048_s_at	1.12e-07	-0.721987	CBX6
201415_at	0.00342	1.05141	GSS	220028_at	8.36e-07	0.580755	ACVR2B	214626_s_at	7.13e-17	1.40415	GANAB		228715_at	0.000672	-1.86735	ZCCHC12	210889_s_at	3.85e-08	-1.70394	FCGR2B	203580_s_at	1.14e-07	-0.702698	SLC7A6
217751_at	0.00988	0.994919	GSTK1	243007_at	8.39e-07	0.719407	TTC5	216963_s_at	0.00735	0.221242	GAP43		212345_s_at	0.000675	-1.31796	CREB3L2	211396_at	0.00345	-0.802158	FCGR2C	221613_s_at	1.15e-07	-1.39852	ZFAND6
200824_at	6.48e-05	1.49568	GSTP1	237802_at	8.53e-07	1.64879	XKR4	AFFX-HUMGAPDH/M33197_3_at	3.43e-09	1.12281	GAPDH		1557630_s_at	0.000677	-1.32496	LOC107984534	204006_s_at	4.14e-09	-1.14029	FCGR3B	218878_s_at	1.15e-07	-0.847117	SIRT1
209531_at	0.0029	1.36219	GSTZ1	218683_at	8.65e-07	1.3102	PTBP2	207116_s_at	0.00791	0.233023	GAPDHS		225498_at	0.000681	-1.16378	CHMP4B	1555153_s_at	0.00068	-0.488888	FCHO2	220609_at	1.17e-07	-0.614144	LOC202181
234791_at	0.00454	1.07943	GSX1	223587_s_at	8.67e-07	0.693278	AMN	212379_at	3.89e-05	0.460261	GART		228370_at	0.000681	-1.39343	LOC101930404	205237_at	1.73e-14	-2.12907	FCN1	203429_s_at	1.18e-07	-1.25733	SUCO
1558504_at	0.000966	1.58272	GTF2IP12	1561403_at	8.71e-07	0.857006	SOHLH1	209729_at	0.0056	0.401485	GAS2L1		207010_at	0.000681	-2.01516	GABRB1	224192_at	4.29e-15	-1.4139	FCRL2	212397_at	1.23e-07	-1.85313	RDX
218412_s_at	0.00021	1.3068	GTF2IRD1	233899_x_at	8.81e-07	1.34947	ZBTB10	1598_g_at	0.00267	0.634102	GAS6		201023_at	0.00069	-1.06421	TAF7	241954_at	9.76e-05	-0.792866	FDFT1	209310_s_at	1.24e-07	-0.859815	CASP4
228765_at	0.00561	0.901397	GTF2IRD2	235609_at	8.82e-07	1.74931	BRIP1	204921_at	0.00144	0.35225	GAS8		230072_at	0.000691	-1.58972	TBC1D15	207813_s_at	0.00025	-0.951531	FDXR	219951_s_at	1.24e-07	-0.725709	DZANK1
35671_at	0.0092	0.857691	GTF3C1	1560499_at	8.91e-07	1.29322	LINC01550	207954_at	3.46e-07	0.532451	GATA2		227415_at	0.000693	-1.60603	DGKH	203115_at	3.16e-05	-0.746489	FECH	201230_s_at	1.25e-07	-0.655913	ARIH2
210620_s_at	0.00636	1.5266	GTF3C2	207771_at	8.91e-07	0.677755	SLC5A2	209604_s_at	0.0283	0.251319	GATA3		1552727_s_at	0.0007	-1.75346	ADAMTS17	223175_s_at	0.00241	-0.495061	FEM1A	214917_at	1.25e-07	-0.34566	PRKAA1
213835_x_at	0.000149	0.986058	GTPBP3	218493_at	9.01e-07	0.910776	SNRNP25	218131_s_at	0.000476	0.560485	GATAD2A		213317_at	0.000702	-2.27511	CLIC5	212373_at	9.41e-07	-1.45531	FEM1B	209943_at	1.3e-07	-0.467259	FBXL4
211040_x_at	0.000245	1.52839	GTSE1	225762_x_at	9.05e-07	1.6326	RNA45S5	219954_s_at	0.00732	0.240705	GBA3		206874_s_at	0.000703	-1.46965	SLK	227579_at	6.39e-09	-1.58161	FER	213528_at	1.3e-07	-0.692831	METTL18
1255_g_at	0.000465	1.97494	GUCA1A	212072_s_at	9.1e-07	1.12331	CSNK2A1	210589_s_at	0.0055	0.493795	GBAP1		217843_s_at	0.000704	-1.27497	MED4	60474_at	0.00314	-0.762797	FERMT1	221527_s_at	1.3e-07	-0.85411	PARD3
242342_at	0.000827	1.39468	GUCY1A2	237470_at	9.11e-07	1.08139	DOCK7	201439_at	4.91e-12	0.813841	GBF1		227284_at	0.000706	-1.02861	ZNF766	209210_s_at	0.000415	-0.977723	FERMT2	205893_at	1.31e-07	-0.351681	NLGN1
227235_at	1.13e-06	3.16866	GUCY1A3	209100_at	9.22e-07	1.21938	IFRD2	205164_at	4.07e-11	1.05067	GCAT		227791_at	0.000708	-1.6942	SLC9A9	203562_at	0.00173	-0.691656	FEZ1	221540_x_at	1.31e-07	-0.588757	GTF2H2C_2
220506_at	0.00142	1.7068	GUCY1B2	222277_at	9.29e-07	1.65323	C1QTNF9B-AS1	203500_at	1.56e-12	1.05797	GCDH		204161_s_at	0.000708	-1.83383	ENPP4	215000_s_at	0.000498	-1.1096	FEZ2	218079_s_at	1.31e-07	-1.02734	GGNBP2
203817_at	2.06e-05	1.75171	GUCY1B3	1553883_at	9.31e-07	1.74369	ZNF99	204867_at	0.00185	0.59204	GCHFR		217955_at	0.000708	-1.00356	BCL2L13	233897_at	3.84e-16	-1.48738	FEZF2	214224_s_at	1.32e-07	-1.0513	PIN4
213621_s_at	0.00955	1.08027	GUK1	1562847_at	9.32e-07	0.834594	LOC101929297	211167_s_at	1.73e-05	0.504391	GCK		223306_at	0.000708	-1.05229	EBPL	231761_at	4.52e-09	-0.673158	FFAR1	218451_at	1.33e-07	-1.01834	CDCP1
1555568_at	0.00271	1.36864	GUSBP2	223556_at	9.35e-07	1.11605	HELLS	219508_at	0.00125	0.374319	GCNT3		236261_at	0.000713	-1.43508	OSBPL6	221345_at	0.000307	-0.394328	FFAR2	201385_at	1.35e-07	-1.23555	DHX15
201673_s_at	0.00825	1.05206	GYS1	232680_at	9.36e-07	1.29525	HDGFL1	221279_at	0.0012	0.242676	GDAP1		205509_at	0.000714	-2.16434	CPB1	205117_at	1.6e-14	-2.21628	FGF1	212448_at	1.36e-07	-0.614194	NEDD4L
210164_at	0.000234	1.98298	GZMB	227880_s_at	9.37e-07	1.80172	TMEM185A	202593_s_at	0.00122	0.917894	GDE1		224599_at	0.000718	-1.32187	CGGBP1	207501_s_at	8.94e-05	-1.05653	FGF12	203944_x_at	1.37e-07	-0.701496	BTN2A1
1553064_at	0.00167	1.5847	H1FOO	227819_at	9.38e-07	1.66437	LGR6	217498_at	0.0467	0.212502	GDF11		211986_at	0.000719	-1.08136	AHNAK	205110_s_at	2.88e-13	-2.80257	FGF13	213225_at	1.39e-07	-0.969762	PPM1B
227085_at	0.00413	0.7293	H2AFV	235101_at	9.57e-07	0.903188	FNBP4	221576_at	0.0436	0.160265	GDF15		203640_at	0.000719	-1.50085	MBNL2	1560537_at	7.79e-06	-0.656599	FGF13-AS1	208667_s_at	1.39e-07	-1.47099	ST13
205436_s_at	0.00118	1.43758	H2AFX	201708_s_at	9.61e-07	1.37087	NIPSNAP1	206614_at	0.00619	0.278869	GDF5		203037_s_at	0.000719	-1.30749	MTSS1	230351_at	1.68e-06	-1.87165	FGF14-AS2	200854_at	1.39e-07	-0.844914	NCOR1
1558780_a_at	0.00937	1.65179	H2AFY	229385_s_at	9.65e-07	1.37405	TINCR	201864_at	4.08e-11	1.06737	GDI1		1556630_at	0.000722	-1.47045	CASC2	221433_at	6.48e-09	-1.0475	FGF21	211560_s_at	1.41e-07	-0.732826	ALAS2
213826_s_at	0.000181	1.035	H3F3A	239807_at	9.66e-07	1.92413	LOC102724165	200008_s_at	0.00507	0.858503	GDI2		205052_at	0.000724	-1.28748	AUH	205782_at	3.94e-06	-0.759627	FGF7	221007_s_at	1.42e-07	-0.593323	FIP1L1
200080_s_at	0.00121	0.893626	H3F3AP4	223067_at	9.69e-07	1.0266	CWC15	220291_at	1.72e-06	0.526318	GDPD2		202527_s_at	0.000726	-1.60513	SMAD4	231031_at	1.09e-09	-1.3264	FGF7P3	206697_s_at	1.42e-07	-2.75649	HP
1555685_at	0.00813	1.5494	H6PD	203692_s_at	9.73e-07	1.38456	E2F3	205063_at	0.0031	0.495837	GEMIN2		207513_s_at	0.000727	-0.994079	ZNF189	206404_at	3.05e-08	-2.52829	FGF9	213050_at	1.46e-07	-0.950781	COBL
217156_at	0.000514	1.73293	HADHAP1	205372_at	9.73e-07	1.93081	PLAG1	217099_s_at	1.53e-05	0.474177	GEMIN4		230307_at	0.000729	-1.85149	SLC25A21-AS1	222164_at	3.75e-11	-1.81209	FGFR1	208140_s_at	1.47e-07	-0.52381	DRC3
230935_at	0.00209	1.85016	HAGLROS	223423_at	9.87e-07	1.84842	GPR160	219539_at	0.00304	0.584554	GEMIN6		230758_at	0.000734	-0.941884	GEMIN8	214124_x_at	0.00281	-0.787177	FGFR1OP	219913_s_at	1.48e-07	-1.1487	CRNKL1
206643_at	0.00141	1.84935	HAL	210503_at	9.9e-07	3.31505	MAGEA11	219085_s_at	0.00381	0.247915	GEMIN7		223011_s_at	0.000736	-1.07025	OCIAD1	236808_at	6.69e-14	-1.91972	FGFR1OP2	201719_s_at	1.5e-07	-1.08137	EPB41L2
211604_x_at	0.000652	2.26436	HAP1	214011_s_at	9.92e-07	1.14812	NOP16	203539_s_at	0.00886	0.206209	GFAP		205407_at	0.000736	-1.57673	RECK	1554962_a_at	0.00198	-0.42433	FGFR4	209120_at	1.51e-07	-2.05081	NR2F2
230204_at	0.00204	2.19904	HAPLN1	210103_s_at	9.98e-07	1.98846	FOXA2	204660_at	0.00156	0.3092	GFER		205880_at	0.000737	-1.23634	PRKD1	232380_at	1.38e-06	-1.2656	FGGY	219806_s_at	1.51e-07	-1.17061	SMCO4
227262_at	0.00413	1.82724	HAPLN3	218326_s_at	1e-06	1.53	LGR4	208501_at	0.000583	0.213754	GFI1B		201334_s_at	0.000739	-0.958959	ARHGEF12	204834_at	0.000269	-1.18177	FGL2	222258_s_at	1.52e-07	-1.35981	SH3BP4
235420_at	0.00514	2.00634	HAPLN4	1553540_a_at	1e-06	0.594862	SLC29A2	219821_s_at	0.000318	0.648702	GFOD1		204684_at	0.000744	-1.62246	NPTX1	208438_s_at	1.36e-07	-1.03984	FGR	204534_at	1.54e-07	-0.869352	SEBOX
1552980_at	0.00252	1.63212	HAS3	208884_s_at	1e-06	0.931886	UBR5	202721_s_at	9.57e-10	0.770321	GFPT1		207717_s_at	0.000745	-1.3427	PKP2	210299_s_at	1.78e-08	-1.65459	FHL1	219666_at	1.58e-07	-1.2338	MS4A6A
213053_at	0.000448	1.91005	HAUS5	231932_at	1.01e-06	0.758109	C1orf74	208915_s_at	0.0036	0.283733	GGA2		231864_at	0.000753	-1.20962	ZNF33A	1555191_a_at	7.77e-10	-0.851478	FHL5	211784_s_at	1.63e-07	-1.37013	SRSF1
207361_at	0.00464	1.21962	HBP1	227348_at	1.01e-06	0.793233	PARS2	205351_at	0.0239	0.273194	GGCX		201855_s_at	0.000753	-1.04142	ATMIN	238964_at	0.00987	-0.917725	FIGN	214651_s_at	1.63e-07	-0.941056	HOXA10-HOXA9
1570315_at	0.00815	1.11229	HCCAT5	224612_s_at	1.02e-06	0.855354	DNAJC5	209919_x_at	0.000179	0.456243	GGT2		202491_s_at	0.000756	-0.934849	IKBKAP	229567_at	7.52e-32	-2.31471	FITM1	204971_at	1.65e-07	-1.68471	CSTA
234457_at	0.00474	2.28462	HCG8	1564070_s_at	1.02e-06	0.981019	HOTTIP	211416_x_at	2.12e-06	0.558245	GGTLC1		209505_at	0.000758	-1.61297	NR2F1	219118_at	6.8e-10	-1.61709	FKBP11	207624_s_at	1.66e-07	-0.442502	RPGR
207642_at	0.00139	2.2136	HCRT	1552271_at	1.02e-06	0.574726	PRR22	211151_x_at	0.00657	0.231884	GH1		225295_at	0.00076	-1.44372	SLC39A10	1568717_a_at	0.000456	-0.875484	FKBP15	212138_at	1.67e-07	-0.903018	PDS5A
211722_s_at	0.00772	1.6393	HDAC6	206698_at	1.02e-06	1.93533	XK	208069_x_at	0.000346	0.334871	GH2		223336_s_at	0.000761	-1.27208	RAB18	239351_at	6.87e-12	-1.68251	FKBP3	221958_s_at	1.69e-07	-1.56388	WLS
236326_at	0.000953	2.01263	HDAC7	226121_at	1.03e-06	0.995027	DHRS13	211545_at	5.79e-05	0.352761	GHRHR		200033_at	0.000766	-1.40596	MIR5047	224840_at	0.000189	-1.10593	FKBP5	202449_s_at	1.7e-07	-0.9404	RXRA
223908_at	0.000657	1.40513	HDAC8	236039_at	1.03e-06	0.501203	LYPD5	221360_s_at	0.00667	0.219422	GHSR		202342_s_at	0.000766	-1.20183	TRIM2	224002_s_at	2.47e-05	-0.918052	FKBP7	218471_s_at	1.7e-07	-0.862351	BBS1
200896_x_at	8.56e-06	2.08363	HDGF	226190_at	1.03e-06	0.790321	MAP3K13	220058_at	0.00174	0.307652	GID4		227859_at	0.000767	-1.66629	DNAJC27	222007_s_at	2.48e-12	-1.32149	FKBP8	214706_at	1.73e-07	-0.541531	ZNF200
221767_x_at	0.0084	1.27096	HDLBP	1565912_at	1.04e-06	0.802461	ACTG1P17	218448_at	1.77e-05	0.768657	GID8		221601_s_at	0.000767	-1.97787	FCMR	215645_at	2.38e-06	-0.973686	FLCN	221599_at	1.75e-07	-1.06226	AAMDC
236089_at	0.00411	1.89159	HECW2	221880_s_at	1.04e-06	1.14678	FAM174B	206102_at	1.65e-08	1.53479	GINS1		208021_s_at	0.000769	-1.5791	RFC1	1569410_at	3.36e-06	-1.32578	FLG2	205880_at	1.77e-07	-0.799489	PRKD1
1552788_a_at	0.00026	1.2777	HELB	203297_s_at	1.04e-06	0.941935	JARID2	221521_s_at	0.00141	0.685058	GINS2		211368_s_at	0.00077	-1.70437	CASP1	241014_at	0.00015	-1.22764	FLG-AS1	43511_s_at	1.79e-07	-0.48689	ARRB1
234040_at	0.00268	2.02075	HELLS	209434_s_at	1.04e-06	0.829835	PPAT	211767_at	0.00241	0.454409	GINS4		225422_at	0.000771	-1.19645	CDC26	204236_at	0.00109	-0.932848	FLI1	209242_at	1.81e-07	-3.1553	PEG3
228230_at	0.00045	1.73342	HELZ2	213427_at	1.04e-06	1.19931	RPP40	207899_at	0.00325	0.234536	GIP		212779_at	0.000774	-1.3372	KIAA1109	236164_at	4.33e-05	-1.19088	FLJ10038	219229_at	1.85e-07	-1.38782	SLCO3A1
225841_at	0.00463	0.771838	HENMT1	220508_at	1.06e-06	2.06355	CCT8L2	207525_s_at	1.96e-08	0.905296	GIPC1		206860_s_at	0.000776	-0.906393	MIOS	220529_at	7.34e-18	-1.89668	FLJ11710	202191_s_at	1.88e-07	-0.823708	GAS7
203393_at	0.00229	1.90176	HES1	221591_s_at	1.06e-06	1.11016	FAM64A	218030_at	0.000117	0.394368	GIT1		200030_s_at	0.000777	-1.3899	SLC25A3	220211_at	1.34e-05	-1.12506	FLJ13224	202594_at	1.88e-07	-1.11602	LEPROTL1
214521_at	0.00406	1.56004	HES2	1566471_at	1.06e-06	1.20134	LOC100996506	40687_at	2.46e-05	0.565503	GJA4		213434_at	0.000779	-1.44429	STX2	243077_at	2.62e-06	-1.01553	FLJ16734	215321_at	1.9e-07	-0.498333	RUNDC3B
226446_at	0.00134	2.25549	HES6	1561579_at	1.06e-06	0.862264	LOC728445	221415_s_at	4.71e-05	0.424461	GJA9-MYCBP		220992_s_at	0.000786	-1.19338	TRMT1L	1557895_at	1.17e-08	-1.27913	FLJ35934	212677_s_at	1.9e-07	-0.973807	CEP68
238442_at	0.00818	1.04297	HEXIM1	229566_at	1.06e-06	1.13725	WFDC21P	204973_at	2.11e-06	0.7247	GJB1		219292_at	0.00079	-1.56412	THAP1	1565806_at	0.00705	-0.375839	FLJ37035	219174_at	1.92e-07	-0.772199	IFT74
222921_s_at	5.26e-05	2.54285	HEY2	1565752_at	1.07e-06	1.17859	FGD2	205490_x_at	7.19e-06	0.513713	GJB3		219984_s_at	0.000792	-1.58812	HRASLS	227596_at	0.00149	-0.413745	FLJ37453	203763_at	1.98e-07	-0.991208	DYNC2LI1
226828_s_at	0.000361	1.68616	HEYL	223200_s_at	1.07e-06	1.03951	LSG1	206156_at	0.00227	0.279322	GJB5		213424_at	0.000793	-1.00015	KIAA0895	1559614_at	0.00053	-0.49144	FLJ38773	220221_at	1.99e-07	-0.555449	VPS13D
234382_x_at	0.00397	1.51713	HHCM	219265_at	1.07e-06	1.09921	MOB3B	208460_at	0.0053	0.313054	GJC1		232305_at	0.000793	-2.15548	HMGCLL1	220352_x_at	4.52e-07	-0.961476	FLJ42627	41329_at	2e-07	-0.528716	SCYL3
220812_s_at	0.00662	1.64688	HHLA2	220026_at	1.08e-06	1.11813	CLCA4	215977_x_at	0.0346	0.225819	GK		205202_at	0.000794	-1.17504	PCMT1	207876_s_at	3.33e-17	-1.90922	FLNC	204276_at	2e-07	-0.536249	TK2
59999_at	0.00157	1.14768	HIF1AN	242305_at	1.09e-06	1.34793	LOC645513	216316_x_at	0.0057	0.284547	GK6P		227713_at	0.000797	-1.24465	KATNAL1	208748_s_at	0.000702	-0.414301	FLOT1	212535_at	2.02e-07	-1.11617	MEF2A
233517_s_at	0.00896	1.66457	HIF3A	215729_s_at	1.09e-06	2.76005	VGLL1	220191_at	2.92e-05	0.357614	GKN1		205226_at	0.0008	-1.60697	PDGFRL	219250_s_at	3.76e-10	-2.67443	FLRT3	201146_at	2.02e-07	-1.39137	NFE2L2
219719_at	0.000137	2.15557	HIGD1B	203204_s_at	1.12e-06	0.86542	KDM4A	213713_s_at	4.62e-11	1.24547	GLB1L2		218878_s_at	0.000803	-1.1347	SIRT1	204406_at	0.00118	-0.546481	FLT1	212758_s_at	2.05e-07	-0.785482	ZEB1
209328_x_at	0.000408	2.16779	HIGD2A	217485_x_at	1.12e-06	0.667369	PMS2P1	204836_at	1.68e-06	1.86391	GLDC		212896_at	0.000808	-1.08644	SKIV2L2	210316_at	9.92e-08	-1.00025	FLT4	202981_x_at	2.05e-07	-0.735461	SIAH1
218507_at	0.0027	1.23606	HILPDA	217899_at	1.12e-06	2.57011	TMEM214	208057_s_at	2.14e-06	0.350712	GLI2		227198_at	0.00081	-1.70191	AFF3	1555471_a_at	0.000179	-1.3602	FMN2	206336_at	2.06e-07	-1.33838	CXCL6
209558_s_at	0.00192	2.00089	HIP1R	209398_at	1.13e-06	2.0137	HIST1H1C	214205_x_at	0.0007	0.515767	GLRX3		229391_s_at	0.000822	-1.61917	FAM26F	1569257_at	6.05e-07	-1.06793	FMNL1	212754_s_at	2.1e-07	-0.637783	MON2
1552515_at	0.000598	1.34079	HIPK1	202292_x_at	1.13e-06	0.948416	LYPLA2	219267_at	2.9e-07	0.593523	GLTP		223620_at	0.000822	-1.74283	GPR34	205776_at	4.06e-07	-0.998474	FMO5	219598_s_at	2.12e-07	-1.32788	RWDD1
240294_at	0.00504	1.53422	HIPK2	55081_at	1.13e-06	1.01812	MICALL1	219445_at	4.62e-05	0.320829	GLTSCR1		212418_at	0.00083	-1.42249	ELF1	202709_at	0.000704	-1.11175	FMOD	206104_at	2.13e-07	-0.815667	ISL1
207764_s_at	0.000191	2.09947	HIPK3	219697_at	1.14e-06	2.05005	HS3ST2	200946_x_at	0.0043	0.53654	GLUD1		227034_at	0.000834	-1.72434	SOWAHC	230389_at	0.00359	-0.748531	FNBP1	209897_s_at	2.13e-07	-1.12817	SLIT2
1569560_at	0.00129	1.66913	HIRA	225365_at	1.14e-06	1.00724	ZDHHC20	215794_x_at	1.97e-05	0.671959	GLUD2		200867_at	0.000838	-1.95194	RNF114	242472_x_at	6.74e-06	-0.68148	FNBP4	215643_at	2.14e-07	-0.419923	SEMA3D
208484_at	0.00055	2.78911	HIST1H1A	212568_s_at	1.15e-06	0.906347	DLAT	221628_s_at	0.00302	0.325903	GLYR1		201174_s_at	0.000839	-1.50961	TERF2IP	220499_at	0.00204	-0.350145	FNDC8	210176_at	2.21e-07	-0.512777	TLR1
209398_at	0.000326	2.18211	HIST1H1C	213929_at	1.15e-06	1.08947	EXPH5	33646_g_at	3.79e-05	0.290928	GM2A		228961_at	0.000841	-1.1758	MIER3	1559060_a_at	1.12e-10	-1.73362	FNIP1	219077_s_at	2.22e-07	-0.873282	WWOX
207982_at	0.00262	2.1166	HIST1H1T	226992_at	1.15e-06	1.93946	NOSTRIN	218458_at	0.00979	0.556104	GMCL1		205160_at	0.000842	-0.893535	PEX11A	1569352_at	1.52e-09	-1.18513	FNIP2	204089_x_at	2.24e-07	-0.810514	MAP3K4
208569_at	0.00578	1.30956	HIST1H2AB	1554264_at	1.16e-06	1.03657	CKAP2	220938_s_at	0.00442	0.239765	GMEB1		223001_at	0.000844	-1.47161	OSTC	230808_at	1.53e-10	-1.26406	FNTA	217482_at	2.24e-07	-0.871915	C4A
207156_at	0.00335	2.05688	HIST1H2AH	211596_s_at	1.16e-06	1.96941	LRIG1	44146_at	1.46e-06	0.486336	GMEB2		217356_s_at	0.000845	-1.58142	PGK1	1568865_at	2.37e-08	-0.983951	FNTB	221735_at	2.25e-07	-0.700696	WDR48
214554_at	0.0082	1.47192	HIST1H2AL	204081_at	1.16e-06	2.04286	NRGN	218913_s_at	4.79e-10	0.783239	GMIP		217852_s_at	0.00085	-1.07203	ARL8B	209189_at	7.58e-05	-1.48059	FOS	217645_at	2.26e-07	-0.86316	SYNJ2BP-COX16
214481_at	2.91e-05	3.33693	HIST1H2AM	218725_at	1.16e-06	0.945422	SLC25A22	214431_at	0.00903	0.532564	GMPS		235698_at	0.00085	-1.27746	ZFP90	241612_at	2.74e-07	-0.902338	FOXD3	203475_at	2.31e-07	-0.533338	CYP19A1
214455_at	0.00878	2.11612	HIST1H2BC	237365_at	1.17e-06	1.15399	ELOVL2-AS1	204762_s_at	0.0043	0.344606	GNAO1		224694_at	0.000856	-1.5741	ANTXR1	220621_at	1.58e-06	-0.899543	FOXE3	208630_at	2.34e-07	-0.674868	HADHA
222067_x_at	4.38e-05	2.2234	HIST1H2BD	239355_at	1.18e-06	1.24931	GMCL1	214548_x_at	0.0353	0.603595	GNAS		221988_at	0.000863	-1.68018	SMIM7	1555305_at	0.000265	-0.560662	FOXJ2	203758_at	2.36e-07	-1.13487	CTSO
208546_x_at	0.000337	1.96924	HIST1H2BH	233080_s_at	1.18e-06	0.754772	PRPF40A	214286_at	0.00759	0.232084	GNAT1		203584_at	0.000863	-1.19781	EMC2	217310_s_at	8.66e-08	-1.23895	FOXJ3	203343_at	2.38e-07	-0.936691	UGDH
209806_at	0.000178	1.7382	HIST1H2BK	205410_s_at	1.2e-06	0.519779	ATP2B4	210604_at	0.00903	0.308968	GNAT2		228469_at	0.000864	-1.3118	PPID	235519_at	0.000183	-0.733216	FOXK1	AFFX-r2-Hs18SrRNA-M_x_at	2.41e-07	-3.42207	C4B
214522_x_at	0.00154	1.87022	HIST1H3D	223700_at	1.2e-06	1.87952	MND1	220762_s_at	3.73e-07	0.475361	GNB1L		228224_at	0.00087	-1.42016	PRELP	226224_at	4.72e-07	-1.25434	FOXK2	209137_s_at	2.45e-07	-0.686203	USP10
206110_at	0.00511	1.97372	HIST1H3F	212127_at	1.2e-06	0.985123	RANGAP1	200852_x_at	7.05e-06	0.987874	GNB2		205094_at	0.000873	-1.17042	PEX12	220102_at	6.22e-08	-2.00112	FOXL2	213750_at	2.55e-07	-0.98324	RSL1D1
208496_x_at	0.00231	1.58881	HIST1H3G	222986_s_at	1.2e-06	0.964714	SHISA5	220806_x_at	0.00296	0.312057	GNG13		209824_s_at	0.000877	-1.25968	ARNTL	206708_at	7.03e-08	-0.710447	FOXN2	203446_s_at	2.55e-07	-0.551869	OCRL
208046_at	0.00382	1.41772	HIST1H4A	1564112_at	1.21e-06	1.61014	FAM71A	222005_s_at	0.00851	0.224633	GNG3		205466_s_at	0.000879	-1.75928	HS3ST1	218031_s_at	6.6e-07	-1.24594	FOXN3	212651_at	2.56e-07	-0.891278	RHOBTB1
208076_at	0.00552	1.59014	HIST1H4D	232575_at	1.21e-06	1.90889	PCA3	203307_at	0.000477	0.544184	GNL1		203801_at	0.000879	-0.923782	MRPS14	202724_s_at	0.000288	-0.922849	FOXO1	200782_at	2.68e-07	-1.4576	ANXA5
206951_at	0.000722	1.23291	HIST1H4E	31807_at	1.22e-06	1.04057	DDX49	46947_at	0.000625	0.359971	GNL3L		236994_at	0.000885	-1.26903	FBXL4	1558996_at	2.34e-07	-1.24967	FOXP1	212917_x_at	2.69e-07	-0.823794	RECQL
232035_at	4.57e-05	1.98927	HIST1H4H	222033_s_at	1.22e-06	1.03965	FLT1	208519_x_at	0.00925	0.261834	GNRH2		218179_s_at	0.000886	-1.51986	TRAPPC11	232096_x_at	9.56e-28	-3.17785	FOXP1-IT1	219353_at	2.7e-07	-0.701818	NHLRC2
214463_x_at	0.00243	1.64481	HIST1H4J	38447_at	1.22e-06	1.18296	GRK2	211522_s_at	0.00702	0.221505	GNRHR		227892_at	0.000893	-1.39214	PRKAA2	1552902_a_at	5.03e-16	-1.86647	FOXP2	213510_x_at	2.75e-07	-0.984779	USP32P2
218280_x_at	8.11e-05	1.9228	HIST2H2AA4	37953_s_at	1.23e-06	1.09223	ASIC1	203676_at	8.99e-05	0.53592	GNS		227690_at	0.000895	-2.63811	GABRB3	1569669_at	0.000643	-0.554034	FOXR2	217993_s_at	2.75e-07	-1.23382	MAT2B
207046_at	0.00356	2.19647	HIST2H4B	216615_s_at	1.23e-06	1.32161	HTR3A	211059_s_at	0.000444	0.498365	GOLGA2		230578_at	0.000896	-1.46902	ZNF471	205118_at	2.72e-14	-1.5125	FPR1	218889_at	2.83e-07	-1.2055	NOC3L
221582_at	0.0041	1.22265	HIST3H2A	203612_at	1.25e-06	1.05765	BYSL	219846_at	0.00205	0.24851	GON4L		226924_at	0.000901	-1.21909	LINC00909	230422_at	1.08e-07	-1.41984	FPR3	212980_at	2.87e-07	-1.08347	AHSA2
243254_at	0.00856	1.87861	HIVEP2	219052_at	1.25e-06	0.569126	HPS6	208842_s_at	0.000175	0.741452	GORASP2		1552390_a_at	0.000905	-1.35416	ERICH5	244767_at	2.45e-19	-2.77571	FRA10AC1	219681_s_at	2.96e-07	-0.948571	RAB11FIP1
218726_at	0.00616	2.03007	HJURP	1559638_at	1.25e-06	1.26555	PIK3CD-AS1	210009_s_at	0.00127	0.346337	GOSR2		229513_at	0.000905	-1.08229	STRBP	226145_s_at	4.66e-08	-2.79434	FRAS1	203376_at	2.97e-07	-0.705133	CDC40
200697_at	0.00235	1.02587	HK1	219068_x_at	1.26e-06	0.685416	ATAD3B	208813_at	3.89e-05	0.655986	GOT1		227274_at	0.000905	-0.997472	SYNJ2BP-COX16	236031_x_at	2.04e-08	-1.24301	FREM1	202371_at	2.98e-07	-1.39253	TCEAL4
202934_at	9.41e-05	2.14485	HK2	36907_at	1.26e-06	0.67079	MVK	207389_at	0.00791	0.279684	GP1BA		230298_at	0.000905	-1.12477	MBLAC2	234949_at	1.4e-06	-1.48072	FRG1BP	203690_at	3.1e-07	-1.01441	TUBGCP3
227614_at	0.000164	1.53083	HKDC1	214700_x_at	1.27e-06	1.35061	RIF1	214324_at	0.00464	0.274027	GP2		212163_at	0.000915	-1.13558	KIDINS220	232140_at	0.000438	-0.574059	FRG1HP	202733_at	3.13e-07	-1.27276	LOC101927705
231836_at	0.00229	1.23205	HKR1	48612_at	1.28e-06	1.13458	N4BP1	201618_x_at	0.00607	0.623128	GPAA1		213110_s_at	0.000917	-1.25987	COL4A5	240246_at	5.12e-05	-0.692482	FRG1JP	202266_at	3.23e-07	-1.59109	TDP2
217001_x_at	0.00148	1.99403	HLA-DOA	211460_at	1.28e-06	1.25108	TTTY9B	218895_at	0.00323	0.238182	GPATCH3		1560404_a_at	0.000917	-1.97477	DPH6	234830_at	0.00674	-0.745248	FRG2EP	212912_at	3.29e-07	-1.18417	RPS6KA2
205671_s_at	3.89e-05	2.12898	HLA-DOB	220108_at	1.29e-06	1.14021	GNA14	220596_at	0.0126	0.253244	GPATCH4		212914_at	0.000921	-1.13685	CBX7	1560031_at	0.00204	-0.515301	FRMD4A	213836_s_at	3.31e-07	-0.913216	WIPI1
1562381_at	0.00773	1.99242	HLA-F-AS1	201521_s_at	1.29e-06	1.52851	NCBP2	217877_s_at	3.62e-11	1.23456	GPBP1L1		201370_s_at	0.000923	-1.19302	CUL3	213056_at	0.000708	-1.03993	FRMD4B	201960_s_at	3.35e-07	-1.05523	MYCBP2
203040_s_at	0.00249	1.05987	HMBS	219538_at	1.29e-06	0.7045	WDR5B	202756_s_at	0.00574	0.512114	GPC1		230003_at	0.000927	-1.57891	SLC16A7	225464_at	1.01e-05	-1.22357	FRMD6	210674_s_at	3.39e-07	-1.09096	PCDHA1
210719_s_at	0.00529	1.26843	HMG20B	222740_at	1.3e-06	1.66307	ATAD2	210007_s_at	0.00208	0.370649	GPD2		227077_at	0.000928	-1.19492	ZNF286B	233106_at	1.31e-19	-1.55033	FRMD6-AS1	213708_s_at	3.42e-07	-0.5873	MLX
206074_s_at	9.92e-08	3.32207	HMGA1	227429_at	1.3e-06	1.46169	CRACR2B	211829_s_at	0.000292	0.252546	GPER1		219374_s_at	0.000928	-1.65213	ALG9	206774_at	7.01e-11	-1.44845	FRMPD1	219269_at	3.42e-07	-0.909462	HMBOX1
208025_s_at	0.000188	2.26889	HMGA2	202272_s_at	1.31e-06	0.826721	FBXO28	220773_s_at	0.00268	0.264074	GPHN		212738_at	0.000932	-1.65422	ARHGAP19	1555904_at	6.06e-13	-1.18902	FRY	201468_s_at	3.56e-07	-1.04486	NQO1
203744_at	0.000836	1.17743	HMGB3	1556207_a_at	1.31e-06	1.36226	LINC00408	208308_s_at	1.38e-05	1.4633	GPI		204430_s_at	0.000939	-1.67059	SLC2A5	230904_at	0.000985	-0.764019	FSD1L	214334_x_at	3.61e-07	-1.04759	DAZAP2
204607_at	0.00711	1.31521	HMGCS2	239676_x_at	1.32e-06	1.54973	FBRSL1	217405_x_at	0.0142	0.175018	GPLD1		225056_at	0.000943	-1.22824	SIPA1L2	207345_at	0.00304	-0.95368	FST	215175_at	3.65e-07	-0.50851	PCNX1
1559403_at	0.00887	1.03145	HMGN3-AS1	222944_s_at	1.33e-06	0.626276	MAGIX	209168_at	8.12e-10	0.828465	GPM6B		229973_at	0.000945	-2.18985	ERICH3	205324_s_at	0.0025	-0.664472	FTSJ1	222209_s_at	3.68e-07	-0.953828	TMEM135
34221_at	9.45e-05	1.34735	HMGXB3	224232_s_at	1.36e-06	0.80264	PRELID1	218799_at	2.31e-05	0.484876	GPN2		213701_at	0.000945	-1.49984	C12orf29	242121_at	1.32e-11	-1.69769	FTX	204656_at	3.68e-07	-0.457285	SHB
208302_at	0.00102	2.01893	HMHB1	243292_at	1.38e-06	0.821303	FAM132A	220265_at	0.000625	0.280208	GPR107		216221_s_at	0.000946	-0.922652	PUM2	214094_at	0.00403	-0.574409	FUBP1	209647_s_at	3.7e-07	-0.852548	SOCS5
209709_s_at	8.02e-05	1.86114	HMMR	224654_at	1.39e-06	1.91791	DDX21	221140_s_at	5.54e-07	0.40646	GPR132		211763_s_at	0.00095	-1.15377	UBE2B	231108_at	0.000209	-0.63854	FUS	212232_at	3.76e-07	-1.08177	FNBP4
222396_at	0.00585	0.812753	HN1	217977_at	1.39e-06	1.29033	MSRB1	219430_at	0.00297	0.272812	GPR137		224061_at	0.000958	-1.93672	INMT	223976_at	5.32e-08	-0.574002	FUT10	209210_s_at	3.81e-07	-1.58659	FERMT2
212115_at	0.00251	0.894203	HN1L	1553536_at	1.4e-06	0.561226	MBNL2	208524_at	5.7e-05	0.477367	GPR15		226223_at	0.000958	-1.53624	PAWR	210506_at	0.00169	-1.13041	FUT7	202814_s_at	3.81e-07	-1.07239	HEXIM1
1557443_s_at	0.00394	1.9273	HNCAT21	207910_at	1.4e-06	2.3325	SCGB1D1	64942_at	8.11e-05	0.442521	GPR153		213186_at	0.000959	-1.29953	DZIP3	214046_at	7.09e-12	-1.92351	FUT9	212566_at	3.83e-07	-1.24087	MAP4
216889_s_at	0.0036	1.62958	HNF4A	212625_at	1.4e-06	1.11657	STX10	220901_at	3.82e-06	0.560243	GPR157		218422_s_at	0.00096	-1.36508	RBM26	227266_s_at	0.00495	-0.845966	FYB	204054_at	3.84e-07	-0.567167	PTEN
207456_at	0.00745	1.2794	HNF4G	210133_at	1.41e-06	0.88764	CCL11	214104_at	0.000375	0.647641	GPR161		225761_at	0.000961	-1.17765	PAPD4	218204_s_at	6.86e-10	-0.829069	FYCO1	47530_at	3.86e-07	-0.453038	TRMO
1554303_at	0.000912	1.67027	HNMT	202282_at	1.41e-06	0.887312	HSD17B10	205056_s_at	8.78e-05	0.389006	GPR162		201318_s_at	0.000962	-1.11913	MYL12B	212486_s_at	3.2e-06	-1.54509	FYN	201425_at	3.91e-07	-1.37234	ALDH2
201055_s_at	0.00239	0.917338	HNRNPA0	203317_at	1.41e-06	0.972138	PSD4	206673_at	0.00557	0.295011	GPR176		228115_at	0.000964	-1.12456	GAREM1	203705_s_at	3.98e-06	-1.41158	FZD7	201817_at	3.91e-07	-0.924093	UBE3C
216302_at	0.00613	1.03802	HNRNPCL4	200611_s_at	1.42e-06	0.892106	WDR1	207183_at	0.000932	0.441326	GPR19		214739_at	0.000964	-0.997457	LRCH3	209416_s_at	8.86e-11	-0.985581	FZR1	214712_at	3.93e-07	-0.274114	SNX29P2
205183_at	0.00895	1.75467	HNRNPD	238131_at	1.43e-06	1.76357	PHC2	214510_at	0.000181	0.574455	GPR20		1557137_at	0.000965	-1.89636	TMEM17	213524_s_at	1.75e-06	-1.2219	G0S2	217964_at	4.04e-07	-0.970708	TTC19
35201_at	0.00295	0.975409	HNRNPL	229224_x_at	1.44e-06	0.915354	LOC643085	221294_at	0.000199	0.368863	GPR21		224900_at	0.000971	-0.952408	ANKFY1	208840_s_at	0.00942	-0.478966	G3BP2	214193_s_at	4.05e-07	-0.653299	DIEXF
216855_s_at	0.00118	2.01168	HNRNPU	202509_s_at	1.45e-06	1.39446	TNFAIP2	221363_x_at	0.000123	0.325972	GPR25		208911_s_at	0.000976	-1.17829	PDHB	206952_at	3.83e-06	-2.43087	G6PC	219251_s_at	4.06e-07	-0.593988	WDR60
208906_at	0.00863	1.66672	HNRNPUL2-BSCL2	212351_at	1.46e-06	0.700158	EIF2B5	208556_at	0.00599	0.305496	GPR31		213033_s_at	0.000977	-1.9751	NFIB	229114_at	0.000854	-1.01704	GAB1	205141_at	4.09e-07	-0.755193	ANG
217080_s_at	0.000322	1.86502	HOMER2	204768_s_at	1.47e-06	1.22032	FEN1	221469_at	9.35e-05	0.340402	GPR32		229584_at	0.000978	-2.05625	LRRK2	208869_s_at	7.64e-05	-1.30106	GABARAPL1	212467_at	4.15e-07	-0.630312	DNAJC13
239153_at	0.00664	1.83356	HOTAIR	221705_s_at	1.47e-06	0.691466	SIKE1	210264_at	0.000852	0.368341	GPR35		225992_at	0.00098	-1.09971	MLLT10	211458_s_at	0.000312	-1.32323	GABARAPL3	218095_s_at	4.19e-07	-1.30641	TMEM165
231767_at	0.00189	2.07649	HOXB4	1560117_at	1.48e-06	1.62681	ABHD1	208600_s_at	0.00389	0.31539	GPR39		212880_at	0.001	-1.09959	WDR7	235172_at	2.87e-08	-1.21066	GABPB1-AS1	203537_at	4.27e-07	-0.774513	PRPSAP2
216973_s_at	0.000234	2.42479	HOXB7	214481_at	1.48e-06	1.19719	HIST1H2AM	211266_s_at	0.000443	0.455923	GPR4		225477_s_at	0.001	-1.27884	NR2C2	237250_at	1.57e-07	-1.37555	GABRA2	218371_s_at	4.31e-07	-0.672539	PSPC1
229667_s_at	0.00082	2.58028	HOXB8	218859_s_at	1.49e-06	0.600526	ESF1	221385_s_at	0.00929	0.227221	GPR42		201431_s_at	0.001	-1.59365	DPYSL3	208463_at	1.44e-05	-0.870302	GABRA4	219136_s_at	4.36e-07	-0.435484	LMF1
226461_at	8.19e-06	1.67935	HOXB9	1556453_at	1.49e-06	0.568878	LOC100506274	203632_s_at	0.00131	0.918027	GPRC5B		200042_at	0.00101	-0.97304	RTCB	1556904_at	5.95e-09	-1.1965	GABRB1	201540_at	4.37e-07	-1.84683	FHL1
229493_at	6.02e-05	2.28299	HOXD-AS2	205190_at	1.5e-06	1.1682	PLS1	219327_s_at	1.24e-06	0.900942	GPRC5C		224813_at	0.00101	-1.54246	WASL	242344_at	4.57e-11	-2.08325	GABRB2	218437_s_at	4.43e-07	-1.23151	LZTFL1
207397_s_at	0.00633	2.2698	HOXD13	213323_s_at	1.5e-06	0.64448	ZC3H7B	217782_s_at	2.79e-08	1.15831	GPS1		223181_at	0.00101	-1.66149	TIMM21	241805_at	1.5e-20	-1.93358	GABRG1	202088_at	4.45e-07	-1.54088	SLC39A6
229332_at	0.00106	2.10845	HPDL	217973_at	1.51e-06	0.923063	DCXR	205240_at	4.08e-11	0.833447	GPSM2		223599_at	0.00101	-1.27258	TRIM6	212889_x_at	0.00112	-0.626477	GADD45GIP1	209397_at	4.51e-07	-0.996623	ME2
220927_s_at	0.00934	1.60229	HPSE2	214788_x_at	1.51e-06	2.64179	DDN	214847_s_at	0.000797	0.316111	GPSM3		223017_at	0.00101	-1.11092	TXNDC12	1563533_at	7.02e-29	-3.28122	GADL1	211105_s_at	4.81e-07	-0.710141	NFATC1
216760_at	5.26e-05	2.68554	HRASLS2	219809_at	1.51e-06	1.34644	WDR55	200736_s_at	0.00793	0.779398	GPX1		225561_at	0.00101	-1.31537	SELT	1553046_s_at	1.2e-22	-2.17125	GAL3ST2	204354_at	4.93e-07	-0.942267	POT1
221170_at	0.000457	1.95817	HRH4	236593_at	1.52e-06	1.04693	LOC100131303	201106_at	9.88e-05	1.05518	GPX4		213698_at	0.00101	-1.71541	TMEM35B	204417_at	0.000102	-1.1029	GALC	218224_at	4.96e-07	-1.50122	PNMA1
236530_at	0.00588	1.34834	HS1BP3	224752_at	1.52e-06	0.85084	LOC101930655	214648_at	0.00575	0.265325	GPX5		209122_at	0.00102	-1.46094	PLIN2	212256_at	0.000134	-0.778161	GALNT10	218247_s_at	5.02e-07	-0.96623	MEX3C
219697_at	0.000866	1.45724	HS3ST2	207396_s_at	1.53e-06	0.882292	ALG3	213170_at	0.00636	0.660216	GPX7		212907_at	0.00102	-1.40364	SLC30A1	239461_at	3.32e-17	-1.80704	GALNT15	212499_s_at	5.06e-07	-0.870462	MAPK1IP1L
225263_at	4.43e-05	1.28256	HS6ST1	226481_at	1.53e-06	0.802778	DCAF1	209410_s_at	5.74e-05	0.410257	GRB10		201778_s_at	0.00102	-0.834169	EFCAB14	1554079_at	0.00019	-0.812732	GALNT18	209221_s_at	5.14e-07	-0.606905	OSBPL2
204130_at	0.00312	1.84481	HSD11B2	218102_at	1.53e-06	0.81036	DERA	210761_s_at	8.99e-05	0.70024	GRB7		212077_at	0.00103	-1.39165	CALD1	220929_at	0.00929	-0.460871	GALNT8	214316_x_at	5.2e-07	-1.12623	CALM1
205829_at	0.00223	1.54123	HSD17B1	227282_at	1.53e-06	1.36374	PCDH19	219388_at	1.23e-09	1.03742	GRHL2		201751_at	0.00103	-1.16246	JOSD1	229451_at	1.14e-14	-1.01501	GALNT9	203544_s_at	5.26e-07	-1.13535	STAM
224494_x_at	0.000908	1.32537	HSD17B14	219310_at	1.54e-06	1.617	SYNDIG1	208464_at	0.00155	0.266522	GRIA4		238681_at	0.00103	-1.91955	GDPD1	203179_at	0.000379	-0.571401	GALT	203662_s_at	5.3e-07	-1.24698	TMOD1
216450_x_at	0.00356	1.28542	HSP90B1	226017_at	1.56e-06	1.55909	CMTM7	221364_at	0.00212	0.233685	GRID2		222869_s_at	0.00103	-1.21659	ELAC1	235714_at	4.87e-06	-1.04678	GANC	218973_at	5.31e-07	-0.557477	EFL1
229172_at	0.00321	1.59892	HSPA12B	203931_s_at	1.56e-06	0.862414	MRPL12	217509_x_at	1.38e-05	0.45172	GRIK5		208869_s_at	0.00104	-1.24091	GABARAPL1	1552386_at	0.000512	-0.820388	GAPT	213888_s_at	5.36e-07	-0.59515	TRAF3IP3
202581_at	0.00406	1.1372	HSPA1B	205209_at	1.57e-06	1.14451	ACVR1B	205915_x_at	0.000264	0.353046	GRIN1		235350_at	0.00104	-1.45581	C4orf19	235065_at	1.35e-16	-2.10949	GAREM1	222313_at	5.37e-07	-0.613351	CALM2
226304_at	0.00377	1.48345	HSPB6	220850_at	1.57e-06	1.08573	MORC1	210400_at	0.000189	0.399012	GRIN2C		212725_s_at	0.00105	-1.45691	TUG1	228028_at	1.58e-07	-1.02443	GAREM2	203197_s_at	5.41e-07	-0.528544	C1orf123
202415_s_at	0.000187	1.98537	HSPBP1	1553722_s_at	1.57e-06	1.12285	RNF152	207036_x_at	0.00993	0.222708	GRIN2D		223475_at	0.00105	-1.35419	CRISPLD1	217445_s_at	0.000229	-0.645898	GART	212854_x_at	5.51e-07	-0.775553	NBPF1
201654_s_at	0.00122	1.94015	HSPG2	48825_at	1.58e-06	1.01885	ING4	212090_at	4.01e-18	2.17492	GRINA		213171_s_at	0.00105	-1.38713	MMP24	204457_s_at	2.28e-08	-2.17557	GAS1	218040_at	5.52e-07	-0.482874	PRPF38B
210253_at	0.000151	1.91355	HTATIP2	203775_at	1.58e-06	0.948449	SLC25A13	216481_at	3.52e-06	0.549295	GRIP2		225276_at	0.00105	-0.865411	GSPT1	1556936_at	3.32e-16	-3.17706	GAS1RR	212388_at	5.71e-07	-0.613234	USP24
221458_at	0.000773	2.26718	HTR1F	47530_at	1.58e-06	1.28343	TRMO	208041_at	0.00592	0.247011	GRK1		223604_at	0.00105	-1.38964	GARNL3	210446_at	0.00282	-0.519518	GATA1	207170_s_at	5.76e-07	-0.669096	LETMD1
211479_s_at	0.00571	1.41765	HTR2C	231665_at	1.6e-06	1.17859	ARG1	201401_s_at	0.000328	0.462628	GRK2		213093_at	0.00105	-1.43888	PRKCA	205517_at	1.05e-17	-2.46057	GATA4	207358_x_at	5.78e-07	-1.1236	MACF1
216615_s_at	0.000714	1.98631	HTR3A	1553428_at	1.6e-06	1.21472	LY86-AS1	204183_s_at	0.000432	0.348238	GRK3		209141_at	0.00105	-0.974227	UBE2G1	238197_at	3.07e-23	-2.45042	GATA5	208770_s_at	5.9e-07	-0.50278	EIF4EBP2
207927_at	0.00251	1.81469	HTR7	205733_at	1.61e-06	1.33448	BLM	208365_s_at	0.00746	0.201197	GRK4		226217_at	0.00106	-1.06034	SLC30A7	210002_at	1.68e-06	-2.17502	GATA6	201181_at	5.91e-07	-0.587364	GNAI3
228580_at	0.00308	1.24282	HTRA3	1553603_s_at	1.62e-06	1.09735	ATL2	202848_s_at	1.83e-05	0.403178	GRK6		202169_s_at	0.00107	-1.7395	AASDHPPT	236118_at	4.11e-12	-1.81421	GATA6-AS1	215169_at	5.98e-07	-0.675836	SLC35E2B
202389_s_at	0.00609	1.155	HTT	234316_x_at	1.63e-06	0.839855	KLK12	207235_s_at	0.00215	0.347289	GRM5		203690_at	0.00107	-1.32564	TUBGCP3	216733_s_at	4.31e-10	-2.4288	GATM	AFFX-HUMRGE/M10098_M_at	5.98e-07	-3.33655	CBWD1
219535_at	0.00702	1.04626	HUNK	225853_at	1.64e-06	1.13839	GNPNAT1	208035_at	0.00503	0.386746	GRM6		218669_at	0.00107	-1.20042	RAP2C	231780_at	6.43e-07	-1.0644	GBGT1	202548_s_at	6.01e-07	-0.609308	ARHGEF7
236028_at	0.00035	2.99411	IBSP	223202_s_at	1.64e-06	0.740009	LOC101928589	216256_at	4.24e-05	0.392347	GRM8		232024_at	0.00107	-2.01314	GIMAP2	203765_at	0.00221	-0.544023	GCA	200719_at	6.22e-07	-0.704509	SKP1
211740_at	1.46e-06	1.76869	ICA1	204061_at	1.65e-06	1.37491	PRKX	221549_at	4.14e-11	0.738585	GRWD1		212441_at	0.00107	-0.853409	KIAA0232	36475_at	1.59e-09	-1.14081	GCAT	208786_s_at	6.26e-07	-0.996166	MAP1LC3B
[truncated: 7,239 more rows]

## Sheet: Figure 3
Figure 3A					Figure 3B				Figure 3C				Figure 3k						Figure 3l
[truncated: 197 more rows]

[truncated: 5 more sheets: Figure 4, Figure 5, Figure 6, Figure 7, Figure 8]
